# Supplementary material for: Muscle miRNAs are influenced by sex at baseline and in response to exercise
Source: BMC Biol. 2023 Nov 27;21:273. doi: 10.1186/s12915-023-01755-3 (PMC10683325; doi:10.1186/s12915-023-01755-3)
Supplement: Supplementary file 1 — Additional file 1: Table S1. The response of miRNAs expression following exercise in males, Table S2. The response of miRNAs expression following exercise in females, Table S3. Comparison of expression levels of miRNAs at baseline between males and females, Table S4. Comparison of expression levels of miRNAs post exercise bout between males and females, Table S5. Interaction analysis: miRNAs whose response to an acute bout of exercise differed between sexes, Table S6. miRNA gene targets and skeletal muscle enriched genes, Table S7. Over-representation analysis of sex-biased miRNA gene targets at baseline, Table S8. Over-representation analysis of sex-biased miRNA gene targets from interaction analysis, Table S9. Correlation analysis of circulating sex hormones and sex-biased miRNAs, Table S10. Transcription factor enrichment analysis of sex-biased miRNAs at baseline, Table S11. Transcription factor enrichment analysis of sex-biased miRNAs from interaction analysis. [file 12915_2023_1755_MOESM1_ESM.xlsx]

## Sheet: Summary
Sheet Number	Sheet Name	Description
1	miR_MALE	The response of miRNAs expression following exercise in males
2	miR_FEMALE	The response of miRNAs expression following exercise in females
3	miR_BASELINE	Comparison of expression levels of miRNAs at baseline between males and females.
4	miR_POST	Comparison of expression levels of miRNAs post exercise bout between males and females.
5	miR_INTERACTION	Interaction analysis: miRNAs whose response to an acute bout of exercise differed between sexes
6	GENE_target	miRNA gene targets and skeletal muscle enriched genes
7	GO_PATHWAY_BASE	ORA anlaysis of sex-biased miRNA gene targets at baseline
8	GO_PATHWAY_INTERACT	ORA anlaysis of sex-biased miRNA gene targets from interaction anlaysis
9	Circ Hormones	Correlation anlaysis of circulating sex hormones and sex-biased miRNAs
10	TF_BASE	Transcription factor enrichment analysis of sex-biased miRNAs at baseline
11	TF_INTERACT	Transcription factor enrichment analysis of sex-biased miRNAs from interaction analysis
12	PP_miR Response	Interaction between miRNA response and baseline peak power
13	VO2_miR Response	Interaction between miRNA response and baseline VO2

## Sheet: miR_MALE
rowname	logFC	AveExpr	t	P.Value	adj.P.Val	B
hsa-let-7c-5p	0.386853	3.44265	2.9551	0.00403462	0.00946584	-2.81655
hsa-let-7d-5p	0.87941	3.79047	6.6735	2.3382e-09	2.16107e-08	10.9699
hsa-let-7e-5p	0.538612	6.44694	4.19883	6.53135e-05	0.00022134	1.04958
hsa-let-7g-5p	0.59177	6.26397	5.01062	2.8783e-06	1.27229e-05	4.04663
hsa-miR-1	0.702635	9.44583	6.34469	1.01102e-08	8.33408e-08	9.53883
hsa-miR-100-5p	1.05493	3.89916	7.12702	3.00465e-10	3.81841e-09	12.9789
hsa-miR-101-3p	1.22383	2.83748	7.79032	1.4216e-11	2.92031e-10	15.972
hsa-miR-103a-3p	1.24354	3.58587	6.20146	1.89929e-08	1.44821e-07	8.92335
hsa-miR-106a-5p	0.837399	5.80168	5.56431	2.94497e-07	1.58617e-06	6.25455
hsa-miR-106b-5p	1.3674	2.93137	8.45737	6.36677e-13	2.71725e-11	19.0238
hsa-miR-10a-5p	0.860536	3.22326	5.85397	8.58798e-08	6.09147e-07	7.45276
hsa-miR-10b-5p	1.28942	2.45526	5.65923	1.9719e-07	1.17927e-06	6.64424
hsa-miR-124-3p	1.73659	3.62474	6.99449	5.49132e-10	6.20315e-09	12.3881
hsa-miR-125b-5p	0.889185	4.57972	6.63107	2.82784e-09	2.53674e-08	10.7839
hsa-miR-126-3p	0.328781	8.66139	2.81835	0.00599193	0.0133397	-3.17718
hsa-miR-127-3p	1.06462	2.88143	5.13162	1.76534e-06	8.28354e-06	4.51898
hsa-miR-128-3p	0.81891	2.63248	5.81259	1.02566e-07	6.95167e-07	7.27995
hsa-miR-130a-3p	1.56399	2.98803	7.97846	5.937e-12	1.81078e-10	16.8296
hsa-miR-132-3p	0.754458	4.27134	5.63891	2.14923e-07	1.21391e-06	6.56055
hsa-miR-133a-3p	0.387144	11.4149	3.85084	0.000226232	0.000675047	-0.130137
hsa-miR-133b	0.90441	8.84684	7.29368	1.40274e-10	2.03731e-09	13.7257
hsa-miR-135a-5p	0.698028	1.46109	3.09202	0.00268197	0.00659678	-2.44159
hsa-miR-135b-5p	0.826914	3.6572	3.39402	0.00104469	0.00272334	-1.56748
hsa-miR-139-3p	0.889485	3.89171	2.94942	0.00410244	0.00955149	-2.8318
hsa-miR-139-5p	0.515846	4.84526	4.78956	6.92805e-06	2.8946e-05	3.1997
hsa-miR-140-3p	0.556069	4.37413	4.54337	1.79914e-05	6.69194e-05	2.28256
hsa-miR-140-5p	0.990856	5.2348	7.37077	9.84951e-11	1.66895e-09	14.0724
hsa-miR-141-3p	1.17752	2.10624	3.91052	0.000183648	0.000565783	0.0672126
hsa-miR-142-3p	1.30332	3.46418	5.3498	7.213e-07	3.66661e-06	5.38547
hsa-miR-143-3p	1.43184	5.09162	8.9132	7.54427e-14	3.835e-12	21.1212
hsa-miR-145-5p	1.22294	6.28866	9.2228	1.76978e-14	1.34945e-12	22.5476
hsa-miR-146a-5p	0.653078	3.9172	4.20309	6.43039e-05	0.000220367	1.06443
hsa-miR-146b-5p	0.544502	4.34128	2.80799	0.00617098	0.0136388	-3.20392
hsa-miR-149-5p	1.17734	3.86886	6.8606	1.00701e-09	1.0238e-08	11.7943
hsa-miR-150-5p	0.328733	5.65187	3.00591	0.00347226	0.00827374	-2.67901
hsa-miR-152-3p	0.790359	3.02409	5.51763	3.58338e-07	1.88436e-06	6.06404
hsa-miR-153-3p	1.20999	3.39585	2.87309	0.0051222	0.0115724	-3.0345
hsa-miR-155-5p	0.558505	2.34533	3.92223	0.000176247	0.000548523	0.106173
hsa-miR-15a-5p	1.12183	3.20355	6.06305	3.47708e-08	2.58661e-07	8.33357
hsa-miR-15b-5p	1.28613	2.2588	5.12462	1.81624e-06	8.39323e-06	4.4915
hsa-miR-16-5p	0.659381	8.31057	4.31939	4.18659e-05	0.000145103	1.47399
hsa-miR-17-5p	0.856564	5.87117	5.81654	1.00844e-07	6.95167e-07	7.29643
hsa-miR-181a-5p	1.24961	2.15561	7.87705	9.50842e-12	2.63643e-10	16.367
hsa-miR-181c-5p	1.46879	2.0893	6.36199	9.36581e-09	7.93492e-08	9.61351
hsa-miR-185-5p	1.01732	2.7249	4.72174	9.03487e-06	3.62584e-05	2.94419
hsa-miR-186-5p	0.424726	4.6781	3.38887	0.00106212	0.00274532	-1.58291
hsa-miR-18a-5p	1.01969	1.88844	3.34413	0.00122554	0.00311491	-1.71623
hsa-miR-190a-5p	1.0862	1.5063	4.4561	2.50716e-05	9.10339e-05	1.96449
hsa-miR-192-5p	0.923736	2.17789	5.36666	6.72644e-07	3.47723e-06	5.45316
hsa-miR-193a-5p	1.12661	2.45494	4.44779	2.58713e-05	9.28325e-05	1.93442
hsa-miR-193b-3p	0.359133	7.28913	3.86996	0.000211656	0.00063916	-0.067146
hsa-miR-194-5p	0.917053	1.25321	4.87752	4.89605e-06	2.13328e-05	3.53412
hsa-miR-195-5p	1.12341	5.83745	6.741	1.72662e-09	1.69877e-08	11.2666
hsa-miR-197-3p	0.365791	4.24327	2.66628	0.00916514	0.0191464	-3.5615
hsa-miR-199a-3p	0.977361	4.88502	7.34725	1.09721e-10	1.69047e-09	13.9666
hsa-miR-19a-3p	0.699036	6.23457	4.11081	8.99596e-05	0.000298236	0.744681
hsa-miR-19b-3p	1.13364	6.66769	7.6312	2.96817e-11	5.65807e-10	15.2493
hsa-miR-200c-3p	0.668158	2.18685	2.51572	0.0137423	0.028513	-3.9242
hsa-miR-202-3p	1.20117	3.11207	3.88717	0.000199305	0.000607881	-0.0102496
hsa-miR-204-5p	0.935074	4.83851	3.65454	0.000443041	0.00121736	-0.764005
hsa-miR-206	0.434792	7.30992	3.06306	0.00292684	0.00708482	-2.52202
hsa-miR-20a-5p	1.08941	5.44123	6.28036	1.34276e-08	1.07774e-07	9.26177
hsa-miR-20b-5p	1.09394	4.14739	5.18882	1.39838e-06	6.66415e-06	4.74438
hsa-miR-210-3p	0.691541	5.11518	4.70389	9.68541e-06	3.83643e-05	2.87732
hsa-miR-214-3p	1.12124	4.09256	7.55294	4.25954e-11	7.64212e-10	14.8948
hsa-miR-21-5p	1.31712	3.6778	7.34502	1.1085e-10	1.69047e-09	13.9565
hsa-miR-218-5p	1.10059	1.71729	6.94391	6.90738e-10	7.26466e-09	12.1634
hsa-miR-223-3p	2.4573	6.36595	9.24544	1.59176e-14	1.34945e-12	22.6519
hsa-miR-22-3p	1.99616	4.39865	7.10146	3.37594e-10	4.11864e-09	12.8647
hsa-miR-23a-3p	1.22503	5.60017	2.74287	0.00741379	0.0162677	-3.37018
hsa-miR-23b-3p	1.01104	2.50026	4.62778	1.30091e-05	5.08687e-05	2.59379
hsa-miR-24-3p	0.549511	8.36956	4.15507	7.662e-05	0.000256803	0.89746
hsa-miR-25-3p	1.23891	1.11758	6.49364	5.2226e-09	4.55112e-08	10.1841
hsa-miR-26a-5p	0.981649	7.70176	7.78811	1.43622e-11	2.92031e-10	15.962
hsa-miR-26b-5p	0.92466	6.37474	5.56275	2.96432e-07	1.58617e-06	6.24819
hsa-miR-27a-3p	1.42211	4.20392	9.07848	3.47892e-14	2.12214e-12	21.8827
hsa-miR-27b-3p	1.26038	3.54243	9.59249	3.13703e-15	5.4093e-13	24.25
hsa-miR-28-3p	0.489762	4.05908	4.56182	1.6765e-05	6.31274e-05	2.3503
hsa-miR-28-5p	0.954695	2.33029	7.08066	3.71136e-10	4.35371e-09	12.7719
hsa-miR-296-5p	0.976934	2.47349	5.65081	2.04355e-07	1.19862e-06	6.60955
hsa-miR-299-5p	0.734096	1.16333	3.18729	0.00200428	0.00501071	-2.17271
hsa-miR-29a-3p	0.876091	7.3701	7.26287	1.61531e-10	2.2394e-09	13.5873
hsa-miR-29c-3p	0.901971	6.6524	7.14173	2.80978e-10	3.72602e-09	13.0446
hsa-miR-301a-3p	0.746686	1.23448	4.08569	9.84972e-05	0.000323029	0.658441
hsa-miR-301b	0.868183	1.39321	3.7259	0.000347867	0.000982403	-0.53632
hsa-miR-30b-5p	0.791708	6.76832	6.96063	6.40317e-10	6.97488e-09	12.2376
hsa-miR-30c-5p	0.928721	7.66627	7.84083	1.12481e-11	2.63898e-10	16.202
hsa-miR-320a	0.360181	5.80985	3.47495	0.000803751	0.00215039	-1.32264
hsa-miR-323a-3p	1.3395	2.26434	5.23981	1.13501e-06	5.5835e-06	4.94634
hsa-miR-324-3p	1.05583	2.59711	6.68482	2.22234e-09	2.11817e-08	11.0196
hsa-miR-324-5p	0.786408	1.49174	3.95527	0.00015687	0.000503635	0.216549
hsa-miR-328-3p	1.16428	3.75586	8.43323	7.12721e-13	2.71725e-11	18.9128
hsa-miR-331-3p	0.404891	5.69199	3.68123	0.000404864	0.00113288	-0.679224
hsa-miR-335-5p	1.10562	0.957998	6.00488	4.47687e-08	3.25106e-07	8.08724
hsa-miR-339-3p	0.435781	3.28708	3.1699	0.00211464	0.00524362	-2.22228
hsa-miR-339-5p	0.69022	1.37994	2.72148	0.00786933	0.0170223	-3.42407
hsa-miR-340-5p	0.969526	3.59045	8.02804	4.71458e-12	1.59772e-10	17.0561
hsa-miR-345-5p	0.576513	4.22891	4.85405	5.37286e-06	2.27601e-05	3.44456
hsa-miR-361-5p	0.614821	1.22052	2.86009	0.00531749	0.0119253	-3.06858
hsa-miR-362-3p	0.666268	0.438959	3.47097	0.000814244	0.00215952	-1.33477
hsa-miR-362-5p	0.582683	4.1494	3.78157	0.000287493	0.000835099	-0.356534
hsa-miR-365a-3p	0.700124	5.06445	5.66145	1.95342e-07	1.17927e-06	6.65339
hsa-miR-374a-5p	0.408023	5.78366	3.44922	0.000873983	0.00229797	-1.40094
hsa-miR-374b-5p	0.485385	5.6572	3.84865	0.000227967	0.000675047	-0.137359
hsa-miR-376a-3p	0.968883	1.70056	5.77522	1.2035e-07	7.97975e-07	7.12437
hsa-miR-376c-3p	0.420019	3.11781	2.90724	0.00464016	0.0105616	-2.94436
hsa-miR-379-5p	1.30311	3.52555	5.10594	1.95919e-06	8.91872e-06	4.41826
hsa-miR-411-5p	0.81278	2.03637	5.315	8.32906e-07	4.16453e-06	5.24606
hsa-miR-422a	0.598452	7.98105	3.37334	0.00111638	0.0028613	-1.62934
hsa-miR-425-5p	0.710906	5.609	2.71352	0.00804519	0.0172802	-3.44402
hsa-miR-449b-5p	0.885254	2.37264	3.07163	0.00285236	0.00695975	-2.4983
hsa-miR-451a	1.29284	5.15349	4.86534	5.13819e-06	2.20725e-05	3.4876
hsa-miR-455-5p	0.962081	2.9374	4.61901	1.3457e-05	5.19543e-05	2.56128
hsa-miR-484	0.452064	5.83719	3.73579	0.000336329	0.000958694	-0.504526
hsa-miR-485-3p	1.76547	1.93566	9.56622	3.54709e-15	5.4093e-13	24.1291
hsa-miR-486-5p	0.316617	8.00435	2.99285	0.00360933	0.00853369	-2.71452
hsa-miR-487a-3p	1.74112	5.83294	5.64499	2.09458e-07	1.20537e-06	6.58558
hsa-miR-487b-3p	0.799719	0.830206	4.58266	1.5477e-05	5.90062e-05	2.42701
hsa-miR-490-3p	1.33676	3.24817	5.72549	1.48797e-07	9.65596e-07	6.91799
hsa-miR-491-5p	0.408664	3.70771	3.49429	0.000754504	0.00205468	-1.26349
hsa-miR-494-3p	1.06746	4.07827	6.23673	1.62689e-08	1.27231e-07	9.07442
hsa-miR-495-3p	0.906304	2.06102	3.92613	0.000173844	0.000546624	0.119175
hsa-miR-499a-5p	0.653876	4.82463	3.7651	0.000304219	0.000875348	-0.409899
hsa-miR-517a-3p	0.725041	3.00895	4.35269	3.69808e-05	0.000129645	1.59258
hsa-miR-517c-3p	0.585514	2.65708	4.04318	0.00011474	0.000372296	0.513359
hsa-miR-518b	0.875907	2.13304	2.94467	0.00415995	0.009612	-2.84454
hsa-miR-518e-3p	0.903927	3.5091	3.06027	0.00295155	0.00708836	-2.52975
hsa-miR-519a-3p	1.04173	2.0692	5.21827	1.23974e-06	6.00189e-06	4.86091
hsa-miR-519d-3p	0.42224	1.14134	2.46177	0.0158274	0.0326173	-4.04974
hsa-miR-519e-3p	1.15777	3.29397	3.48697	0.000772781	0.00208582	-1.28588
hsa-miR-520g-3p	0.520789	2.43143	2.69035	0.00857801	0.0181081	-3.50187
hsa-miR-522-3p	0.726889	2.56954	3.66528	0.000427276	0.00118472	-0.729924
hsa-miR-523-3p	-0.822291	1.72122	-2.39611	0.0187442	0.038369	-4.19934
hsa-miR-532-3p	0.626527	2.79652	4.46519	2.42236e-05	8.90144e-05	1.99745
hsa-miR-532-5p	1.06613	4.21386	3.80818	0.000262292	0.000769222	-0.269912
hsa-miR-539-5p	0.748216	2.23858	3.25948	0.00160121	0.00403611	-1.96471
hsa-miR-582-3p	0.708954	1.21926	2.70349	0.00827197	0.017643	-3.46911
hsa-miR-597-5p	1.08873	2.94868	2.38732	0.0191687	0.0389764	-4.21909
hsa-miR-628-5p	-0.608393	3.55314	-5.70808	1.60248e-07	1.01824e-06	6.8459
hsa-miR-636	1.02487	4.8388	2.91271	0.00456688	0.0104729	-2.92983
hsa-miR-652-3p	1.05802	2.60222	4.74691	8.1889e-06	3.33015e-05	3.03877
hsa-miR-660-5p	0.837915	4.51088	2.68905	0.00860875	0.0181081	-3.50509
hsa-miR-744-5p	0.763967	2.32147	3.93682	0.000167426	0.000531926	0.154822
hsa-miR-886-3p	1.34885	2.60651	4.76059	7.7621e-06	3.19924e-05	3.09028
hsa-miR-92a-3p	1.15563	3.97094	7.85541	1.05129e-11	2.63898e-10	16.2684
hsa-miR-935	0.415764	4.1013	2.72285	0.00783927	0.0170223	-3.42061
hsa-miR-93-5p	1.38903	5.4337	5.62425	2.28678e-07	1.26812e-06	6.50027
hsa-miR-95-3p	0.615632	5.92511	4.3896	3.22088e-05	0.000114229	1.7247
hsa-miR-99a-5p	0.788839	4.06737	5.0645	2.31685e-06	1.03918e-05	4.25621
hsa-miR-99b-5p	0.781759	3.00285	5.68996	1.73079e-07	1.07733e-06	6.77101

## Sheet: miR_FEMALE
rowname	logFC	AveExpr	t	P.Value	adj.P.Val	B
hsa-miR-223-3p	1.92159	6.36595	6.59994	3.25049e-09	9.914e-07	10.7959
hsa-miR-638	1.48576	3.5423	4.32086	4.16373e-05	0.00634968	1.93335
hsa-miR-338-5p	1.00365	2.83385	3.81681	0.000254582	0.0237867	0.263158
hsa-miR-144-5p	0.994336	3.85933	3.75778	0.000311957	0.0237867	0.0768325

## Sheet: miR_BASELINE
miRNA	logFC	AveExpr	t	P.Value	adj.P.Val	B
hsa-let-7c-5p	-0.651055	3.44265	-4.11874	8.74166e-05	0.000313671	0.807258
hsa-let-7d-5p	-1.12198	3.79047	-7.05125	4.24281e-10	8.08786e-09	12.6642
hsa-let-7e-5p	-0.492485	6.44694	-3.17956	0.00205268	0.00554041	-2.15698
hsa-let-7g-5p	-0.608823	6.26397	-4.26923	5.04184e-05	0.000187532	1.33131
hsa-miR-1	-0.690697	9.44583	-5.16521	1.53976e-06	9.24382e-06	4.68295
hsa-miR-100-5p	-1.36748	3.89916	-7.65111	2.70732e-11	8.10284e-10	15.3598
hsa-miR-101-3p	-1.33467	2.83748	-7.03602	4.54699e-10	8.15784e-09	12.5964
hsa-miR-103a-3p	-1.38462	3.58587	-5.71854	1.53267e-07	1.11877e-06	6.91875
hsa-miR-106a-5p	-0.859	5.80168	-4.72708	8.84856e-06	3.85544e-05	2.99756
hsa-miR-106b-5p	-1.15306	2.93137	-5.90626	6.85729e-08	5.36275e-07	7.70063
hsa-miR-10a-5p	-1.1528	3.22326	-6.49466	5.19889e-09	5.9255e-08	10.2147
hsa-miR-10b-5p	-2.38292	2.45526	-8.66153	2.45076e-13	2.49161e-11	19.9767
hsa-miR-124-3p	-1.90658	3.62474	-6.35968	9.46199e-09	1.0157e-07	9.63026
hsa-miR-125b-5p	-1.16328	4.57972	-7.18452	2.31122e-10	5.03515e-09	13.2588
hsa-miR-126-3p	-0.545245	8.66139	-3.8708	0.000211038	0.000715185	-0.0283627
hsa-miR-127-3p	-1.07196	2.88143	-4.27919	4.85974e-05	0.00018299	1.36639
hsa-miR-128-3p	-1.13148	2.63248	-6.6512	2.58399e-09	3.28382e-08	10.8975
hsa-miR-130a-3p	-1.99054	2.98803	-8.40961	7.95847e-13	4.04555e-11	18.8201
hsa-miR-130b-3p	-0.843398	2.4711	-2.6803	0.00881897	0.0200644	-3.48796
hsa-miR-132-3p	-0.771154	4.27134	-4.77333	7.38395e-06	3.26392e-05	3.17151
hsa-miR-133b	-0.86646	8.84684	-5.78696	1.14459e-07	8.72753e-07	7.20245
hsa-miR-135a-5p	-0.814006	1.46109	-2.98619	0.00368127	0.00912836	-2.69438
hsa-miR-135b-5p	-1.02118	3.6572	-3.47117	0.000813712	0.00245725	-1.29707
hsa-miR-136-5p	-0.960634	1.23384	-2.53109	0.0131949	0.0287461	-3.84882
hsa-miR-139-5p	-0.794988	4.84526	-6.11304	2.7964e-08	2.50853e-07	8.57384
hsa-miR-140-3p	-0.442721	4.37413	-2.99571	0.00357894	0.00894736	-2.66855
hsa-miR-140-5p	-1.11075	5.2348	-6.84289	1.0909e-09	1.75119e-08	11.7403
hsa-miR-141-3p	-0.931377	2.10624	-2.5616	0.0121668	0.026697	-3.77648
hsa-miR-142-3p	-1.04265	3.46418	-3.54443	0.000639752	0.00197095	-1.07208
hsa-miR-143-3p	-1.66575	5.09162	-8.58758	3.46365e-13	2.64103e-11	19.637
hsa-miR-145-5p	-1.53954	6.28866	-9.61548	2.81737e-15	8.59298e-13	24.3636
hsa-miR-146a-5p	-0.572825	3.9172	-3.05314	0.00301548	0.00766434	-2.51137
hsa-miR-146b-5p	-0.701949	4.34128	-2.99794	0.00355539	0.00894736	-2.6625
hsa-miR-149-5p	-1.17839	3.86886	-5.68681	1.75409e-07	1.24418e-06	6.78769
hsa-miR-150-5p	-0.469559	5.65187	-3.55584	0.000616045	0.00193705	-1.03671
hsa-miR-152-3p	-0.919071	3.02409	-5.3137	8.37396e-07	5.32095e-06	5.27203
hsa-miR-153-3p	-1.72203	3.39585	-3.38632	0.00107085	0.00311056	-1.55324
hsa-miR-155-5p	-0.949119	2.34533	-5.5201	3.54634e-07	2.40363e-06	6.10449
hsa-miR-15a-5p	-1.09773	3.20355	-4.91335	4.24653e-06	2.15865e-05	3.70402
hsa-miR-15b-5p	-1.03614	2.2588	-3.41914	0.000963434	0.00285289	-1.45472
hsa-miR-17-5p	-0.905297	5.87117	-5.09115	2.08016e-06	1.1749e-05	4.39237
hsa-miR-181a-5p	-1.55839	2.15561	-8.13556	2.85818e-12	1.24535e-10	17.5652
hsa-miR-181c-5p	-1.72541	2.0893	-6.18939	2.00256e-08	1.85085e-07	8.89919
hsa-miR-185-5p	-1.0469	2.7249	-4.0241	0.000122841	0.000425755	0.48414
hsa-miR-18a-5p	-1.23286	1.88844	-3.34847	0.00120868	0.0034778	-1.66594
hsa-miR-18b-5p	-0.898201	1.94604	-2.45861	0.0159579	0.0340361	-4.01773
hsa-miR-190a-5p	-1.2777	1.5063	-4.34106	3.86213e-05	0.000151019	1.58568
hsa-miR-190b	-0.613248	2.25082	-2.45351	0.0161703	0.0342497	-4.02944
hsa-miR-192-5p	-0.951416	2.17789	-4.5777	1.57747e-05	6.45496e-05	2.44255
hsa-miR-193a-5p	-0.985723	2.45494	-3.22289	0.00179495	0.00488804	-2.0329
hsa-miR-194-5p	-0.896914	1.25321	-3.95072	0.000159413	0.000546302	0.237093
hsa-miR-195-5p	-0.982458	5.83745	-4.88224	4.8053e-06	2.3639e-05	3.58494
hsa-miR-199a-3p	-1.16801	4.88502	-7.27175	1.55094e-10	3.63874e-09	13.6494
hsa-miR-19a-3p	-0.643672	6.23457	-3.13482	0.00235468	0.00613828	-2.28368
hsa-miR-19b-3p	-1.13782	6.66769	-6.34324	1.01749e-08	1.03445e-07	9.5594
hsa-miR-200c-3p	-1.07275	2.18685	-3.34505	0.00122195	0.00348312	-1.67609
hsa-miR-202-3p	-1.4082	3.11207	-3.77411	0.000294956	0.000967329	-0.344435
hsa-miR-204-5p	-0.832384	4.83851	-2.6942	0.00848719	0.0194631	-3.45343
hsa-miR-20a-5p	-1.0082	5.44123	-4.81349	6.30587e-06	2.82837e-05	3.32333
hsa-miR-20b-5p	-1.02836	4.14739	-4.03964	0.000116202	0.000412113	0.536858
hsa-miR-210-3p	-0.822819	5.11518	-4.63515	1.26439e-05	5.43156e-05	2.65478
hsa-miR-212-3p	-1.093	2.389	-3.38996	0.00105841	0.003104	-1.54235
hsa-miR-214-3p	-1.25686	4.09256	-7.01174	5.07747e-10	8.60349e-09	12.4884
hsa-miR-21-5p	-1.62072	3.6778	-7.48507	5.82353e-11	1.48015e-09	14.609
hsa-miR-218-5p	-1.28158	1.71729	-6.69642	2.10961e-09	2.79753e-08	11.0957
hsa-miR-222-3p	-0.500863	5.40919	-3.32238	0.00131322	0.00370863	-1.74306
hsa-miR-223-3p	-0.981971	6.36595	-3.05977	0.00295595	0.00757617	-2.49305
hsa-miR-22-3p	-2.28203	4.39865	-6.72348	1.86813e-09	2.58991e-08	11.2145
hsa-miR-23b-3p	-1.4324	2.50026	-5.42985	5.17263e-07	3.42968e-06	5.73857
hsa-miR-24-3p	-0.592269	8.36956	-3.70887	0.000368631	0.00119609	-0.554481
hsa-miR-25-3p	-1.05412	1.11758	-4.57569	1.58965e-05	6.45496e-05	2.43518
hsa-miR-26a-5p	-0.959061	7.70176	-6.30149	1.22341e-08	1.20367e-07	9.37964
hsa-miR-26b-5p	-0.987248	6.37474	-4.91874	4.15643e-06	2.14866e-05	3.72468
hsa-miR-27a-3p	-1.48672	4.20392	-7.86016	1.02836e-11	3.67885e-10	16.309
hsa-miR-27b-3p	-1.43967	3.54243	-9.07435	3.54687e-14	5.40898e-12	21.8752
hsa-miR-28-3p	-0.669477	4.05908	-5.16427	1.54569e-06	9.24382e-06	4.67924
hsa-miR-28-5p	-1.27778	2.33029	-7.84849	1.08556e-11	3.67885e-10	16.2559
hsa-miR-296-5p	-1.32664	2.47349	-6.35505	9.65746e-09	1.0157e-07	9.61031
hsa-miR-29a-3p	-0.945677	7.3701	-6.49266	5.24553e-09	5.9255e-08	10.206
hsa-miR-29c-3p	-1.01122	6.6524	-6.63097	2.82909e-09	3.45149e-08	10.8089
hsa-miR-301a-3p	-0.602353	1.23448	-2.7296	0.00769354	0.0177767	-3.36489
hsa-miR-301b	-0.988539	1.39321	-3.51346	0.000708503	0.00216094	-1.16763
hsa-miR-30b-5p	-0.779849	6.76832	-5.67825	1.81904e-07	1.26092e-06	6.75238
hsa-miR-30c-5p	-0.962105	7.66627	-6.72698	1.83899e-09	2.58991e-08	11.2298
hsa-miR-320a	-0.444318	5.80985	-3.55011	0.000627856	0.00195404	-1.0545
hsa-miR-323a-3p	-1.50421	2.26434	-4.87305	4.98359e-06	2.37499e-05	3.54985
hsa-miR-324-3p	-1.09038	2.59711	-5.71733	1.5406e-07	1.11877e-06	6.91374
hsa-miR-324-5p	-0.968884	1.49174	-4.03571	0.000117848	0.000413146	0.523512
hsa-miR-328-3p	-1.27271	3.75586	-7.63457	2.92234e-11	8.10284e-10	15.2848
hsa-miR-331-3p	-0.439653	5.69199	-3.31044	0.00136387	0.00381634	-1.77823
hsa-miR-335-5p	-1.08916	0.957998	-4.89904	4.49516e-06	2.24758e-05	3.6492
hsa-miR-339-3p	-0.453737	3.28708	-2.73339	0.00761252	0.0177238	-3.35533
hsa-miR-340-5p	-0.981004	3.59045	-6.72731	1.83625e-09	2.58991e-08	11.2313
hsa-miR-345-5p	-0.743415	4.22891	-5.18379	1.42742e-06	8.88497e-06	4.75617
hsa-miR-361-5p	-1.29946	1.22052	-5.00626	2.92911e-06	1.56733e-05	4.06207
hsa-miR-362-3p	-0.766411	0.438959	-3.30662	0.00138042	0.00382754	-1.78943
hsa-miR-362-5p	-0.704127	4.1494	-3.78452	0.000284588	0.00095384	-0.310691
hsa-miR-365a-3p	-0.689891	5.06445	-4.62013	1.3399e-05	5.59821e-05	2.59912
hsa-miR-374a-5p	-0.382484	5.78366	-2.67775	0.00888096	0.0200644	-3.49427
hsa-miR-374b-5p	-0.443275	5.6572	-2.91082	0.00459209	0.0112047	-2.89646
hsa-miR-376a-3p	-0.987934	1.70056	-4.87692	4.90771e-06	2.37499e-05	3.56463
hsa-miR-376c-3p	-0.935191	3.11781	-5.36084	6.89072e-07	4.47164e-06	5.46076
hsa-miR-379-5p	-1.11225	3.52555	-3.60925	0.000515763	0.00163862	-0.870117
hsa-miR-411-5p	-0.921675	2.03637	-4.99148	3.10819e-06	1.63448e-05	4.00483
hsa-miR-422a	-0.570702	7.98105	-2.66416	0.00921856	0.020674	-3.52783
hsa-miR-423-5p	-0.661717	2.65396	-2.31662	0.0229087	0.0478572	-4.33619
hsa-miR-425-5p	-0.993423	5.609	-3.14034	0.00231536	0.0060878	-2.26815
hsa-miR-451a	-1.33513	5.15349	-4.16113	7.49505e-05	0.000272142	0.953605
hsa-miR-452-5p	-0.778826	2.21611	-2.48899	0.0147421	0.0316644	-3.94744
hsa-miR-455-3p	-1.31361	2.2054	-3.15074	0.0022428	0.00600049	-2.23878
hsa-miR-455-5p	-1.27538	2.9374	-5.07104	2.2564e-06	1.25128e-05	4.31385
hsa-miR-484	-0.400633	5.83719	-2.74189	0.00743406	0.0175767	-3.3339
hsa-miR-485-3p	-1.89411	1.93566	-8.49974	5.22296e-13	3.18601e-11	19.2336
hsa-miR-487a-3p	-1.9161	5.83294	-5.14485	1.67288e-06	9.81211e-06	4.60283
hsa-miR-487b-3p	-0.780067	0.830206	-3.70197	0.000377378	0.00121158	-0.576549
hsa-miR-490-3p	-1.36852	3.24817	-4.85436	5.36644e-06	2.47995e-05	3.47859
hsa-miR-491-5p	-0.709711	3.70771	-5.02567	2.70934e-06	1.47562e-05	4.1373
hsa-miR-494-3p	-1.25738	4.07827	-6.08402	3.17369e-08	2.68882e-07	8.45055
hsa-miR-495-3p	-1.20113	2.06102	-4.30926	4.34715e-05	0.000167833	1.47274
hsa-miR-499a-5p	-1.27785	4.82463	-6.09374	3.04208e-08	2.65095e-07	8.49181
hsa-miR-517a-3p	-0.970407	3.00895	-4.82469	6.03357e-06	2.74663e-05	3.36581
hsa-miR-517c-3p	-0.799575	2.65708	-4.57263	1.60845e-05	6.45496e-05	2.42391
hsa-miR-518b	-0.827162	2.13304	-2.30298	0.0237003	0.0491742	-4.36591
hsa-miR-518e-3p	-1.22358	3.5091	-3.43068	0.000928135	0.00277531	-1.4199
hsa-miR-518f-3p	-0.710146	0.849181	-2.51462	0.0137821	0.0298123	-3.88758
hsa-miR-519a-3p	-1.17279	2.0692	-4.86533	5.13835e-06	2.41107e-05	3.52041
hsa-miR-519e-3p	-1.3043	3.29397	-3.2533	0.00163251	0.00448572	-1.94504
hsa-miR-520g-3p	-0.549273	2.43143	-2.34993	0.0210729	0.0443258	-4.26296
hsa-miR-522-3p	-0.681423	2.56954	-2.84562	0.00554299	0.0133119	-3.06785
hsa-miR-532-3p	-0.74764	2.79652	-4.41279	2.95216e-05	0.000116936	1.84244
hsa-miR-532-5p	-1.27749	4.21386	-3.77909	0.000289951	0.00096125	-0.328296
hsa-miR-539-5p	-1.16906	2.23858	-4.21774	6.09414e-05	0.000223941	1.15062
hsa-miR-582-3p	-0.866926	1.21926	-2.73785	0.0075184	0.0176393	-3.34409
hsa-miR-590-5p	-0.512318	5.19221	-2.83092	0.00578096	0.0137749	-3.10604
hsa-miR-597-5p	-1.71267	2.94868	-3.11018	0.00253828	0.00656081	-2.35289
hsa-miR-628-5p	0.336109	3.55314	2.6116	0.0106372	0.0236814	-3.6563
hsa-miR-636	-1.23337	4.8388	-2.90299	0.00469778	0.0113716	-2.91721
hsa-miR-652-3p	-1.90486	2.60222	-7.07786	3.75897e-10	7.64323e-09	12.7827
hsa-miR-708-5p	-0.764896	1.39699	-3.14104	0.00231035	0.0060878	-2.26615
hsa-miR-744-5p	-1.00541	2.32147	-4.29075	4.65609e-05	0.000177514	1.40723
hsa-miR-886-3p	-1.58245	2.60651	-4.62538	1.31301e-05	5.56205e-05	2.61857
hsa-miR-92a-3p	-1.11106	3.97094	-6.25476	1.50294e-08	1.43249e-07	9.17897
hsa-miR-93-5p	-1.53284	5.4337	-5.14009	1.70559e-06	9.81521e-06	4.58412
hsa-miR-939-5p	-0.973362	5.20325	-2.57495	0.0117401	0.0259474	-3.74458
hsa-miR-95-3p	-0.504072	5.92511	-2.97658	0.00378732	0.00931559	-2.72038
hsa-miR-99a-5p	-1.12193	4.06737	-5.96535	5.31303e-08	4.37966e-07	7.94889
hsa-miR-99b-5p	-0.98729	3.00285	-5.95116	5.64906e-08	4.53412e-07	7.88921

## Sheet: miR_POST
rowname	logFC	AveExpr	t	P.Value	adj.P.Val	B
hsa-miR-30a-5p	-0.608849	6.42729	-4.07031	0.000104099	0.0277471	1.15661
hsa-miR-30d-5p	-0.560931	5.62706	-3.91317	0.000181948	0.0277471	0.654912
hsa-miR-638	-1.34592	3.5423	-3.55102	0.000625953	0.0430924	-0.448934
hsa-miR-378	-0.556931	9.19548	-3.54855	0.000631094	0.0430924	-0.456207
hsa-miR-144-5p	-1.02503	3.85933	-3.51435	0.000706432	0.0430924	-0.556433

## Sheet: miR_INTERACTION
rowname	logFC	AveExpr	t	P.Value	adj.P.Val	B
hsa-let-7d-5p	-1.00591	3.79047	-5.14647	1.66187e-06	2.53435e-05	4.79726
hsa-let-7g-5p	-0.55313	6.26397	-3.15758	0.00219624	0.00881385	-1.97489
hsa-miR-1	-0.733123	9.44583	-4.46319	2.44075e-05	0.000190879	2.23489
hsa-miR-100-5p	-1.20952	3.89916	-5.50915	3.71308e-07	8.0892e-06	6.23481
hsa-miR-101-3p	-1.35194	2.83748	-5.80203	1.0731e-07	2.9754e-06	7.42875
hsa-miR-103a-3p	-1.28278	3.58587	-4.31294	4.28822e-05	0.000304165	1.70075
hsa-miR-106a-5p	-0.605196	5.80168	-2.71121	0.00809693	0.0273917	-3.1575
hsa-miR-106b-5p	-1.14691	2.93137	-4.7825	7.1229e-06	6.78902e-05	3.40651
hsa-miR-10a-5p	-0.906728	3.22326	-4.1586	7.5643e-05	0.000490875	1.1643
hsa-miR-10b-5p	-1.71615	2.45526	-5.07818	2.19224e-06	2.57383e-05	4.53214
hsa-miR-124-3p	-1.89595	3.62474	-5.14843	1.64868e-06	2.53435e-05	4.80489
hsa-miR-125b-5p	-0.943662	4.57972	-4.74456	8.26433e-06	7.41359e-05	3.26483
hsa-miR-1271-5p	0.477435	3.5224	2.45447	0.0161301	0.0459782	-3.76919
hsa-miR-127-3p	-1.23527	2.88143	-4.01432	0.000127203	0.00077594	0.674514
hsa-miR-128-3p	-1.06122	2.63248	-5.07841	2.1902e-06	2.57383e-05	4.53303
hsa-miR-130a-3p	-1.83724	2.98803	-6.31889	1.13301e-08	6.91133e-07	9.5968
hsa-miR-132-3p	-0.630308	4.27134	-3.17615	0.00207432	0.00866667	-1.92255
hsa-miR-133a-3p	-0.372352	11.4149	-2.49704	0.0144343	0.0427422	-3.67137
hsa-miR-133b	-0.952386	8.84684	-5.17825	1.46005e-06	2.47397e-05	4.92126
hsa-miR-139-5p	-0.432575	4.84526	-2.70786	0.0081726	0.0273917	-3.16583
hsa-miR-140-5p	-1.00347	5.2348	-5.03262	2.63459e-06	2.77086e-05	4.35631
hsa-miR-143-3p	-1.48744	5.09162	-6.24265	1.58511e-08	8.05764e-07	9.27262
hsa-miR-144-5p	0.865953	3.85933	2.41697	0.0177693	0.0492693	-3.85415
hsa-miR-145-5p	-1.41989	6.28866	-7.21943	1.97042e-10	6.00979e-08	13.5159
hsa-miR-146a-5p	-0.682875	3.9172	-2.96301	0.00394183	0.0146934	-2.50837
hsa-miR-146b-5p	-0.735844	4.34128	-2.55841	0.0122708	0.0374261	-3.52781
hsa-miR-149-5p	-1.14817	3.86886	-4.51081	2.03705e-05	0.0001635	2.40654
hsa-miR-152-3p	-0.839275	3.02409	-3.95021	0.000159697	0.000936684	0.460632
hsa-miR-155-5p	-0.745845	2.34533	-3.53137	0.000667938	0.00313417	-0.876495
hsa-miR-15a-5p	-1.08535	3.20355	-3.95476	0.000157149	0.000936684	0.475744
hsa-miR-17-5p	-0.674407	5.87117	-3.08756	0.00271841	0.0107677	-2.16999
hsa-miR-181a-5p	-1.35885	2.15561	-5.77499	1.20469e-07	3.06191e-06	7.31739
hsa-miR-181c-5p	-1.30759	2.0893	-3.81851	0.000253082	0.00135421	0.0287466
hsa-miR-192-5p	-0.615682	2.17789	-2.41158	0.018017	0.0495062	-3.86628
hsa-miR-193a-5p	-1.15553	2.45494	-3.07568	0.00281772	0.0108785	-2.20275
hsa-miR-194-5p	-0.710406	1.25321	-2.54742	0.0126355	0.0381567	-3.55375
hsa-miR-195-5p	-0.888213	5.83745	-3.59327	0.000544005	0.00259252	-0.685689
hsa-miR-199a-3p	-1.19924	4.88502	-6.07808	3.25689e-08	1.24169e-06	8.5778
hsa-miR-19b-3p	-1.04545	6.66769	-4.7447	8.25991e-06	7.41359e-05	3.26534
hsa-miR-202-3p	-1.26452	3.11207	-2.75896	0.00708704	0.0248454	-3.03808
hsa-miR-20a-3p	1.1524	2.08868	3.44217	0.000894219	0.00401084	-1.14708
hsa-miR-20a-5p	-0.934538	5.44123	-3.63228	0.000477464	0.00238732	-0.564208
hsa-miR-210-3p	-0.747657	5.11518	-3.42871	0.000934092	0.00412896	-1.18747
hsa-miR-214-3p	-1.24752	4.09256	-5.6657	1.9186e-07	4.50132e-06	6.86956
hsa-miR-21-5p	-1.57579	3.6778	-5.92453	6.33767e-08	1.93299e-06	7.936
hsa-miR-218-5p	-1.08908	1.71729	-4.63263	1.27678e-05	0.000108172	2.85063
hsa-miR-22-3p	-2.16261	4.39865	-5.18704	1.40859e-06	2.47397e-05	4.95563
hsa-miR-23a-3p	-1.74873	5.60017	-2.63978	0.00985368	0.0306671	-3.33287
hsa-miR-23b-3p	-1.20794	2.50026	-3.72767	0.000345777	0.00181831	-0.263152
hsa-miR-24-3p	-0.534807	8.36956	-2.72639	0.00776254	0.026813	-3.11973
hsa-miR-25-3p	-0.949714	1.11758	-3.35605	0.0011798	0.00506815	-1.40335
hsa-miR-26a-5p	-0.941484	7.70176	-5.03591	2.59995e-06	2.77086e-05	4.36897
hsa-miR-26b-5p	-0.778792	6.37474	-3.15877	0.00218825	0.00881385	-1.97156
hsa-miR-27a-3p	-1.59886	4.20392	-6.88145	9.16467e-10	1.39761e-07	12.0278
hsa-miR-27b-3p	-1.30497	3.54243	-6.6961	2.11265e-09	2.14786e-07	11.2199
hsa-miR-28-3p	-0.44683	4.05908	-2.80598	0.00620641	0.0220111	-2.91879
hsa-miR-28-5p	-1.01554	2.33029	-5.07804	2.19348e-06	2.57383e-05	4.5316
hsa-miR-296-5p	-1.08957	2.47349	-4.24903	5.43197e-05	0.000368167	1.47709
hsa-miR-29a-3p	-0.874663	7.3701	-4.88864	4.68471e-06	4.76278e-05	3.8063
hsa-miR-29c-3p	-0.951804	6.6524	-5.08097	2.16761e-06	2.57383e-05	4.54295
hsa-miR-30a-5p	0.580844	6.42729	3.16116	0.00217226	0.00881385	-1.96484
hsa-miR-30b-5p	-0.856678	6.76832	-5.07797	2.19408e-06	2.57383e-05	4.53133
hsa-miR-30c-5p	-1.05025	7.66627	-5.97802	5.02931e-08	1.70438e-06	8.15885
hsa-miR-30d-3p	0.743899	5.26436	2.68898	0.00861055	0.0279385	-3.21252
hsa-miR-30d-5p	0.614087	5.62706	3.48753	0.000771384	0.00351152	-1.01014
hsa-miR-323a-3p	-1.57069	2.26434	-4.14241	8.02274e-05	0.000509778	1.10878
hsa-miR-324-3p	-1.202	2.59711	-5.13082	1.77109e-06	2.5723e-05	4.73632
hsa-miR-324-5p	-0.748973	1.49174	-2.5397	0.0128972	0.0385652	-3.5719
hsa-miR-328-3p	-1.26714	3.75586	-6.188	2.01481e-08	8.7788e-07	9.04111
hsa-miR-335-3p	1.10065	5.08287	2.72355	0.00782412	0.026813	-3.12681
hsa-miR-335-5p	-1.27867	0.957998	-4.68213	1.05405e-05	9.18529e-05	3.03309
hsa-miR-338-5p	1.00623	2.83385	2.82614	0.00586044	0.0210286	-2.86713
hsa-miR-340-5p	-0.902151	3.59045	-5.03637	2.59507e-06	2.77086e-05	4.37076
hsa-miR-361-5p	-0.791799	1.22052	-2.48334	0.0149619	0.0438203	-3.70302
hsa-miR-362-3p	-0.861019	0.438959	-3.02415	0.00328867	0.0125381	-2.34365
hsa-miR-362-5p	-0.833382	4.1494	-3.64646	0.000455248	0.00231418	-0.519808
hsa-miR-365a-3p	-0.813748	5.06445	-4.43641	2.70073e-05	0.000202502	2.13886
hsa-miR-376a-3p	-0.923155	1.70056	-3.70989	0.000367361	0.00189907	-0.319705
hsa-miR-376c-3p	-0.576349	3.11781	-2.68959	0.00859608	0.0279385	-3.21101
hsa-miR-378	0.467853	9.19548	2.42677	0.0173274	0.0488258	-3.83207
hsa-miR-379-5p	-1.37094	3.52555	-3.62159	0.0004949	0.002413	-0.597617
hsa-miR-411-5p	-1.10362	2.03637	-4.86564	5.13204e-06	5.04926e-05	3.71924
hsa-miR-451a	-0.974153	5.15349	-2.47163	0.0154265	0.0443875	-3.72995
hsa-miR-455-5p	-1.05503	2.9374	-3.41501	0.000976379	0.00425422	-1.22844
hsa-miR-485-3p	-1.7739	1.93566	-6.48037	5.54015e-09	4.22436e-07	10.2879
hsa-miR-487a-3p	-2.02863	5.83294	-4.43432	2.72216e-05	0.000202502	2.13136
hsa-miR-487b-3p	-1.3464	0.830206	-5.20169	1.32678e-06	2.47397e-05	5.01295
hsa-miR-490-3p	-1.51663	3.24817	-4.37954	3.34469e-05	0.000242888	1.9361
hsa-miR-494-3p	-1.38173	4.07827	-5.44271	4.90242e-07	9.96824e-06	5.96793
hsa-miR-495-3p	-1.34729	2.06102	-3.93496	0.000168525	0.00096458	0.410094
hsa-miR-499a-5p	-0.687332	4.82463	-2.66831	0.00911421	0.0289566	-3.2633
hsa-miR-517a-3p	-0.963237	3.00895	-3.89867	0.000191442	0.00106163	0.2904
hsa-miR-517c-3p	-0.705837	2.65708	-3.28609	0.00147284	0.0062391	-1.6079
hsa-miR-519a-3p	-1.14169	2.0692	-3.85573	0.000222418	0.00121138	0.149751
hsa-miR-519e-3p	-1.41068	3.29397	-2.86446	0.00525113	0.0190666	-2.76808
hsa-miR-532-3p	-0.614904	2.79652	-2.95458	0.00404073	0.0148485	-2.53086
hsa-miR-532-5p	-1.23006	4.21386	-2.96228	0.00395035	0.0146934	-2.51033
hsa-miR-539-5p	-1.33848	2.23858	-3.93119	0.000170778	0.00096458	0.39762
hsa-miR-597-5p	-1.67766	2.94868	-2.48019	0.0150857	0.0438203	-3.71028
hsa-miR-623	1.95033	2.81715	2.69058	0.00857262	0.0279385	-3.20857
hsa-miR-628-5p	0.634973	3.55314	4.01652	0.000126212	0.00077594	0.681877
hsa-miR-638	1.22963	3.5423	2.64106	0.00981942	0.0306671	-3.32977
hsa-miR-652-3p	-1.16363	2.60222	-3.51982	0.000693844	0.0032064	-0.91183
hsa-miR-663b	1.33808	3.56848	2.42404	0.0174492	0.0488258	-3.83821
hsa-miR-744-5p	-0.749056	2.32147	-2.6024	0.0109049	0.0335958	-3.42308
hsa-miR-886-3p	-1.29302	2.60651	-3.07673	0.00280881	0.0108785	-2.19986
hsa-miR-92a-3p	-0.988803	3.97094	-4.53159	1.88195e-05	0.000155133	2.48176
hsa-miR-93-5p	-1.32587	5.4337	-3.61947	0.000498422	0.002413	-0.604223
hsa-miR-95-3p	-0.557206	5.92511	-2.6786	0.00886021	0.028446	-3.23806
hsa-miR-99a-5p	-0.986674	4.06737	-4.27081	5.01259e-05	0.000347463	1.55307
hsa-miR-99b-5p	-0.859702	3.00285	-4.21864	6.07402e-05	0.000402734	1.3715

## Sheet: GENE_target
GENES_BASE	GENES_INTERACTION	GENES_BACKGROUND	GENES_FEMALE	GENES_MALE	GENES_BASE_SM	Group	GENES_INTERACTION_SM	Group	GENES_FEMALE_SM	Group	GENES_MALE_SM	Group
ENSG00000170365	ENSG00000160221	ENSG00000160221	ENSG00000162599	ENSG00000160221	ENSG00000058056	Tissue-Enriched	ENSG00000058056	Tissue-Enriched	ENSG00000100625	Tissue-Enhanced	ENSG00000058056	Tissue-Enriched
ENSG00000134323	ENSG00000107562	ENSG00000170365	ENSG00000135363	ENSG00000170365	ENSG00000060138	Tissue-Enriched	ENSG00000060138	Tissue-Enriched	ENSG00000181856	Tissue-Enhanced	ENSG00000060138	Tissue-Enriched
ENSG00000171862	ENSG00000151615	ENSG00000107562	ENSG00000117632	ENSG00000107562	ENSG00000068976	Tissue-Enriched	ENSG00000068976	Tissue-Enriched			ENSG00000068976	Tissue-Enriched
ENSG00000184371	ENSG00000114315	ENSG00000151615	ENSG00000143878	ENSG00000151615	ENSG00000070182	Tissue-Enriched	ENSG00000070182	Tissue-Enriched			ENSG00000070182	Tissue-Enriched
ENSG00000134852	ENSG00000137343	ENSG00000134323	ENSG00000169047	ENSG00000134323	ENSG00000072954	Tissue-Enriched	ENSG00000072954	Tissue-Enriched			ENSG00000072954	Tissue-Enriched
ENSG00000112062	ENSG00000170365	ENSG00000171862	ENSG00000109670	ENSG00000171862	ENSG00000079739	Tissue-Enriched	ENSG00000079739	Tissue-Enriched			ENSG00000079739	Tissue-Enriched
ENSG00000151883	ENSG00000181690	ENSG00000184371	ENSG00000082397	ENSG00000184371	ENSG00000086967	Tissue-Enriched	ENSG00000086967	Tissue-Enriched			ENSG00000086967	Tissue-Enriched
ENSG00000072501	ENSG00000163513	ENSG00000114315	ENSG00000117569	ENSG00000114315	ENSG00000101470	Tissue-Enriched	ENSG00000101470	Tissue-Enriched			ENSG00000101470	Tissue-Enriched
ENSG00000135164	ENSG00000142864	ENSG00000131914	ENSG00000204103	ENSG00000134852	ENSG00000104369	Tissue-Enriched	ENSG00000104369	Tissue-Enriched			ENSG00000104369	Tissue-Enriched
ENSG00000072803	ENSG00000106462	ENSG00000134852	ENSG00000101412	ENSG00000112062	ENSG00000104848	Tissue-Enriched	ENSG00000104848	Tissue-Enriched			ENSG00000104848	Tissue-Enriched
ENSG00000113916	ENSG00000134323	ENSG00000112062	ENSG00000150457	ENSG00000151883	ENSG00000104879	Tissue-Enriched	ENSG00000104879	Tissue-Enriched			ENSG00000104879	Tissue-Enriched
ENSG00000117569	ENSG00000163600	ENSG00000151883	ENSG00000151239	ENSG00000137343	ENSG00000105048	Tissue-Enriched	ENSG00000105048	Tissue-Enriched			ENSG00000105048	Tissue-Enriched
ENSG00000171791	ENSG00000124788	ENSG00000137343	ENSG00000113356	ENSG00000072501	ENSG00000108515	Tissue-Enriched	ENSG00000108515	Tissue-Enriched			ENSG00000108515	Tissue-Enriched
ENSG00000162599	ENSG00000143384	ENSG00000072501	ENSG00000148516	ENSG00000135164	ENSG00000109061	Tissue-Enriched	ENSG00000109061	Tissue-Enriched			ENSG00000109061	Tissue-Enriched
ENSG00000157404	ENSG00000073756	ENSG00000135164	ENSG00000185591	ENSG00000159713	ENSG00000109991	Tissue-Enriched	ENSG00000109991	Tissue-Enriched			ENSG00000109991	Tissue-Enriched
ENSG00000204103	ENSG00000149311	ENSG00000159713	ENSG00000172845	ENSG00000072803	ENSG00000113525	Tissue-Enriched	ENSG00000113525	Tissue-Enriched			ENSG00000113525	Tissue-Enriched
ENSG00000105991	ENSG00000184371	ENSG00000072803	ENSG00000108639	ENSG00000113916	ENSG00000114113	Tissue-Enriched	ENSG00000114113	Tissue-Enriched			ENSG00000114113	Tissue-Enriched
ENSG00000124151	ENSG00000204103	ENSG00000113916	ENSG00000119403	ENSG00000117569	ENSG00000117834	Tissue-Enriched	ENSG00000117834	Tissue-Enriched			ENSG00000117834	Tissue-Enriched
ENSG00000144891	ENSG00000106511	ENSG00000117569	ENSG00000166598	ENSG00000171791	ENSG00000117971	Tissue-Enriched	ENSG00000117971	Tissue-Enriched			ENSG00000117971	Tissue-Enriched
ENSG00000141736	ENSG00000106004	ENSG00000171791	ENSG00000085563	ENSG00000162599	ENSG00000118245	Tissue-Enriched	ENSG00000118245	Tissue-Enriched			ENSG00000118245	Tissue-Enriched
ENSG00000065361	ENSG00000006128	ENSG00000162599	ENSG00000057657	ENSG00000204103	ENSG00000120729	Tissue-Enriched	ENSG00000120729	Tissue-Enriched			ENSG00000120729	Tissue-Enriched
ENSG00000140416	ENSG00000110367	ENSG00000157404	ENSG00000128342	ENSG00000105991	ENSG00000125245	Tissue-Enriched	ENSG00000125245	Tissue-Enriched			ENSG00000125245	Tissue-Enriched
ENSG00000166484	ENSG00000112062	ENSG00000204103	ENSG00000135387	ENSG00000124151	ENSG00000125414	Tissue-Enriched	ENSG00000125414	Tissue-Enriched			ENSG00000125414	Tissue-Enriched
ENSG00000101412	ENSG00000148400	ENSG00000105991	ENSG00000141510	ENSG00000144891	ENSG00000129749	Tissue-Enriched	ENSG00000129749	Tissue-Enriched			ENSG00000129749	Tissue-Enriched
ENSG00000105810	ENSG00000147889	ENSG00000124151	ENSG00000118689	ENSG00000141736	ENSG00000130598	Tissue-Enriched	ENSG00000130598	Tissue-Enriched			ENSG00000130598	Tissue-Enriched
ENSG00000121039	ENSG00000135503	ENSG00000144891	ENSG00000150907	ENSG00000065361	ENSG00000131096	Tissue-Enriched	ENSG00000131096	Tissue-Enriched			ENSG00000131096	Tissue-Enriched
ENSG00000138061	ENSG00000228716	ENSG00000100721	ENSG00000008441	ENSG00000140416	ENSG00000135248	Tissue-Enriched	ENSG00000135248	Tissue-Enriched			ENSG00000135248	Tissue-Enriched
ENSG00000181690	ENSG00000136997	ENSG00000141736	ENSG00000123374	ENSG00000166484	ENSG00000136717	Tissue-Enriched	ENSG00000136717	Tissue-Enriched			ENSG00000136717	Tissue-Enriched
ENSG00000163513	ENSG00000007968	ENSG00000065361	ENSG00000115415	ENSG00000101412	ENSG00000139656	Tissue-Enriched	ENSG00000139656	Tissue-Enriched			ENSG00000139656	Tissue-Enriched
ENSG00000139687	ENSG00000178999	ENSG00000143384	ENSG00000149311	ENSG00000053918	ENSG00000141965	Tissue-Enriched	ENSG00000141965	Tissue-Enriched			ENSG00000141965	Tissue-Enriched
ENSG00000135535	ENSG00000012048	ENSG00000140416	ENSG00000126561	ENSG00000105810	ENSG00000143028	Tissue-Enriched	ENSG00000143028	Tissue-Enriched			ENSG00000143028	Tissue-Enriched
ENSG00000155380	ENSG00000145386	ENSG00000186575	ENSG00000168610	ENSG00000121039	ENSG00000143318	Tissue-Enriched	ENSG00000143318	Tissue-Enriched			ENSG00000143318	Tissue-Enriched
ENSG00000185340	ENSG00000170312	ENSG00000166484	ENSG00000143799	ENSG00000132906	ENSG00000143549	Tissue-Enriched	ENSG00000143549	Tissue-Enriched			ENSG00000143549	Tissue-Enriched
ENSG00000135862	ENSG00000135446	ENSG00000101412	ENSG00000073060	ENSG00000138061	ENSG00000143632	Tissue-Enriched	ENSG00000143632	Tissue-Enriched			ENSG00000143632	Tissue-Enriched
ENSG00000167315	ENSG00000168496	ENSG00000053918	ENSG00000004897	ENSG00000055118	ENSG00000145358	Tissue-Enriched	ENSG00000145358	Tissue-Enriched			ENSG00000145358	Tissue-Enriched
ENSG00000172340	ENSG00000151883	ENSG00000105810	ENSG00000163624	ENSG00000181690	ENSG00000150628	Tissue-Enriched	ENSG00000150628	Tissue-Enriched			ENSG00000150628	Tissue-Enriched
ENSG00000113732	ENSG00000169047	ENSG00000121039	ENSG00000001626	ENSG00000163513	ENSG00000152556	Tissue-Enriched	ENSG00000152556	Tissue-Enriched			ENSG00000152556	Tissue-Enriched
ENSG00000049245	ENSG00000075618	ENSG00000132906	ENSG00000213341	ENSG00000139687	ENSG00000153347	Tissue-Enriched	ENSG00000153347	Tissue-Enriched			ENSG00000153347	Tissue-Enriched
ENSG00000144579	ENSG00000185499	ENSG00000138061	ENSG00000166347	ENSG00000135535	ENSG00000154358	Tissue-Enriched	ENSG00000154358	Tissue-Enriched			ENSG00000154358	Tissue-Enriched
ENSG00000184304	ENSG00000113282	ENSG00000055118	ENSG00000114346	ENSG00000155380	ENSG00000155657	Tissue-Enriched	ENSG00000155657	Tissue-Enriched			ENSG00000155657	Tissue-Enriched
ENSG00000177105	ENSG00000067955	ENSG00000116754	ENSG00000117525	ENSG00000185340	ENSG00000158022	Tissue-Enriched	ENSG00000158022	Tissue-Enriched			ENSG00000158022	Tissue-Enriched
ENSG00000116962	ENSG00000138814	ENSG00000155380	ENSG00000164434	ENSG00000135862	ENSG00000159173	Tissue-Enriched	ENSG00000159173	Tissue-Enriched			ENSG00000159173	Tissue-Enriched
ENSG00000197070	ENSG00000143756	ENSG00000112742	ENSG00000099875	ENSG00000167315	ENSG00000161896	Tissue-Enriched	ENSG00000161896	Tissue-Enriched			ENSG00000161896	Tissue-Enriched
ENSG00000131196	ENSG00000182827	ENSG00000028203	ENSG00000081041	ENSG00000172340	ENSG00000162620	Tissue-Enriched	ENSG00000162620	Tissue-Enriched			ENSG00000162620	Tissue-Enriched
ENSG00000133740	ENSG00000109189	ENSG00000135048	ENSG00000140443	ENSG00000113732	ENSG00000162782	Tissue-Enriched	ENSG00000162782	Tissue-Enriched			ENSG00000162782	Tissue-Enriched
ENSG00000145555	ENSG00000145715	ENSG00000137801	ENSG00000136244	ENSG00000049245	ENSG00000163126	Tissue-Enriched	ENSG00000163126	Tissue-Enriched			ENSG00000163126	Tissue-Enriched
ENSG00000196923	ENSG00000147419	ENSG00000103064	ENSG00000134352	ENSG00000144579	ENSG00000164776	Tissue-Enriched	ENSG00000164776	Tissue-Enriched			ENSG00000164776	Tissue-Enriched
ENSG00000119630	ENSG00000110696	ENSG00000164091	ENSG00000150093	ENSG00000184304	ENSG00000164879	Tissue-Enriched	ENSG00000164879	Tissue-Enriched			ENSG00000164879	Tissue-Enriched
ENSG00000166192	ENSG00000135480	ENSG00000142871	ENSG00000135679	ENSG00000177105	ENSG00000165076	Tissue-Enriched	ENSG00000165076	Tissue-Enriched			ENSG00000165076	Tissue-Enriched
ENSG00000103089	ENSG00000114993	ENSG00000167552	ENSG00000081189	ENSG00000116962	ENSG00000165917	Tissue-Enriched	ENSG00000165917	Tissue-Enriched			ENSG00000165917	Tissue-Enriched
ENSG00000110888	ENSG00000135164	ENSG00000133703	ENSG00000007372	ENSG00000197070	ENSG00000166856	Tissue-Enriched	ENSG00000166856	Tissue-Enriched			ENSG00000166856	Tissue-Enriched
ENSG00000187838	ENSG00000171791	ENSG00000213281	ENSG00000100401	ENSG00000131196	ENSG00000167476	Tissue-Enriched	ENSG00000169126	Tissue-Enriched			ENSG00000169126	Tissue-Enriched
ENSG00000133193	ENSG00000112715	ENSG00000181690	ENSG00000052802	ENSG00000133740	ENSG00000169126	Tissue-Enriched	ENSG00000170290	Tissue-Enriched			ENSG00000170290	Tissue-Enriched
ENSG00000152518	ENSG00000150593	ENSG00000163513	ENSG00000181856	ENSG00000145555	ENSG00000170290	Tissue-Enriched	ENSG00000173262	Tissue-Enriched			ENSG00000173262	Tissue-Enriched
ENSG00000100632	ENSG00000080371	ENSG00000139687	ENSG00000066117	ENSG00000196923	ENSG00000173262	Tissue-Enriched	ENSG00000173988	Tissue-Enriched			ENSG00000173988	Tissue-Enriched
ENSG00000104915	ENSG00000182985	ENSG00000135535	ENSG00000103257	ENSG00000119630	ENSG00000173988	Tissue-Enriched	ENSG00000177238	Tissue-Enriched			ENSG00000177238	Tissue-Enriched
ENSG00000092871	ENSG00000005020	ENSG00000185340	ENSG00000112208	ENSG00000166192	ENSG00000177238	Tissue-Enriched	ENSG00000177791	Tissue-Enriched			ENSG00000177791	Tissue-Enriched
ENSG00000099282	ENSG00000184937	ENSG00000135862	ENSG00000138593	ENSG00000103089	ENSG00000177791	Tissue-Enriched	ENSG00000177994	Tissue-Enriched			ENSG00000177994	Tissue-Enriched
ENSG00000154645	ENSG00000138107	ENSG00000167315	ENSG00000198846	ENSG00000110888	ENSG00000177994	Tissue-Enriched	ENSG00000178734	Tissue-Enriched			ENSG00000178734	Tissue-Enriched
ENSG00000152969	ENSG00000143970	ENSG00000172340	ENSG00000105835	ENSG00000187838	ENSG00000178734	Tissue-Enriched	ENSG00000180209	Tissue-Enriched			ENSG00000180209	Tissue-Enriched
ENSG00000148400	ENSG00000166295	ENSG00000113732	ENSG00000143575	ENSG00000133193	ENSG00000180209	Tissue-Enriched	ENSG00000182676	Tissue-Enriched			ENSG00000182676	Tissue-Enriched
ENSG00000005073	ENSG00000105483	ENSG00000049245	ENSG00000179456	ENSG00000152518	ENSG00000182676	Tissue-Enriched	ENSG00000183091	Tissue-Enriched			ENSG00000183091	Tissue-Enriched
ENSG00000169598	ENSG00000081377	ENSG00000144579	ENSG00000113504	ENSG00000100632	ENSG00000183091	Tissue-Enriched	ENSG00000183386	Tissue-Enriched			ENSG00000183386	Tissue-Enriched
ENSG00000137699	ENSG00000151849	ENSG00000184304	ENSG00000197714	ENSG00000104915	ENSG00000183386	Tissue-Enriched	ENSG00000183850	Tissue-Enriched			ENSG00000183850	Tissue-Enriched
ENSG00000081377	ENSG00000182923	ENSG00000177105	ENSG00000133818	ENSG00000092871	ENSG00000183850	Tissue-Enriched	ENSG00000185482	Tissue-Enriched			ENSG00000185482	Tissue-Enriched
ENSG00000172819	ENSG00000111269	ENSG00000116962	ENSG00000138311	ENSG00000099282	ENSG00000185482	Tissue-Enriched	ENSG00000185972	Tissue-Enriched			ENSG00000185972	Tissue-Enriched
ENSG00000138617	ENSG00000093144	ENSG00000197070	ENSG00000157064	ENSG00000154645	ENSG00000185972	Tissue-Enriched	ENSG00000186439	Tissue-Enriched			ENSG00000186439	Tissue-Enriched
ENSG00000130429	ENSG00000122435	ENSG00000131196	ENSG00000186566	ENSG00000152969	ENSG00000186439	Tissue-Enriched	ENSG00000187486	Tissue-Enriched			ENSG00000187486	Tissue-Enriched
ENSG00000127947	ENSG00000056050	ENSG00000133740	ENSG00000117523	ENSG00000148400	ENSG00000187486	Tissue-Enriched	ENSG00000188176	Tissue-Enriched			ENSG00000188176	Tissue-Enriched
ENSG00000112319	ENSG00000118961	ENSG00000145555	ENSG00000083937	ENSG00000005073	ENSG00000188176	Tissue-Enriched	ENSG00000196091	Tissue-Enriched			ENSG00000196091	Tissue-Enriched
ENSG00000059588	ENSG00000164306	ENSG00000196923	ENSG00000064652	ENSG00000169598	ENSG00000196091	Tissue-Enriched	ENSG00000196218	Tissue-Enriched			ENSG00000196218	Tissue-Enriched
ENSG00000116670	ENSG00000066455	ENSG00000119630	ENSG00000135045	ENSG00000137699	ENSG00000196218	Tissue-Enriched	ENSG00000196296	Tissue-Enriched			ENSG00000196296	Tissue-Enriched
ENSG00000113368	ENSG00000143457	ENSG00000166192	ENSG00000080345	ENSG00000081377	ENSG00000196296	Tissue-Enriched	ENSG00000197893	Tissue-Enriched			ENSG00000197893	Tissue-Enriched
ENSG00000145907	ENSG00000110768	ENSG00000103089	ENSG00000134108	ENSG00000172819	ENSG00000197893	Tissue-Enriched	ENSG00000198765	Tissue-Enriched			ENSG00000198765	Tissue-Enriched
ENSG00000107104	ENSG00000132475	ENSG00000110888	ENSG00000142408	ENSG00000138617	ENSG00000198765	Tissue-Enriched	ENSG00000198881	Tissue-Enriched			ENSG00000214872	Tissue-Enriched
ENSG00000034063	ENSG00000085382	ENSG00000187838	ENSG00000162711	ENSG00000130429	ENSG00000214872	Tissue-Enriched	ENSG00000214872	Tissue-Enriched			ENSG00000239474	Tissue-Enriched
ENSG00000085719	ENSG00000167220	ENSG00000133193	ENSG00000165650	ENSG00000127947	ENSG00000239474	Tissue-Enriched	ENSG00000239474	Tissue-Enriched			ENSG00000248746	Tissue-Enriched
ENSG00000139370	ENSG00000138642	ENSG00000152518	ENSG00000149212	ENSG00000112319	ENSG00000248746	Tissue-Enriched	ENSG00000248746	Tissue-Enriched			ENSG00000270379	Tissue-Enriched
ENSG00000116133	ENSG00000141219	ENSG00000100632	ENSG00000180694	ENSG00000059588	ENSG00000270379	Tissue-Enriched	ENSG00000270379	Tissue-Enriched			ENSG00000275714	Tissue-Enriched
ENSG00000113812	ENSG00000132541	ENSG00000104915	ENSG00000112031	ENSG00000116670	ENSG00000275714	Tissue-Enriched	ENSG00000275714	Tissue-Enriched			ENSG00000006128	Group-Enriched
ENSG00000100345	ENSG00000119471	ENSG00000092871	ENSG00000117407	ENSG00000113368	ENSG00000006128	Group-Enriched	ENSG00000006128	Group-Enriched			ENSG00000015592	Group-Enriched
ENSG00000102034	ENSG00000235941	ENSG00000099282	ENSG00000164953	ENSG00000145907	ENSG00000015592	Group-Enriched	ENSG00000015592	Group-Enriched			ENSG00000029534	Group-Enriched
ENSG00000168175	ENSG00000204389	ENSG00000154645	ENSG00000104967	ENSG00000107104	ENSG00000029534	Group-Enriched	ENSG00000029534	Group-Enriched			ENSG00000036448	Group-Enriched
ENSG00000169241	ENSG00000234475	ENSG00000152969	ENSG00000162367	ENSG00000034063	ENSG00000036448	Group-Enriched	ENSG00000036448	Group-Enriched			ENSG00000077009	Group-Enriched
ENSG00000144354	ENSG00000215328	ENSG00000148400	ENSG00000106299	ENSG00000085719	ENSG00000077009	Group-Enriched	ENSG00000077009	Group-Enriched			ENSG00000077522	Group-Enriched
ENSG00000106609	ENSG00000237724	ENSG00000005073	ENSG00000075213	ENSG00000139370	ENSG00000077522	Group-Enriched	ENSG00000077522	Group-Enriched			ENSG00000080031	Group-Enriched
ENSG00000148175	ENSG00000177606	ENSG00000169598	ENSG00000106331	ENSG00000116133	ENSG00000080031	Group-Enriched	ENSG00000080031	Group-Enriched			ENSG00000091482	Group-Enriched
ENSG00000139505	ENSG00000170234	ENSG00000137699	ENSG00000186834	ENSG00000113812	ENSG00000091482	Group-Enriched	ENSG00000091482	Group-Enriched			ENSG00000095932	Group-Enriched
ENSG00000113356	ENSG00000156500	ENSG00000081377	ENSG00000116977	ENSG00000100345	ENSG00000095932	Group-Enriched	ENSG00000095932	Group-Enriched			ENSG00000101605	Group-Enriched
ENSG00000186807	ENSG00000154511	ENSG00000172819	ENSG00000187688	ENSG00000102034	ENSG00000101605	Group-Enriched	ENSG00000101605	Group-Enriched			ENSG00000111863	Group-Enriched
ENSG00000091039	ENSG00000095002	ENSG00000138617	ENSG00000178694	ENSG00000168175	ENSG00000111863	Group-Enriched	ENSG00000111863	Group-Enriched			ENSG00000114854	Group-Enriched
ENSG00000154640	ENSG00000178425	ENSG00000130429	ENSG00000138600	ENSG00000169241	ENSG00000114854	Group-Enriched	ENSG00000114854	Group-Enriched			ENSG00000115616	Group-Enriched
ENSG00000119899	ENSG00000162600	ENSG00000127947	ENSG00000142453	ENSG00000144354	ENSG00000115616	Group-Enriched	ENSG00000115616	Group-Enriched			ENSG00000117009	Group-Enriched
ENSG00000167987	ENSG00000128694	ENSG00000112319	ENSG00000101335	ENSG00000106609	ENSG00000117009	Group-Enriched	ENSG00000117009	Group-Enriched			ENSG00000122367	Group-Enriched
ENSG00000140612	ENSG00000170248	ENSG00000059588	ENSG00000187537	ENSG00000148175	ENSG00000122367	Group-Enriched	ENSG00000122367	Group-Enriched			ENSG00000124701	Group-Enriched
ENSG00000090686	ENSG00000102893	ENSG00000116670	ENSG00000222036	ENSG00000139505	ENSG00000124701	Group-Enriched	ENSG00000124701	Group-Enriched			ENSG00000129910	Group-Enriched
ENSG00000183255	ENSG00000064933	ENSG00000113368	ENSG00000274221	ENSG00000113356	ENSG00000129910	Group-Enriched	ENSG00000129910	Group-Enriched			ENSG00000129988	Group-Enriched
ENSG00000079739	ENSG00000100941	ENSG00000145907	ENSG00000278567	ENSG00000186807	ENSG00000129988	Group-Enriched	ENSG00000129988	Group-Enriched			ENSG00000130487	Group-Enriched
ENSG00000141198	ENSG00000198056	ENSG00000107104	ENSG00000277632	ENSG00000091039	ENSG00000130487	Group-Enriched	ENSG00000130487	Group-Enriched			ENSG00000130528	Group-Enriched
ENSG00000113658	ENSG00000108384	ENSG00000034063	ENSG00000276482	ENSG00000154640	ENSG00000130528	Group-Enriched	ENSG00000130528	Group-Enriched			ENSG00000131730	Group-Enriched
ENSG00000141905	ENSG00000126858	ENSG00000085719	ENSG00000168385	ENSG00000119899	ENSG00000131730	Group-Enriched	ENSG00000131730	Group-Enriched			ENSG00000136383	Group-Enriched
ENSG00000163785	ENSG00000135828	ENSG00000139370	ENSG00000139146	ENSG00000167987	ENSG00000133063	Group-Enriched	ENSG00000136383	Group-Enriched			ENSG00000138180	Group-Enriched
ENSG00000153250	ENSG00000164414	ENSG00000116133	ENSG00000276371	ENSG00000140612	ENSG00000136383	Group-Enriched	ENSG00000138180	Group-Enriched			ENSG00000139914	Group-Enriched
ENSG00000118523	ENSG00000124786	ENSG00000113812	ENSG00000288174	ENSG00000090686	ENSG00000138180	Group-Enriched	ENSG00000139914	Group-Enriched			ENSG00000140955	Group-Enriched
ENSG00000131873	ENSG00000116001	ENSG00000100345	ENSG00000285551	ENSG00000183255	ENSG00000139914	Group-Enriched	ENSG00000140955	Group-Enriched			ENSG00000140986	Group-Enriched
ENSG00000087338	ENSG00000166598	ENSG00000102034	ENSG00000110888	ENSG00000079739	ENSG00000140955	Group-Enriched	ENSG00000140986	Group-Enriched			ENSG00000141096	Group-Enriched
ENSG00000149218	ENSG00000109814	ENSG00000168175	ENSG00000108654	ENSG00000141198	ENSG00000140986	Group-Enriched	ENSG00000141096	Group-Enriched			ENSG00000146755	Group-Enriched
ENSG00000163428	ENSG00000169764	ENSG00000169241	ENSG00000154640	ENSG00000113658	ENSG00000141096	Group-Enriched	ENSG00000146755	Group-Enriched			ENSG00000153531	Group-Enriched
ENSG00000147862	ENSG00000136631	ENSG00000144354	ENSG00000015479	ENSG00000141905	ENSG00000146755	Group-Enriched	ENSG00000153531	Group-Enriched			ENSG00000155761	Group-Enriched
ENSG00000150593	ENSG00000115935	ENSG00000106609	ENSG00000105974	ENSG00000163785	ENSG00000153531	Group-Enriched	ENSG00000155761	Group-Enriched			ENSG00000156219	Group-Enriched
ENSG00000147889	ENSG00000188321	ENSG00000148175	ENSG00000060749	ENSG00000153250	ENSG00000155761	Group-Enriched	ENSG00000156219	Group-Enriched			ENSG00000158865	Group-Enriched
ENSG00000091831	ENSG00000123570	ENSG00000139505	ENSG00000175087	ENSG00000118523	ENSG00000156219	Group-Enriched	ENSG00000158865	Group-Enriched			ENSG00000160808	Group-Enriched
ENSG00000186951	ENSG00000111669	ENSG00000113356	ENSG00000168283	ENSG00000131873	ENSG00000158865	Group-Enriched	ENSG00000160808	Group-Enriched			ENSG00000163380	Group-Enriched
ENSG00000124762	ENSG00000118513	ENSG00000186807	ENSG00000108179	ENSG00000087338	ENSG00000160808	Group-Enriched	ENSG00000163380	Group-Enriched			ENSG00000163501	Group-Enriched
ENSG00000112715	ENSG00000110092	ENSG00000091039	ENSG00000120217	ENSG00000149218	ENSG00000163380	Group-Enriched	ENSG00000163501	Group-Enriched			ENSG00000164128	Group-Enriched
ENSG00000206075	ENSG00000154342	ENSG00000154640	ENSG00000109189	ENSG00000163428	ENSG00000163501	Group-Enriched	ENSG00000164128	Group-Enriched			ENSG00000164266	Group-Enriched
ENSG00000163600	ENSG00000168283	ENSG00000119899	ENSG00000083312	ENSG00000147862	ENSG00000164128	Group-Enriched	ENSG00000164266	Group-Enriched			ENSG00000164440	Group-Enriched
ENSG00000124766	ENSG00000072803	ENSG00000167987	ENSG00000148926	ENSG00000150593	ENSG00000164266	Group-Enriched	ENSG00000164440	Group-Enriched			ENSG00000165887	Group-Enriched
ENSG00000155093	ENSG00000105173	ENSG00000140612	ENSG00000096401	ENSG00000147889	ENSG00000164440	Group-Enriched	ENSG00000165887	Group-Enriched			ENSG00000166317	Group-Enriched
ENSG00000153208	ENSG00000118260	ENSG00000090686	ENSG00000005339	ENSG00000091831	ENSG00000165887	Group-Enriched	ENSG00000166317	Group-Enriched			ENSG00000166866	Group-Enriched
ENSG00000104067	ENSG00000123374	ENSG00000183255	ENSG00000198121	ENSG00000186951	ENSG00000166317	Group-Enriched	ENSG00000166866	Group-Enriched			ENSG00000167676	Group-Enriched
ENSG00000162692	ENSG00000113916	ENSG00000079739	ENSG00000085733	ENSG00000124762	ENSG00000166866	Group-Enriched	ENSG00000167676	Group-Enriched			ENSG00000167916	Group-Enriched
ENSG00000131914	ENSG00000100219	ENSG00000141198	ENSG00000157557	ENSG00000112715	ENSG00000167676	Group-Enriched	ENSG00000167916	Group-Enriched			ENSG00000168509	Group-Enriched
ENSG00000106511	ENSG00000117569	ENSG00000113658	ENSG00000165417	ENSG00000206075	ENSG00000167916	Group-Enriched	ENSG00000168509	Group-Enriched			ENSG00000170175	Group-Enriched
ENSG00000106004	ENSG00000107859	ENSG00000141905	ENSG00000253293	ENSG00000152661	ENSG00000168427	Group-Enriched	ENSG00000170175	Group-Enriched			ENSG00000170417	Group-Enriched
ENSG00000026103	ENSG00000067225	ENSG00000163785	ENSG00000123384	ENSG00000163600	ENSG00000168509	Group-Enriched	ENSG00000170417	Group-Enriched			ENSG00000170807	Group-Enriched
ENSG00000196937	ENSG00000163884	ENSG00000153250	ENSG00000169908	ENSG00000124766	ENSG00000170175	Group-Enriched	ENSG00000170807	Group-Enriched			ENSG00000172399	Group-Enriched
ENSG00000110422	ENSG00000105991	ENSG00000118523	ENSG00000115053	ENSG00000155093	ENSG00000170417	Group-Enriched	ENSG00000172399	Group-Enriched			ENSG00000173641	Group-Enriched
ENSG00000135378	ENSG00000105698	ENSG00000131873	ENSG00000143256	ENSG00000153208	ENSG00000170807	Group-Enriched	ENSG00000173641	Group-Enriched			ENSG00000173991	Group-Enriched
ENSG00000107796	ENSG00000124151	ENSG00000087338	ENSG00000227804	ENSG00000162692	ENSG00000172399	Group-Enriched	ENSG00000173991	Group-Enriched			ENSG00000178462	Group-Enriched
ENSG00000159388	ENSG00000159216	ENSG00000149218	ENSG00000204569	ENSG00000131914	ENSG00000173641	Group-Enriched	ENSG00000178462	Group-Enriched			ENSG00000181418	Group-Enriched
ENSG00000204217	LRG_482	ENSG00000163428	ENSG00000230995	ENSG00000106511	ENSG00000173991	Group-Enriched	ENSG00000181418	Group-Enriched			ENSG00000183317	Group-Enriched
ENSG00000080546	ENSG00000105287	ENSG00000147862	ENSG00000238104	ENSG00000106004	ENSG00000178462	Group-Enriched	ENSG00000183317	Group-Enriched			ENSG00000184811	Group-Enriched
ENSG00000160712	ENSG00000184304	ENSG00000169016	ENSG00000206489	ENSG00000026103	ENSG00000181418	Group-Enriched	ENSG00000184811	Group-Enriched			ENSG00000185739	Group-Enriched
ENSG00000171150	ENSG00000080839	ENSG00000169398	ENSG00000235291	ENSG00000196937	ENSG00000183317	Group-Enriched	ENSG00000185739	Group-Enriched			ENSG00000186628	Group-Enriched
ENSG00000106415	ENSG00000074319	ENSG00000110092	ENSG00000231737	ENSG00000110422	ENSG00000184811	Group-Enriched	ENSG00000186628	Group-Enriched			ENSG00000186868	Group-Enriched
ENSG00000120868	ENSG00000109458	ENSG00000150593	ENSG00000103035	ENSG00000135378	ENSG00000185739	Group-Enriched	ENSG00000186868	Group-Enriched			ENSG00000188763	Group-Enriched
ENSG00000112394	ENSG00000050748	ENSG00000088305	ENSG00000138069	ENSG00000107796	ENSG00000186335	Group-Enriched	ENSG00000188763	Group-Enriched			ENSG00000197705	Group-Enriched
ENSG00000104205	ENSG00000153094	ENSG00000147889	ENSG00000136450	ENSG00000159388	ENSG00000186628	Group-Enriched	ENSG00000197705	Group-Enriched			ENSG00000198125	Group-Enriched
ENSG00000102218	ENSG00000162434	ENSG00000091831	ENSG00000136527	ENSG00000204217	ENSG00000186868	Group-Enriched	ENSG00000198125	Group-Enriched			ENSG00000198883	Group-Enriched
ENSG00000165410	ENSG00000124762	ENSG00000186951	ENSG00000125398	ENSG00000080546	ENSG00000188763	Group-Enriched	ENSG00000198883	Group-Enriched			ENSG00000257335	Group-Enriched
ENSG00000196878	ENSG00000026025	ENSG00000124762	ENSG00000137203	ENSG00000160712	ENSG00000197705	Group-Enriched	ENSG00000257335	Group-Enriched			ENSG00000269404	Group-Enriched
ENSG00000185591	ENSG00000116604	ENSG00000112715	ENSG00000132388	ENSG00000171150	ENSG00000198125	Group-Enriched	ENSG00000269404	Group-Enriched			ENSG00000006611	Tissue-Enhanced
ENSG00000172845	ENSG00000139625	ENSG00000166181	ENSG00000186591	ENSG00000106415	ENSG00000198883	Group-Enriched	ENSG00000006611	Tissue-Enhanced			ENSG00000006747	Tissue-Enhanced
ENSG00000105866	ENSG00000204217	ENSG00000144852	ENSG00000147852	ENSG00000120868	ENSG00000257335	Group-Enriched	ENSG00000006747	Tissue-Enhanced			ENSG00000007171	Tissue-Enhanced
ENSG00000030110	ENSG00000144891	ENSG00000206075	ENSG00000100811	ENSG00000112394	ENSG00000269404	Group-Enriched	ENSG00000007171	Tissue-Enhanced			ENSG00000007314	Tissue-Enhanced
ENSG00000111276	ENSG00000156273	ENSG00000114383	ENSG00000170027	ENSG00000104205	ENSG00000006611	Tissue-Enhanced	ENSG00000007314	Tissue-Enhanced			ENSG00000010282	Tissue-Enhanced
ENSG00000107859	ENSG00000182195	ENSG00000107882	ENSG00000113739	ENSG00000102218	ENSG00000006747	Tissue-Enhanced	ENSG00000010282	Tissue-Enhanced			ENSG00000018625	Tissue-Enhanced
ENSG00000169047	ENSG00000015479	ENSG00000152661	ENSG00000099250	ENSG00000165410	ENSG00000007171	Tissue-Enhanced	ENSG00000018625	Tissue-Enhanced			ENSG00000065675	Tissue-Enhanced
ENSG00000006128	ENSG00000136404	ENSG00000163600	ENSG00000163347	ENSG00000196878	ENSG00000007314	Tissue-Enhanced	ENSG00000065675	Tissue-Enhanced			ENSG00000067191	Tissue-Enhanced
ENSG00000136997	ENSG00000067560	ENSG00000124766	ENSG00000108510	ENSG00000185591	ENSG00000010282	Tissue-Enhanced	ENSG00000067191	Tissue-Enhanced			ENSG00000070526	Tissue-Enhanced
ENSG00000156273	ENSG00000134954	ENSG00000155093	ENSG00000141232	ENSG00000172845	ENSG00000018625	Tissue-Enhanced	ENSG00000070526	Tissue-Enhanced			ENSG00000072041	Tissue-Enhanced
ENSG00000182195	ENSG00000143995	ENSG00000153208	ENSG00000138443	ENSG00000105866	ENSG00000065675	Tissue-Enhanced	ENSG00000072041	Tissue-Enhanced			ENSG00000073464	Tissue-Enhanced
ENSG00000015479	ENSG00000055208	ENSG00000104067	ENSG00000164056	ENSG00000030110	ENSG00000067191	Tissue-Enhanced	ENSG00000073464	Tissue-Enhanced			ENSG00000079156	Tissue-Enhanced
ENSG00000136404	ENSG00000142871	ENSG00000026508	ENSG00000092201	ENSG00000107859	ENSG00000070526	Tissue-Enhanced	ENSG00000079156	Tissue-Enhanced			ENSG00000092607	Tissue-Enhanced
ENSG00000159217	ENSG00000118689	ENSG00000158715	ENSG00000146083	ENSG00000169047	ENSG00000072041	Tissue-Enhanced	ENSG00000092607	Tissue-Enhanced			ENSG00000100625	Tissue-Enhanced
ENSG00000129757	ENSG00000185338	ENSG00000162692	ENSG00000040199	ENSG00000006128	ENSG00000073464	Tissue-Enhanced	ENSG00000100625	Tissue-Enhanced			ENSG00000100628	Tissue-Enhanced
ENSG00000186318	ENSG00000172216	ENSG00000106511	ENSG00000157106	ENSG00000136997	ENSG00000079156	Tissue-Enhanced	ENSG00000100628	Tissue-Enhanced			ENSG00000101210	Tissue-Enhanced
ENSG00000206557	ENSG00000008083	ENSG00000106004	ENSG00000113638	ENSG00000156273	ENSG00000092607	Tissue-Enhanced	ENSG00000101210	Tissue-Enhanced			ENSG00000103460	Tissue-Enhanced
ENSG00000119772	ENSG00000263528	ENSG00000026103	ENSG00000111711	ENSG00000182195	ENSG00000100625	Tissue-Enhanced	ENSG00000103460	Tissue-Enhanced			ENSG00000105278	Tissue-Enhanced
ENSG00000088305	ENSG00000175387	ENSG00000196937	ENSG00000147533	ENSG00000015479	ENSG00000100628	Tissue-Enhanced	ENSG00000105278	Tissue-Enhanced			ENSG00000105851	Tissue-Enhanced
ENSG00000128710	ENSG00000168040	ENSG00000110422	ENSG00000109787	ENSG00000136404	ENSG00000101210	Tissue-Enhanced	ENSG00000105851	Tissue-Enhanced			ENSG00000106952	Tissue-Enhanced
ENSG00000135503	ENSG00000066336	ENSG00000135378	ENSG00000087502	ENSG00000159217	ENSG00000103460	Tissue-Enhanced	ENSG00000106952	Tissue-Enhanced			ENSG00000107014	Tissue-Enhanced
ENSG00000168542	ENSG00000141736	ENSG00000107796	ENSG00000006007	ENSG00000186318	ENSG00000105278	Tissue-Enhanced	ENSG00000107014	Tissue-Enhanced			ENSG00000108813	Tissue-Enhanced
ENSG00000187498	ENSG00000065361	ENSG00000159388	ENSG00000081019	ENSG00000206557	ENSG00000105851	Tissue-Enhanced	ENSG00000108813	Tissue-Enhanced			ENSG00000108823	Tissue-Enhanced
ENSG00000204291	ENSG00000131914	ENSG00000204217	ENSG00000114933	ENSG00000119772	ENSG00000106952	Tissue-Enhanced	ENSG00000108823	Tissue-Enhanced			ENSG00000112183	Tissue-Enhanced
ENSG00000139372	ENSG00000030110	ENSG00000080546	ENSG00000091317	ENSG00000088305	ENSG00000107014	Tissue-Enhanced	ENSG00000112183	Tissue-Enhanced			ENSG00000112394	Tissue-Enhanced
ENSG00000188529	ENSG00000140538	ENSG00000160712	ENSG00000138459	ENSG00000128710	ENSG00000108813	Tissue-Enhanced	ENSG00000112394	Tissue-Enhanced			ENSG00000112782	Tissue-Enhanced
ENSG00000113140	ENSG00000154734	ENSG00000171150	ENSG00000182263	ENSG00000135503	ENSG00000108823	Tissue-Enhanced	ENSG00000112782	Tissue-Enhanced			ENSG00000115363	Tissue-Enhanced
ENSG00000108821	ENSG00000112378	ENSG00000106415	ENSG00000163104	ENSG00000168542	ENSG00000112183	Tissue-Enhanced	ENSG00000115363	Tissue-Enhanced			ENSG00000115556	Tissue-Enhanced
ENSG00000164692	ENSG00000236802	ENSG00000120868	ENSG00000145780	ENSG00000187498	ENSG00000112394	Tissue-Enhanced	ENSG00000115556	Tissue-Enhanced			ENSG00000117115	Tissue-Enhanced
ENSG00000134871	ENSG00000226936	ENSG00000112394	ENSG00000115310	ENSG00000204291	ENSG00000112782	Tissue-Enhanced	ENSG00000117115	Tissue-Enhanced			ENSG00000118193	Tissue-Enhanced
ENSG00000166147	ENSG00000235863	ENSG00000104205	ENSG00000261992	ENSG00000139372	ENSG00000115363	Tissue-Enhanced	ENSG00000118193	Tissue-Enhanced			ENSG00000118946	Tissue-Enhanced
ENSG00000149948	ENSG00000235155	ENSG00000102218	ENSG00000143614	ENSG00000188529	ENSG00000115556	Tissue-Enhanced	ENSG00000118946	Tissue-Enhanced			ENSG00000124256	Tissue-Enhanced
ENSG00000143590	ENSG00000206285	ENSG00000165410	ENSG00000108256	ENSG00000113140	ENSG00000117115	Tissue-Enhanced	ENSG00000124256	Tissue-Enhanced			ENSG00000128591	Tissue-Enhanced
ENSG00000140538	ENSG00000103942	ENSG00000196878	ENSG00000123119	ENSG00000108821	ENSG00000118193	Tissue-Enhanced	ENSG00000128591	Tissue-Enhanced			ENSG00000128965	Tissue-Enhanced
ENSG00000111783	ENSG00000173890	ENSG00000185591	ENSG00000121749	ENSG00000164692	ENSG00000118946	Tissue-Enhanced	ENSG00000128965	Tissue-Enhanced			ENSG00000130234	Tissue-Enhanced
ENSG00000159216	ENSG00000165806	ENSG00000172845	ENSG00000050730	ENSG00000134871	ENSG00000124256	Tissue-Enhanced	ENSG00000130234	Tissue-Enhanced			ENSG00000132437	Tissue-Enhanced
LRG_482	ENSG00000153879	ENSG00000105866	ENSG00000206579	ENSG00000166147	ENSG00000128591	Tissue-Enhanced	ENSG00000132437	Tissue-Enhanced			ENSG00000133878	Tissue-Enhanced
ENSG00000142864	ENSG00000141668	ENSG00000164045	ENSG00000047365	ENSG00000149948	ENSG00000128965	Tissue-Enhanced	ENSG00000133878	Tissue-Enhanced			ENSG00000134020	Tissue-Enhanced
ENSG00000116560	ENSG00000196176	ENSG00000110987	ENSG00000153944	ENSG00000143590	ENSG00000130234	Tissue-Enhanced	ENSG00000134020	Tissue-Enhanced			ENSG00000135447	Tissue-Enhanced
ENSG00000189403	ENSG00000278637	ENSG00000030110	ENSG00000163092	ENSG00000140538	ENSG00000132437	Tissue-Enhanced	ENSG00000135447	Tissue-Enhanced			ENSG00000135773	Tissue-Enhanced
ENSG00000162437	ENSG00000100307	ENSG00000111276	ENSG00000152102	ENSG00000111783	ENSG00000133878	Tissue-Enhanced	ENSG00000135773	Tissue-Enhanced			ENSG00000137571	Tissue-Enhanced
ENSG00000228716	ENSG00000196620	ENSG00000107859	ENSG00000167065	ENSG00000159216	ENSG00000134020	Tissue-Enhanced	ENSG00000137571	Tissue-Enhanced			ENSG00000137875	Tissue-Enhanced
ENSG00000245848	ENSG00000103275	ENSG00000169047	ENSG00000164463	LRG_482	ENSG00000135447	Tissue-Enhanced	ENSG00000138100	Tissue-Enhanced			ENSG00000138100	Tissue-Enhanced
ENSG00000067225	ENSG00000265241	ENSG00000006128	ENSG00000153721	ENSG00000142864	ENSG00000135773	Tissue-Enhanced	ENSG00000140563	Tissue-Enhanced			ENSG00000140563	Tissue-Enhanced
ENSG00000148516	ENSG00000131795	ENSG00000136997	ENSG00000165244	ENSG00000116560	ENSG00000137571	Tissue-Enhanced	ENSG00000145808	Tissue-Enhanced			ENSG00000145808	Tissue-Enhanced
ENSG00000092969	ENSG00000136689	ENSG00000156273	ENSG00000175106	ENSG00000189403	ENSG00000137875	Tissue-Enhanced	ENSG00000153898	Tissue-Enhanced			ENSG00000153898	Tissue-Enhanced
ENSG00000080371	ENSG00000135226	ENSG00000182195	ENSG00000247746	ENSG00000162437	ENSG00000138100	Tissue-Enhanced	ENSG00000153976	Tissue-Enhanced			ENSG00000153976	Tissue-Enhanced
ENSG00000182985	ENSG00000138794	ENSG00000015479	ENSG00000145592	ENSG00000228716	ENSG00000140563	Tissue-Enhanced	ENSG00000153993	Tissue-Enhanced			ENSG00000153993	Tissue-Enhanced
ENSG00000005020	ENSG00000197406	ENSG00000136404	ENSG00000198960	ENSG00000245848	ENSG00000145808	Tissue-Enhanced	ENSG00000154153	Tissue-Enhanced			ENSG00000154153	Tissue-Enhanced
ENSG00000184937	ENSG00000115738	ENSG00000159217	ENSG00000143761	ENSG00000099822	ENSG00000153898	Tissue-Enhanced	ENSG00000157111	Tissue-Enhanced			ENSG00000157111	Tissue-Enhanced
ENSG00000189067	ENSG00000120324	ENSG00000129757	ENSG00000205730	ENSG00000067225	ENSG00000153976	Tissue-Enhanced	ENSG00000159618	Tissue-Enhanced			ENSG00000159618	Tissue-Enhanced
ENSG00000166002	ENSG00000166224	ENSG00000186318	ENSG00000115380	ENSG00000148516	ENSG00000153993	Tissue-Enhanced	ENSG00000161664	Tissue-Enhanced			ENSG00000161664	Tissue-Enhanced
ENSG00000104881	ENSG00000140465	ENSG00000206557	ENSG00000176244	ENSG00000092969	ENSG00000154153	Tissue-Enhanced	ENSG00000163762	Tissue-Enhanced			ENSG00000163762	Tissue-Enhanced
ENSG00000106397	ENSG00000120885	ENSG00000119772	ENSG00000241258	ENSG00000080371	ENSG00000157111	Tissue-Enhanced	ENSG00000163827	Tissue-Enhanced			ENSG00000163827	Tissue-Enhanced
ENSG00000164649	ENSG00000146674	ENSG00000128710	ENSG00000188158	ENSG00000182985	ENSG00000159618	Tissue-Enhanced	ENSG00000163995	Tissue-Enhanced			ENSG00000163995	Tissue-Enhanced
ENSG00000136770	ENSG00000162896	ENSG00000135503	ENSG00000268223	ENSG00000005020	ENSG00000160539	Tissue-Enhanced	ENSG00000164112	Tissue-Enhanced			ENSG00000164112	Tissue-Enhanced
ENSG00000105974	ENSG00000197888	ENSG00000168542	ENSG00000269897	ENSG00000184937	ENSG00000161664	Tissue-Enhanced	ENSG00000164129	Tissue-Enhanced			ENSG00000164129	Tissue-Enhanced
ENSG00000119139	ENSG00000127324	ENSG00000187498	ENSG00000172348	ENSG00000189067	ENSG00000163762	Tissue-Enhanced	ENSG00000164379	Tissue-Enhanced			ENSG00000164379	Tissue-Enhanced
ENSG00000108639	ENSG00000111885	ENSG00000204291	ENSG00000136866	ENSG00000166002	ENSG00000163827	Tissue-Enhanced	ENSG00000164591	Tissue-Enhanced			ENSG00000164591	Tissue-Enhanced
ENSG00000019549	ENSG00000117318	ENSG00000139372	ENSG00000109971	ENSG00000104881	ENSG00000163995	Tissue-Enhanced	ENSG00000165702	Tissue-Enhanced			ENSG00000165702	Tissue-Enhanced
ENSG00000129354	ENSG00000125968	ENSG00000188529	ENSG00000272325	ENSG00000106397	ENSG00000164112	Tissue-Enhanced	ENSG00000166407	Tissue-Enhanced			ENSG00000166407	Tissue-Enhanced
ENSG00000233608	ENSG00000183662	ENSG00000113140	ENSG00000183117	ENSG00000164649	ENSG00000164129	Tissue-Enhanced	ENSG00000166428	Tissue-Enhanced			ENSG00000166428	Tissue-Enhanced
ENSG00000163694	ENSG00000128602	ENSG00000108821	ENSG00000166025	ENSG00000136770	ENSG00000164379	Tissue-Enhanced	ENSG00000167549	Tissue-Enhanced			ENSG00000167549	Tissue-Enhanced
ENSG00000137269	ENSG00000147488	ENSG00000164692	ENSG00000146007	ENSG00000105974	ENSG00000164591	Tissue-Enhanced	ENSG00000169184	Tissue-Enhanced			ENSG00000169184	Tissue-Enhanced
ENSG00000138029	ENSG00000100697	ENSG00000134871	ENSG00000196967	ENSG00000119139	ENSG00000165702	Tissue-Enhanced	ENSG00000170681	Tissue-Enhanced			ENSG00000170681	Tissue-Enhanced
ENSG00000110108	ENSG00000105810	ENSG00000166147	ENSG00000263155	ENSG00000108639	ENSG00000166407	Tissue-Enhanced	ENSG00000171033	Tissue-Enhanced			ENSG00000171033	Tissue-Enhanced
ENSG00000151135	ENSG00000164045	ENSG00000149948	ENSG00000198034	ENSG00000019549	ENSG00000166428	Tissue-Enhanced	ENSG00000171714	Tissue-Enhanced			ENSG00000171714	Tissue-Enhanced
ENSG00000004455	ENSG00000138696	ENSG00000143590	ENSG00000269335	ENSG00000129354	ENSG00000167549	Tissue-Enhanced	ENSG00000172818	Tissue-Enhanced			ENSG00000172818	Tissue-Enhanced
ENSG00000138796	ENSG00000104081	ENSG00000140538	ENSG00000281484	ENSG00000233608	ENSG00000169184	Tissue-Enhanced	ENSG00000175591	Tissue-Enhanced			ENSG00000175591	Tissue-Enhanced
ENSG00000157107	ENSG00000112242	ENSG00000111783	ENSG00000197930	ENSG00000163694	ENSG00000170681	Tissue-Enhanced	ENSG00000176092	Tissue-Enhanced			ENSG00000176092	Tissue-Enhanced
ENSG00000151327	ENSG00000158402	ENSG00000159216	ENSG00000283510	ENSG00000137269	ENSG00000171033	Tissue-Enhanced	ENSG00000181333	Tissue-Enhanced			ENSG00000181333	Tissue-Enhanced
ENSG00000187079	ENSG00000172531	LRG_482	ENSG00000280987	ENSG00000138029	ENSG00000171714	Tissue-Enhanced	ENSG00000181856	Tissue-Enhanced			ENSG00000181856	Tissue-Enhanced
ENSG00000142327	ENSG00000113575	ENSG00000174233	ENSG00000135048	ENSG00000110108	ENSG00000172818	Tissue-Enhanced	ENSG00000183778	Tissue-Enhanced			ENSG00000183778	Tissue-Enhanced
ENSG00000011198	ENSG00000180228	ENSG00000187098	ENSG00000152078	ENSG00000151135	ENSG00000175591	Tissue-Enhanced	ENSG00000184343	Tissue-Enhanced			ENSG00000184343	Tissue-Enhanced
ENSG00000066322	ENSG00000139372	ENSG00000090520	ENSG00000118523	ENSG00000004455	ENSG00000176092	Tissue-Enhanced	ENSG00000184860	Tissue-Enhanced			ENSG00000184860	Tissue-Enhanced
ENSG00000076928	ENSG00000164938	ENSG00000142864	ENSG00000152193	ENSG00000138796	ENSG00000181333	Tissue-Enhanced	ENSG00000186198	Tissue-Enhanced			ENSG00000186198	Tissue-Enhanced
ENSG00000133789	ENSG00000140416	ENSG00000116560	ENSG00000178033	ENSG00000157107	ENSG00000181856	Tissue-Enhanced	ENSG00000187642	Tissue-Enhanced			ENSG00000187642	Tissue-Enhanced
ENSG00000137076	ENSG00000147862	ENSG00000189403	ENSG00000288401	ENSG00000151327	ENSG00000183778	Tissue-Enhanced	ENSG00000187715	Tissue-Enhanced			ENSG00000187715	Tissue-Enhanced
ENSG00000100815	ENSG00000206075	ENSG00000162437	ENSG00000171862	ENSG00000187079	ENSG00000184343	Tissue-Enhanced	ENSG00000188130	Tissue-Enhanced			ENSG00000188130	Tissue-Enhanced
ENSG00000008282	ENSG00000026103	ENSG00000228716	ENSG00000080371	ENSG00000142327	ENSG00000184860	Tissue-Enhanced	ENSG00000188580	Tissue-Enhanced			ENSG00000188580	Tissue-Enhanced
ENSG00000111450	ENSG00000196937	ENSG00000245848	ENSG00000112096	ENSG00000011198	ENSG00000186198	Tissue-Enhanced	ENSG00000188992	Tissue-Enhanced			ENSG00000188992	Tissue-Enhanced
ENSG00000198721	ENSG00000110422	ENSG00000099822	ENSG00000164574	ENSG00000066322	ENSG00000187642	Tissue-Enhanced	ENSG00000188993	Tissue-Enhanced			ENSG00000188993	Tissue-Enhanced
ENSG00000119403	ENSG00000135378	ENSG00000067225	ENSG00000078804	ENSG00000076928	ENSG00000187715	Tissue-Enhanced	ENSG00000198019	Tissue-Enhanced			ENSG00000198019	Tissue-Enhanced
ENSG00000164134	ENSG00000107796	ENSG00000148516	ENSG00000107779	ENSG00000133789	ENSG00000188130	Tissue-Enhanced	ENSG00000215218	Tissue-Enhanced			ENSG00000215218	Tissue-Enhanced
ENSG00000167695	ENSG00000159388	ENSG00000092969	ENSG00000169679	ENSG00000137076	ENSG00000188580	Tissue-Enhanced	ENSG00000228672	Tissue-Enhanced			ENSG00000228672	Tissue-Enhanced
ENSG00000120742	ENSG00000080546	ENSG00000080371	ENSG00000135899	ENSG00000100815	ENSG00000188992	Tissue-Enhanced	ENSG00000248144	Tissue-Enhanced			ENSG00000248144	Tissue-Enhanced
ENSG00000135926	ENSG00000160712	ENSG00000182985	ENSG00000134333	ENSG00000008282	ENSG00000188993	Tissue-Enhanced	ENSG00000259120	Tissue-Enhanced			ENSG00000259120	Tissue-Enhanced
ENSG00000174032	ENSG00000171150	ENSG00000005020	ENSG00000140545	ENSG00000111450	ENSG00000198019	Tissue-Enhanced	ENSG00000274070	Tissue-Enhanced			ENSG00000274070	Tissue-Enhanced
ENSG00000157978	ENSG00000106415	ENSG00000184937	ENSG00000075651	ENSG00000198721	ENSG00000215218	Tissue-Enhanced
ENSG00000166925	ENSG00000120868	ENSG00000189067	ENSG00000181449	ENSG00000119403	ENSG00000228672	Tissue-Enhanced
ENSG00000065135	ENSG00000112394	ENSG00000166002	ENSG00000119508	ENSG00000164134	ENSG00000248144	Tissue-Enhanced
ENSG00000158769	ENSG00000104205	ENSG00000104881	ENSG00000113569	ENSG00000167695	ENSG00000259120	Tissue-Enhanced
ENSG00000163607	ENSG00000102218	ENSG00000106397	ENSG00000100034	ENSG00000120742	ENSG00000267060	Tissue-Enhanced
ENSG00000051825	ENSG00000165410	ENSG00000164649	ENSG00000214530	ENSG00000135926	ENSG00000274070	Tissue-Enhanced
ENSG00000086062	ENSG00000122707	ENSG00000136770	ENSG00000063587	ENSG00000174032
ENSG00000132846	ENSG00000100234	ENSG00000105974	ENSG00000086598	ENSG00000157978
ENSG00000122376	ENSG00000099810	ENSG00000119139	ENSG00000100997	ENSG00000166925
ENSG00000164040	ENSG00000134532	ENSG00000108639	ENSG00000158158	ENSG00000065135
ENSG00000157191	ENSG00000152409	ENSG00000019549	ENSG00000173597	ENSG00000158769
ENSG00000079805	ENSG00000069702	ENSG00000129354	ENSG00000146918	ENSG00000163607
ENSG00000176014	ENSG00000165119	ENSG00000233608	ENSG00000198157	ENSG00000051825
ENSG00000164144	ENSG00000073282	ENSG00000163694	ENSG00000173517	ENSG00000086062
ENSG00000135272	ENSG00000197579	ENSG00000137269	ENSG00000166847	ENSG00000132846
ENSG00000152332	ENSG00000206279	ENSG00000138029	ENSG00000172728	ENSG00000122376
ENSG00000182704	ENSG00000231617	ENSG00000110108	ENSG00000158615	ENSG00000164040
ENSG00000103202	ENSG00000227046	ENSG00000151135	ENSG00000116885	ENSG00000157191
ENSG00000198561	ENSG00000206206	ENSG00000004455	ENSG00000197380	ENSG00000079805
ENSG00000128567	ENSG00000204209	ENSG00000138796	ENSG00000155545	ENSG00000176014
ENSG00000197863	ENSG00000229396	ENSG00000157107	ENSG00000180998	ENSG00000164144
ENSG00000102007	ENSG00000143514	ENSG00000151327	ENSG00000010610	ENSG00000135272
ENSG00000184232	ENSG00000108179	ENSG00000187079	ENSG00000105650	ENSG00000152332
ENSG00000106546	ENSG00000171862	ENSG00000142327	ENSG00000117676	ENSG00000182704
ENSG00000004975	ENSG00000105329	ENSG00000011198	ENSG00000167182	ENSG00000103202
ENSG00000244617	ENSG00000172575	ENSG00000066322	ENSG00000183862	ENSG00000198561
ENSG00000060749	ENSG00000101412	ENSG00000076928	ENSG00000131931	ENSG00000128567
ENSG00000214706	ENSG00000124831	ENSG00000133789	ENSG00000139636	ENSG00000197863
ENSG00000040275	ENSG00000101384	ENSG00000137076	ENSG00000186222	ENSG00000102007
ENSG00000011304	ENSG00000277443	ENSG00000100815	ENSG00000108511	ENSG00000184232
ENSG00000124570	ENSG00000197329	ENSG00000008282	ENSG00000171291	ENSG00000106546
ENSG00000055211	ENSG00000186951	ENSG00000111450	ENSG00000165898	ENSG00000004975
ENSG00000063438	ENSG00000168610	ENSG00000198721	ENSG00000281877	ENSG00000244617
ENSG00000051620	ENSG00000166484	ENSG00000119403	ENSG00000264522	ENSG00000060749
ENSG00000162695	ENSG00000133703	ENSG00000164134	ENSG00000257704	ENSG00000214706
ENSG00000078061	ENSG00000119772	ENSG00000167695	ENSG00000158669	ENSG00000040275
ENSG00000148180	ENSG00000075420	ENSG00000120742	ENSG00000154582	ENSG00000011304
ENSG00000169188	ENSG00000121039	ENSG00000135926	ENSG00000284792	ENSG00000124570
ENSG00000105186	ENSG00000135535	ENSG00000174032	ENSG00000158246	ENSG00000055211
ENSG00000198682	ENSG00000155380	ENSG00000157978	ENSG00000288299	ENSG00000063438
ENSG00000119638	ENSG00000185340	ENSG00000166925	ENSG00000285441	ENSG00000051620
ENSG00000169105	ENSG00000135862	ENSG00000065135	ENSG00000270882	ENSG00000162695
ENSG00000138434	ENSG00000167315	ENSG00000158769	ENSG00000270276	ENSG00000078061
ENSG00000143149	ENSG00000172340	ENSG00000163607	ENSG00000159216	ENSG00000148180
ENSG00000109854	ENSG00000113732	ENSG00000051825	ENSG00000105173	ENSG00000169188
ENSG00000080822	ENSG00000049245	ENSG00000086062	ENSG00000105976	ENSG00000105186
ENSG00000136830	ENSG00000144579	ENSG00000132846	ENSG00000134318	ENSG00000198682
ENSG00000137962	ENSG00000177105	ENSG00000122376	ENSG00000108578	ENSG00000119638
ENSG00000135446	ENSG00000116962	ENSG00000164040	ENSG00000172201	ENSG00000169105
ENSG00000085063	ENSG00000197070	ENSG00000157191	ENSG00000005884	ENSG00000138434
ENSG00000129187	ENSG00000131196	ENSG00000079805	ENSG00000143815	ENSG00000143149
ENSG00000164663	ENSG00000133740	ENSG00000176014	ENSG00000141646	ENSG00000109854
ENSG00000146072	ENSG00000145555	ENSG00000164144	ENSG00000198625	ENSG00000080822
ENSG00000266094	ENSG00000196923	ENSG00000135272	ENSG00000165195	ENSG00000136830
ENSG00000197375	ENSG00000119630	ENSG00000152332	ENSG00000143190	ENSG00000137962
ENSG00000186625	ENSG00000166192	ENSG00000182704	ENSG00000067900	ENSG00000135446
ENSG00000173039	ENSG00000103089	ENSG00000103202	ENSG00000177426	ENSG00000085063
ENSG00000024526	ENSG00000110888	ENSG00000198561	ENSG00000169925	ENSG00000129187
ENSG00000104164	ENSG00000187838	ENSG00000128567	ENSG00000175305	ENSG00000164663
ENSG00000175215	ENSG00000133193	ENSG00000197863	ENSG00000136928	ENSG00000146072
ENSG00000112893	ENSG00000152518	ENSG00000102007	ENSG00000112320	ENSG00000266094
ENSG00000119408	ENSG00000100632	ENSG00000184232	ENSG00000118242	ENSG00000197375
ENSG00000138107	ENSG00000104915	ENSG00000106546	ENSG00000087448	ENSG00000186625
ENSG00000143970	ENSG00000092871	ENSG00000004975	ENSG00000160551	ENSG00000173039
ENSG00000166295	ENSG00000099282	ENSG00000244617	ENSG00000196227	ENSG00000024526
ENSG00000105483	ENSG00000154645	ENSG00000060749	ENSG00000111665	ENSG00000104164
ENSG00000151849	ENSG00000152969	ENSG00000214706	ENSG00000171451	ENSG00000175215
ENSG00000182923	ENSG00000169598	ENSG00000040275	ENSG00000262102	ENSG00000112893
ENSG00000111269	ENSG00000137699	ENSG00000011304	ENSG00000172403	ENSG00000119408
ENSG00000093144	ENSG00000172819	ENSG00000124570	ENSG00000186020	ENSG00000123570
ENSG00000122435	ENSG00000138617	ENSG00000055211	ENSG00000103740	ENSG00000138107
ENSG00000056050	ENSG00000130429	ENSG00000063438	ENSG00000125851	ENSG00000111669
ENSG00000118961	ENSG00000127947	ENSG00000051620	ENSG00000169282	ENSG00000132475
ENSG00000164306	ENSG00000112319	ENSG00000162695	ENSG00000002587	ENSG00000143384
ENSG00000066455	ENSG00000059588	ENSG00000078061	ENSG00000163625	ENSG00000143970
ENSG00000143457	ENSG00000116670	ENSG00000148180	ENSG00000185736	ENSG00000166295
ENSG00000110768	ENSG00000113368	ENSG00000169188	ENSG00000205765	ENSG00000105483
ENSG00000132475	ENSG00000145907	ENSG00000105186	ENSG00000206432	ENSG00000151849
ENSG00000085382	ENSG00000107104	ENSG00000198682	ENSG00000273611	ENSG00000182923
ENSG00000167220	ENSG00000034063	ENSG00000119638	ENSG00000278574	ENSG00000111269
ENSG00000138642	ENSG00000085719	ENSG00000169105	ENSG00000171791	ENSG00000093144
ENSG00000141219	ENSG00000139370	ENSG00000138434	ENSG00000112715	ENSG00000122435
ENSG00000132541	ENSG00000116133	ENSG00000143149	ENSG00000134532	ENSG00000056050
ENSG00000119471	ENSG00000113812	ENSG00000109854	ENSG00000172575	ENSG00000118961
ENSG00000235941	ENSG00000100345	ENSG00000080822	ENSG00000100985	ENSG00000164306
ENSG00000204389	ENSG00000102034	ENSG00000136830	ENSG00000123908	ENSG00000066455
ENSG00000234475	ENSG00000168175	ENSG00000137962	ENSG00000168209	ENSG00000143457
ENSG00000215328	ENSG00000169241	ENSG00000135446	ENSG00000181722	ENSG00000110768
ENSG00000237724	ENSG00000144354	ENSG00000085063	ENSG00000121691	ENSG00000085382
ENSG00000177606	ENSG00000106609	ENSG00000129187	ENSG00000138185	ENSG00000167220
ENSG00000170234	ENSG00000148175	ENSG00000164663	ENSG00000173786	ENSG00000138642
ENSG00000156500	ENSG00000139505	ENSG00000146072	ENSG00000198947	ENSG00000141219
ENSG00000154511	ENSG00000113356	ENSG00000266094	ENSG00000198793	ENSG00000132541
ENSG00000143384	ENSG00000186807	ENSG00000197375	ENSG00000203879	ENSG00000119471
ENSG00000095002	ENSG00000091039	ENSG00000186625	ENSG00000198380	ENSG00000235941
ENSG00000178425	ENSG00000154640	ENSG00000173039	ENSG00000149485	ENSG00000204389
ENSG00000162600	ENSG00000119899	ENSG00000024526	ENSG00000169057	ENSG00000234475
ENSG00000128694	ENSG00000167987	ENSG00000104164	ENSG00000087245	ENSG00000215328
ENSG00000170248	ENSG00000140612	ENSG00000175215	ENSG00000171608	ENSG00000237724
ENSG00000102893	ENSG00000090686	ENSG00000112893	ENSG00000082898	ENSG00000177606
ENSG00000064933	ENSG00000183255	ENSG00000119408	ENSG00000107862	ENSG00000170234
ENSG00000100941	ENSG00000079739	ENSG00000123570	ENSG00000115944	ENSG00000156500
ENSG00000198056	ENSG00000138061	ENSG00000138107	ENSG00000172175	ENSG00000154511
ENSG00000108384	ENSG00000141198	ENSG00000111669	ENSG00000143507	ENSG00000095002
ENSG00000126858	ENSG00000113658	ENSG00000132475	ENSG00000052749	ENSG00000178425
ENSG00000135828	ENSG00000141905	ENSG00000143970	ENSG00000091157	ENSG00000162600
ENSG00000164414	ENSG00000163785	ENSG00000166295	ENSG00000110429	ENSG00000128694
ENSG00000124786	ENSG00000153250	ENSG00000105483	ENSG00000159596	ENSG00000170248
ENSG00000116001	ENSG00000118523	ENSG00000151849	ENSG00000137824	ENSG00000102893
ENSG00000166598	ENSG00000131873	ENSG00000182923	ENSG00000114982	ENSG00000064933
ENSG00000109814	ENSG00000087338	ENSG00000111269	ENSG00000082269	ENSG00000100941
ENSG00000169764	ENSG00000149218	ENSG00000093144	ENSG00000173821	ENSG00000198056
ENSG00000136631	ENSG00000163428	ENSG00000122435	ENSG00000113742	ENSG00000108384
ENSG00000115935	ENSG00000245848	ENSG00000056050	ENSG00000179104	ENSG00000126858
ENSG00000188321	ENSG00000189067	ENSG00000118961	ENSG00000242574	ENSG00000135828
ENSG00000154734	ENSG00000166002	ENSG00000164306	ENSG00000141503	ENSG00000164414
ENSG00000112378	ENSG00000104881	ENSG00000066455	ENSG00000090104	ENSG00000124786
ENSG00000236802	ENSG00000106397	ENSG00000143457	ENSG00000100196	ENSG00000116001
ENSG00000226936	ENSG00000164649	ENSG00000110768	ENSG00000111897	ENSG00000166598
ENSG00000235863	ENSG00000136770	ENSG00000085382	ENSG00000128881	ENSG00000109814
ENSG00000235155	ENSG00000105974	ENSG00000167220	ENSG00000169715	ENSG00000169764
ENSG00000206285	ENSG00000119139	ENSG00000138642	ENSG00000145495	ENSG00000136631
ENSG00000103942	ENSG00000108639	ENSG00000141219	ENSG00000184208	ENSG00000115935
ENSG00000173890	ENSG00000019549	ENSG00000132541	ENSG00000072501	ENSG00000188321
ENSG00000165806	ENSG00000129354	ENSG00000119471	ENSG00000157404	ENSG00000154734
ENSG00000153879	ENSG00000233608	ENSG00000235941	ENSG00000124151	ENSG00000112378
ENSG00000141668	ENSG00000163694	ENSG00000204389	ENSG00000133703	ENSG00000236802
ENSG00000196176	ENSG00000137269	ENSG00000234475	ENSG00000100632	ENSG00000226936
ENSG00000278637	ENSG00000138029	ENSG00000215328	ENSG00000163281	ENSG00000235863
ENSG00000100307	ENSG00000110108	ENSG00000237724	ENSG00000171208	ENSG00000235155
ENSG00000196620	ENSG00000151135	ENSG00000177606	ENSG00000120742	ENSG00000206285
ENSG00000103275	ENSG00000004455	ENSG00000170234	ENSG00000111530	ENSG00000103942
ENSG00000265241	ENSG00000138796	ENSG00000156500	ENSG00000115762	ENSG00000173890
ENSG00000131795	ENSG00000157107	ENSG00000154511	ENSG00000095139	ENSG00000165806
ENSG00000136689	ENSG00000151327	ENSG00000095002	ENSG00000109606	ENSG00000153879
ENSG00000135226	ENSG00000187079	ENSG00000178425	ENSG00000139370	ENSG00000141668
ENSG00000138794	ENSG00000142327	ENSG00000162600	ENSG00000148175	ENSG00000196176
ENSG00000197406	ENSG00000011198	ENSG00000128694	ENSG00000091831	ENSG00000278637
ENSG00000115738	ENSG00000066322	ENSG00000170248	ENSG00000111276	ENSG00000100307
ENSG00000120324	ENSG00000076928	ENSG00000102893	ENSG00000171735	ENSG00000196620
ENSG00000166224	ENSG00000133789	ENSG00000064933	ENSG00000164045	ENSG00000103275
ENSG00000140465	ENSG00000137076	ENSG00000100941	ENSG00000136869	ENSG00000265241
ENSG00000120885	ENSG00000100815	ENSG00000198056	ENSG00000008282	ENSG00000131795
ENSG00000146674	ENSG00000008282	ENSG00000108384	ENSG00000135926	ENSG00000136689
ENSG00000162896	ENSG00000111450	ENSG00000126858	ENSG00000169764	ENSG00000135226
ENSG00000197888	ENSG00000198721	ENSG00000135828	ENSG00000125968	ENSG00000138794
ENSG00000127324	ENSG00000119403	ENSG00000164414	ENSG00000145675	ENSG00000197406
ENSG00000111885	ENSG00000164134	ENSG00000124786	ENSG00000100697	ENSG00000115738
ENSG00000008083	ENSG00000167695	ENSG00000116001	ENSG00000089902	ENSG00000120324
ENSG00000117318	ENSG00000120742	ENSG00000166598	ENSG00000070961	ENSG00000166224
ENSG00000125968	ENSG00000135926	ENSG00000109814	ENSG00000138829	ENSG00000140465
ENSG00000183662	ENSG00000174032	ENSG00000169764	ENSG00000162434	ENSG00000120885
ENSG00000123570	ENSG00000157978	ENSG00000136631	ENSG00000170345	ENSG00000146674
ENSG00000111669	ENSG00000166925	ENSG00000115935	ENSG00000183735	ENSG00000162896
ENSG00000140575	ENSG00000065135	ENSG00000188321	ENSG00000138756	ENSG00000197888
ENSG00000145675	ENSG00000158769	ENSG00000154734	ENSG00000090905	ENSG00000127324
ENSG00000070831	ENSG00000163607	ENSG00000112378	ENSG00000143756	ENSG00000111885
ENSG00000112242	ENSG00000051825	ENSG00000236802	ENSG00000198815	ENSG00000008083
ENSG00000122707	ENSG00000086062	ENSG00000226936	ENSG00000158050	ENSG00000117318
ENSG00000067560	ENSG00000132846	ENSG00000235863	ENSG00000253729	ENSG00000125968
ENSG00000167085	ENSG00000122376	ENSG00000235155	ENSG00000169504	ENSG00000183662
ENSG00000184216	ENSG00000164040	ENSG00000206285	ENSG00000164754	ENSG00000145708
ENSG00000175104	ENSG00000157191	ENSG00000103942	ENSG00000148700	ENSG00000204414
ENSG00000124788	ENSG00000079805	ENSG00000173890	ENSG00000198363	ENSG00000140575
ENSG00000111087	ENSG00000176014	ENSG00000165806	ENSG00000163399	ENSG00000145675
ENSG00000128602	ENSG00000164144	ENSG00000153879	ENSG00000174437	ENSG00000070831
ENSG00000153094	ENSG00000135272	ENSG00000141668	ENSG00000071553	ENSG00000112242
ENSG00000185338	ENSG00000152332	ENSG00000196176	ENSG00000133639	ENSG00000122707
ENSG00000162227	ENSG00000182704	ENSG00000278637	ENSG00000066382	ENSG00000067560
ENSG00000106462	ENSG00000103202	ENSG00000100307	ENSG00000104267	ENSG00000167085
ENSG00000110092	ENSG00000185591	ENSG00000196620	ENSG00000178538	ENSG00000184216
ENSG00000105287	ENSG00000198561	ENSG00000103275	ENSG00000198668	ENSG00000175104
ENSG00000080839	ENSG00000128567	ENSG00000265241	ENSG00000082258	ENSG00000124788
ENSG00000074319	ENSG00000197863	ENSG00000131795	ENSG00000010278	ENSG00000111087
ENSG00000109458	ENSG00000102007	ENSG00000136689	ENSG00000196776	ENSG00000128602
ENSG00000050748	ENSG00000184232	ENSG00000135226	ENSG00000141367	ENSG00000153094
ENSG00000100697	ENSG00000106546	ENSG00000138794	ENSG00000130635	ENSG00000185338
ENSG00000142192	ENSG00000004975	ENSG00000197406	ENSG00000157184	ENSG00000162227
ENSG00000118513	ENSG00000244617	ENSG00000115738	ENSG00000137992	ENSG00000106462
ENSG00000105647	ENSG00000060749	ENSG00000120324	ENSG00000215301	ENSG00000105173
ENSG00000139618	ENSG00000214706	ENSG00000166224	ENSG00000150768	ENSG00000112576
ENSG00000012048	ENSG00000040275	ENSG00000140465	ENSG00000117505	ENSG00000110092
ENSG00000085563	ENSG00000011304	ENSG00000120885	ENSG00000157540	ENSG00000105287
ENSG00000099942	ENSG00000124570	ENSG00000146674	ENSG00000142627	ENSG00000080839
ENSG00000100234	ENSG00000055211	ENSG00000162896	ENSG00000116106	ENSG00000074319
ENSG00000026508	ENSG00000063438	ENSG00000197888	ENSG00000100442	ENSG00000109458
ENSG00000133703	ENSG00000051620	ENSG00000127324	ENSG00000107485	ENSG00000050748
ENSG00000105173	ENSG00000162695	ENSG00000111885	ENSG00000156052	ENSG00000100697
ENSG00000078747	ENSG00000078061	ENSG00000008083	ENSG00000144674	ENSG00000142192
ENSG00000105698	ENSG00000148180	ENSG00000117318	ENSG00000115159	ENSG00000118513
ENSG00000073756	ENSG00000169188	ENSG00000125968	ENSG00000103342	ENSG00000105647
ENSG00000135363	ENSG00000105186	ENSG00000183662	ENSG00000170961	ENSG00000139618
ENSG00000099810	ENSG00000198682	ENSG00000145708	ENSG00000122566	ENSG00000012048
ENSG00000134532	ENSG00000119638	ENSG00000204414	ENSG00000165704	ENSG00000085563
ENSG00000101144	ENSG00000169105	ENSG00000140575	ENSG00000126803	ENSG00000099942
ENSG00000168283	ENSG00000138434	ENSG00000145675	ENSG00000044574	ENSG00000100234
ENSG00000185359	ENSG00000143149	ENSG00000070831	ENSG00000115594	ENSG00000026508
ENSG00000152409	ENSG00000109854	ENSG00000099804	ENSG00000122641	ENSG00000133703
ENSG00000069702	ENSG00000080822	ENSG00000112242	ENSG00000171105	ENSG00000078747
ENSG00000165119	ENSG00000136830	ENSG00000122707	ENSG00000136381	ENSG00000105698
ENSG00000073282	ENSG00000137962	ENSG00000067560	ENSG00000138448	ENSG00000073756
ENSG00000197579	ENSG00000085063	ENSG00000167085	ENSG00000170759	ENSG00000135363
ENSG00000206279	ENSG00000129187	ENSG00000184216	ENSG00000113594	ENSG00000099810
ENSG00000231617	ENSG00000164663	ENSG00000175104	ENSG00000113441	ENSG00000134532
ENSG00000227046	ENSG00000146072	ENSG00000164305	ENSG00000059728	ENSG00000101144
ENSG00000206206	ENSG00000266094	ENSG00000124788	ENSG00000152601	ENSG00000168283
ENSG00000204209	ENSG00000197375	ENSG00000111087	ENSG00000170430	ENSG00000185359
ENSG00000229396	ENSG00000186625	ENSG00000128602	ENSG00000108395	ENSG00000152409
ENSG00000143514	ENSG00000173039	ENSG00000153094	ENSG00000196531	ENSG00000069702
ENSG00000108179	ENSG00000024526	ENSG00000185338	ENSG00000187109	ENSG00000165119
ENSG00000124664	ENSG00000104164	ENSG00000162227	ENSG00000186462	ENSG00000073282
ENSG00000169554	ENSG00000175215	ENSG00000030582	ENSG00000100906	ENSG00000197579
ENSG00000154342	ENSG00000112893	ENSG00000106462	ENSG00000167034	ENSG00000206279
ENSG00000134954	ENSG00000119408	ENSG00000105173	ENSG00000147140	ENSG00000231617
ENSG00000143995	ENSG00000140575	ENSG00000112576	ENSG00000104904	ENSG00000227046
ENSG00000160877	ENSG00000111145	ENSG00000105287	ENSG00000122884	ENSG00000206206
ENSG00000002834	ENSG00000130164	ENSG00000080839	ENSG00000007168	ENSG00000204209
ENSG00000082641	ENSG00000176697	ENSG00000074319	ENSG00000167081	ENSG00000229396
ENSG00000055208	ENSG00000134318	ENSG00000109458	ENSG00000126003	ENSG00000143514
ENSG00000128016	ENSG00000186318	ENSG00000050748	ENSG00000213639	ENSG00000108179
ENSG00000105329	ENSG00000132170	ENSG00000100697	ENSG00000066027	ENSG00000124664
ENSG00000145715	ENSG00000137745	ENSG00000142192	ENSG00000122862	ENSG00000169554
ENSG00000172575	ENSG00000149418	ENSG00000118513	ENSG00000113494	ENSG00000154342
ENSG00000156103	ENSG00000139687	ENSG00000105647	ENSG00000171867	ENSG00000134954
ENSG00000118777	ENSG00000142192	ENSG00000139618	ENSG00000196396	ENSG00000143995
ENSG00000117632	ENSG00000122861	ENSG00000012048	ENSG00000102054	ENSG00000160877
ENSG00000121966	ENSG00000105976	ENSG00000085563	ENSG00000132005	ENSG00000002834
ENSG00000134982	ENSG00000106992	ENSG00000176697	ENSG00000116741	ENSG00000082641
ENSG00000089041	ENSG00000090905	ENSG00000129451	ENSG00000117748	ENSG00000055208
ENSG00000198793	ENSG00000196289	ENSG00000167755	ENSG00000163902	ENSG00000128016
ENSG00000141564	ENSG00000005073	ENSG00000197081	ENSG00000047634	ENSG00000137309
ENSG00000087088	ENSG00000162227	ENSG00000099942	ENSG00000102172	ENSG00000135387
ENSG00000112592	ENSG00000111276	ENSG00000100234	ENSG00000159140	ENSG00000105329
ENSG00000109861	ENSG00000091831	ENSG00000057657	ENSG00000100485	ENSG00000145715
ENSG00000149968	ENSG00000165556	ENSG00000026025	ENSG00000176887	ENSG00000172575
ENSG00000100985	ENSG00000141448	ENSG00000164283	ENSG00000118402	ENSG00000111276
ENSG00000168487	ENSG00000087095	ENSG00000101210	ENSG00000140262	ENSG00000156103
ENSG00000140937	ENSG00000101144	ENSG00000160182	ENSG00000038295	ENSG00000118777
ENSG00000132470	ENSG00000125952	ENSG00000133636	ENSG00000153560	ENSG00000117632
ENSG00000160691	ENSG00000078747	ENSG00000160752	ENSG00000005889	ENSG00000121966
ENSG00000090776	ENSG00000115461	ENSG00000130707	ENSG00000067646	ENSG00000134982
ENSG00000101224	ENSG00000068024	ENSG00000130294	ENSG00000163848	ENSG00000089041
ENSG00000178999	ENSG00000124766	ENSG00000078747	ENSG00000121741	ENSG00000198793
ENSG00000105722	ENSG00000155093	ENSG00000105698	ENSG00000107372	ENSG00000141564
ENSG00000260027	ENSG00000153208	ENSG00000073756	ENSG00000121058	ENSG00000087088
ENSG00000070961	ENSG00000181722	ENSG00000135363	ENSG00000117713	ENSG00000112592
ENSG00000138829	ENSG00000196878	ENSG00000099810	ENSG00000177169	ENSG00000109861
ENSG00000170425	ENSG00000160877	ENSG00000134532	ENSG00000116830	ENSG00000149968
ENSG00000142871	ENSG00000002834	ENSG00000101144	ENSG00000011566	ENSG00000100985
ENSG00000125952	ENSG00000082641	ENSG00000168283	ENSG00000151693	ENSG00000168487
ENSG00000147488	ENSG00000108821	ENSG00000185359	ENSG00000159593	ENSG00000140937
ENSG00000111145	ENSG00000172845	ENSG00000152409	ENSG00000106052	ENSG00000132470
ENSG00000118689	ENSG00000105866	ENSG00000069702	ENSG00000112739	ENSG00000160691
ENSG00000162434	ENSG00000167085	ENSG00000165119	ENSG00000139218	ENSG00000090776
ENSG00000137801	ENSG00000150907	ENSG00000073282	ENSG00000147324	ENSG00000101224
ENSG00000122877	ENSG00000115271	ENSG00000197579	ENSG00000116754	ENSG00000178999
ENSG00000170345	ENSG00000112357	ENSG00000206279	ENSG00000198542	ENSG00000105722
ENSG00000130164	ENSG00000109670	ENSG00000231617	ENSG00000033867	ENSG00000260027
ENSG00000265972	ENSG00000159217	ENSG00000227046	ENSG00000109756	ENSG00000070961
ENSG00000117289	ENSG00000149948	ENSG00000206206	ENSG00000134644	ENSG00000138829
ENSG00000155368	ENSG00000129562	ENSG00000204209	ENSG00000068697	ENSG00000170425
ENSG00000092847	ENSG00000110321	ENSG00000229396	ENSG00000134909	ENSG00000142871
ENSG00000132170	ENSG00000088305	ENSG00000143514	ENSG00000110917	ENSG00000125952
ENSG00000075618	ENSG00000113140	ENSG00000108179	ENSG00000196428	ENSG00000147488
ENSG00000150907	ENSG00000145675	ENSG00000124664	ENSG00000172939	ENSG00000111145
ENSG00000145386	ENSG00000070831	ENSG00000169554	ENSG00000135655	ENSG00000118689
ENSG00000146670	ENSG00000128016	ENSG00000154342	ENSG00000119314	ENSG00000162434
ENSG00000137807	ENSG00000168542	ENSG00000134954	ENSG00000033050	ENSG00000137801
ENSG00000164045	ENSG00000103855	ENSG00000143995	ENSG00000054793	ENSG00000122877
ENSG00000115461	ENSG00000139219	ENSG00000160877	ENSG00000158195	ENSG00000130164
ENSG00000170515	ENSG00000187498	ENSG00000002834	ENSG00000144677	ENSG00000265972
ENSG00000172216	ENSG00000204291	ENSG00000082641	ENSG00000127528	ENSG00000117289
ENSG00000153234	ENSG00000188529	ENSG00000106992	ENSG00000104419	ENSG00000155368
ENSG00000178568	ENSG00000164692	ENSG00000090905	ENSG00000138802	ENSG00000092847
ENSG00000130816	ENSG00000134871	ENSG00000055208	ENSG00000135316	ENSG00000132170
ENSG00000137745	ENSG00000166147	ENSG00000128016	ENSG00000133704	ENSG00000075618
ENSG00000221914	ENSG00000128710	ENSG00000137309	ENSG00000048740	ENSG00000150907
ENSG00000100284	ENSG00000136826	ENSG00000135387	ENSG00000170340	ENSG00000145386
ENSG00000235396	ENSG00000111783	ENSG00000105329	ENSG00000160767	ENSG00000146670
ENSG00000204301	ENSG00000120656	ENSG00000145715	ENSG00000015171	ENSG00000137807
ENSG00000234876	ENSG00000112245	ENSG00000172575	ENSG00000113615	ENSG00000164045
ENSG00000206312	ENSG00000072609	ENSG00000156103	ENSG00000146278	ENSG00000115461
ENSG00000238196	ENSG00000162437	ENSG00000118777	ENSG00000136026	ENSG00000170515
ENSG00000232339	ENSG00000198793	ENSG00000117632	ENSG00000122565	ENSG00000172216
ENSG00000223355	ENSG00000141564	ENSG00000121966	ENSG00000139289	ENSG00000153234
ENSG00000136826	ENSG00000068078	ENSG00000134982	ENSG00000164292	ENSG00000178568
ENSG00000112851	ENSG00000184216	ENSG00000089041	ENSG00000175175	ENSG00000130816
ENSG00000163930	ENSG00000175104	ENSG00000259207	ENSG00000102531	ENSG00000137745
ENSG00000076321	ENSG00000139618	ENSG00000198793	ENSG00000101367	ENSG00000100284
ENSG00000153707	ENSG00000121966	ENSG00000141564	ENSG00000004487	ENSG00000235396
ENSG00000062598	ENSG00000112592	ENSG00000087088	ENSG00000083642	ENSG00000204301
ENSG00000047056	ENSG00000170515	ENSG00000165029	ENSG00000180357	ENSG00000234876
ENSG00000185499	ENSG00000185432	ENSG00000112592	ENSG00000107290	ENSG00000206312
ENSG00000168040	ENSG00000100526	ENSG00000176890	ENSG00000127463	ENSG00000238196
ENSG00000143878	ENSG00000176532	ENSG00000143476	ENSG00000163811	ENSG00000232339
ENSG00000068078	ENSG00000147316	ENSG00000141510	ENSG00000132294	ENSG00000223355
ENSG00000106799	ENSG00000065328	ENSG00000111653	ENSG00000164024	ENSG00000136826
ENSG00000092208	ENSG00000100479	ENSG00000109861	ENSG00000048828	ENSG00000112851
ENSG00000129562	ENSG00000175087	ENSG00000149968	ENSG00000068878	ENSG00000163930
ENSG00000110321	ENSG00000167992	ENSG00000100985	ENSG00000118200	ENSG00000076321
ENSG00000104131	ENSG00000206437	ENSG00000168487	ENSG00000111490	ENSG00000153707
ENSG00000118579	ENSG00000231314	ENSG00000140937	ENSG00000163714	ENSG00000062598
ENSG00000152061	ENSG00000204487	ENSG00000132470	ENSG00000196914	ENSG00000047056
ENSG00000137996	ENSG00000238114	ENSG00000160691	ENSG00000266028	ENSG00000185499
ENSG00000088826	ENSG00000236237	ENSG00000090776	ENSG00000101126	ENSG00000168040
ENSG00000185432	ENSG00000223448	ENSG00000101224	ENSG00000183741	ENSG00000143878
ENSG00000100526	ENSG00000236925	ENSG00000178999	ENSG00000094916	ENSG00000068078
ENSG00000176532	ENSG00000227507	ENSG00000105722	ENSG00000167978	ENSG00000106799
ENSG00000147316	ENSG00000128886	ENSG00000260027	ENSG00000133059	ENSG00000092208
ENSG00000065328	ENSG00000085999	ENSG00000070961	ENSG00000130638	ENSG00000129562
ENSG00000100479	ENSG00000079616	ENSG00000138829	ENSG00000092148	ENSG00000110321
ENSG00000175087	ENSG00000000971	ENSG00000170425	ENSG00000182973	ENSG00000104131
ENSG00000167992	ENSG00000153029	ENSG00000125952	ENSG00000070882	ENSG00000118579
ENSG00000206437	ENSG00000168874	ENSG00000147488	ENSG00000165219	ENSG00000152061
ENSG00000231314	ENSG00000106785	ENSG00000111145	ENSG00000214114	ENSG00000137996
ENSG00000204487	ENSG00000197467	ENSG00000134698	ENSG00000120800	ENSG00000088826
ENSG00000238114	ENSG00000111602	ENSG00000003402	ENSG00000135018	ENSG00000185432
ENSG00000236237	ENSG00000108187	ENSG00000118689	ENSG00000144034	ENSG00000100526
ENSG00000223448	ENSG00000108578	ENSG00000162434	ENSG00000147454	ENSG00000176532
ENSG00000236925	ENSG00000008441	ENSG00000122877	ENSG00000138036	ENSG00000147316
ENSG00000227507	ENSG00000104883	ENSG00000170345	ENSG00000054267	ENSG00000065328
ENSG00000128886	ENSG00000125775	ENSG00000167748	ENSG00000135766	ENSG00000100479
ENSG00000085999	ENSG00000105559	ENSG00000130164	ENSG00000086289	ENSG00000175087
ENSG00000079616	ENSG00000115415	ENSG00000265972	ENSG00000196505	ENSG00000167992
ENSG00000000971	ENSG00000111087	ENSG00000117289	ENSG00000156795	ENSG00000206437
ENSG00000153029	ENSG00000102081	ENSG00000155368	ENSG00000092978	ENSG00000231314
ENSG00000168874	ENSG00000152061	ENSG00000092847	ENSG00000136044	ENSG00000204487
ENSG00000106785	ENSG00000088826	ENSG00000132170	ENSG00000168137	ENSG00000238114
ENSG00000197467	ENSG00000085563	ENSG00000075618	ENSG00000213463	ENSG00000236237
ENSG00000111602	ENSG00000240972	ENSG00000150907	ENSG00000165209	ENSG00000223448
ENSG00000108187	ENSG00000060237	ENSG00000145386	ENSG00000197933	ENSG00000236925
ENSG00000108578	ENSG00000185359	ENSG00000146670	ENSG00000013503	ENSG00000227507
ENSG00000008441	ENSG00000087088	ENSG00000137807	ENSG00000198185	ENSG00000128886
ENSG00000104883	ENSG00000156103	ENSG00000115461	ENSG00000078177	ENSG00000085999
ENSG00000125775	ENSG00000166851	ENSG00000170515	ENSG00000052841	ENSG00000079616
ENSG00000105559	ENSG00000235396	ENSG00000172216	ENSG00000136731	ENSG00000000971
ENSG00000026025	ENSG00000204301	ENSG00000153234	ENSG00000089737	ENSG00000153029
ENSG00000068024	ENSG00000234876	ENSG00000178568	ENSG00000006576	ENSG00000168874
ENSG00000163884	ENSG00000206312	ENSG00000179361	ENSG00000113719	ENSG00000106785
ENSG00000176697	ENSG00000238196	ENSG00000130816	ENSG00000154447	ENSG00000197467
ENSG00000142208	ENSG00000232339	ENSG00000137745	ENSG00000123728	ENSG00000111602
ENSG00000103647	ENSG00000223355	ENSG00000221914	ENSG00000012660	ENSG00000108187
ENSG00000116285	ENSG00000114353	ENSG00000100284	ENSG00000149313	ENSG00000108578
ENSG00000116604	ENSG00000161638	ENSG00000235396	ENSG00000119787	ENSG00000008441
ENSG00000139625	ENSG00000020633	ENSG00000204301	ENSG00000214944	ENSG00000104883
ENSG00000070444	ENSG00000026508	ENSG00000234876	ENSG00000167693	ENSG00000125775
ENSG00000263528	ENSG00000118777	ENSG00000206312	ENSG00000146802	ENSG00000105559
ENSG00000175387	ENSG00000130816	ENSG00000238196	ENSG00000069275	ENSG00000026025
ENSG00000113282	ENSG00000170425	ENSG00000232339	ENSG00000136205	ENSG00000068024
ENSG00000067955	ENSG00000265972	ENSG00000223355	ENSG00000173559	ENSG00000163884
ENSG00000138814	ENSG00000117289	ENSG00000136826	ENSG00000116095	ENSG00000176697
ENSG00000143756	ENSG00000155368	ENSG00000161203	ENSG00000133657	ENSG00000142208
ENSG00000182827	ENSG00000092847	ENSG00000114353	ENSG00000179941	ENSG00000103647
ENSG00000109189	ENSG00000118058	ENSG00000112851	ENSG00000149532	ENSG00000116285
ENSG00000147419	ENSG00000189056	ENSG00000163930	ENSG00000164031	ENSG00000116604
ENSG00000110696	ENSG00000077279	ENSG00000076321	ENSG00000119965	ENSG00000139625
ENSG00000118058	ENSG00000053918	ENSG00000153707	ENSG00000178966	ENSG00000070444
ENSG00000007968	ENSG00000132906	ENSG00000062598	ENSG00000173889	ENSG00000263528
ENSG00000170312	ENSG00000055118	ENSG00000047056	ENSG00000170633	ENSG00000175387
ENSG00000168496	ENSG00000099822	ENSG00000174775	ENSG00000115084	ENSG00000113282
ENSG00000166851	ENSG00000143590	ENSG00000185499	ENSG00000111371	ENSG00000067955
ENSG00000138696	ENSG00000070444	ENSG00000168040	ENSG00000109762	ENSG00000138814
ENSG00000118412	ENSG00000118412	ENSG00000143878	ENSG00000150347	ENSG00000143756
ENSG00000189056	ENSG00000062716	ENSG00000068078	ENSG00000108819	ENSG00000182827
ENSG00000077279	ENSG00000152661	ENSG00000106799	ENSG00000205060	ENSG00000109189
ENSG00000096968	ENSG00000108654	ENSG00000092208	ENSG00000139133	ENSG00000147419
ENSG00000165556	ENSG00000113300	ENSG00000143727	ENSG00000140534	ENSG00000110696
ENSG00000141448	ENSG00000162692	ENSG00000129562	ENSG00000133121	ENSG00000118058
ENSG00000087095	ENSG00000168615	ENSG00000110321	ENSG00000134717	ENSG00000007968
ENSG00000103855	ENSG00000138829	ENSG00000104131	ENSG00000157827	ENSG00000170312
ENSG00000124831	ENSG00000039068	ENSG00000118579	ENSG00000152558	ENSG00000168496
ENSG00000149418	ENSG00000112096	ENSG00000152061	ENSG00000188215	ENSG00000166851
ENSG00000100219	ENSG00000083312	ENSG00000137996	ENSG00000137449	ENSG00000138696
ENSG00000122861	ENSG00000151694	ENSG00000088826	ENSG00000162642	ENSG00000118412
ENSG00000105976	ENSG00000129521	ENSG00000185432	ENSG00000164983	ENSG00000189056
ENSG00000196611	ENSG00000134215	ENSG00000100526	ENSG00000048405	ENSG00000077279
ENSG00000112096	ENSG00000130402	ENSG00000176532	ENSG00000187605	ENSG00000105976
ENSG00000075420	ENSG00000148700	ENSG00000147316	ENSG00000174840	ENSG00000122861
ENSG00000104081	ENSG00000101986	ENSG00000065328	ENSG00000165476	ENSG00000096968
ENSG00000161638	ENSG00000101966	ENSG00000100479	ENSG00000165355	ENSG00000165556
ENSG00000115271	ENSG00000101846	ENSG00000175087	ENSG00000178177	ENSG00000141448
ENSG00000112357	ENSG00000070669	ENSG00000167992	ENSG00000038219	ENSG00000087095
ENSG00000123374	ENSG00000213341	ENSG00000206437	ENSG00000185352	ENSG00000103855
ENSG00000125084	ENSG00000064666	ENSG00000231314	ENSG00000153179	ENSG00000124831
ENSG00000101384	ENSG00000145681	ENSG00000204487	ENSG00000155744	ENSG00000149418
ENSG00000066336	ENSG00000198121	ENSG00000238114	ENSG00000162687	ENSG00000100219
ENSG00000135480	ENSG00000164778	ENSG00000236237	ENSG00000182628	ENSG00000075420
ENSG00000114993	ENSG00000221829	ENSG00000223448	ENSG00000213064	ENSG00000104081
ENSG00000020633	ENSG00000111206	ENSG00000236925	ENSG00000213965	ENSG00000161638
ENSG00000115415	ENSG00000196924	ENSG00000227507	ENSG00000167106	ENSG00000115271
ENSG00000240972	ENSG00000115419	ENSG00000128886	ENSG00000204256	ENSG00000112357
ENSG00000277443	ENSG00000172354	ENSG00000085999	ENSG00000232119	ENSG00000123374
ENSG00000171552	ENSG00000095951	ENSG00000079616	ENSG00000240694	ENSG00000125084
ENSG00000197329	ENSG00000164104	ENSG00000000971	ENSG00000091009	ENSG00000101384
ENSG00000149311	ENSG00000198830	ENSG00000153029	ENSG00000196323	ENSG00000066336
ENSG00000109670	ENSG00000112972	ENSG00000168874	ENSG00000181019	ENSG00000135480
ENSG00000060237	ENSG00000129514	ENSG00000106785	ENSG00000145730	ENSG00000114993
ENSG00000105327	ENSG00000080824	ENSG00000197467	ENSG00000148339	ENSG00000020633
ENSG00000118260	ENSG00000178035	ENSG00000111602	ENSG00000197961	ENSG00000115415
ENSG00000025156	ENSG00000125347	ENSG00000108187	ENSG00000064726	ENSG00000240972
ENSG00000102081	ENSG00000185896	ENSG00000108578	ENSG00000198879	ENSG00000277443
ENSG00000126561	ENSG00000134333	ENSG00000008441	ENSG00000127022	ENSG00000171552
ENSG00000120656	ENSG00000111716	ENSG00000104883	ENSG00000137942	ENSG00000197329
ENSG00000112245	ENSG00000162337	ENSG00000125775	ENSG00000149187	ENSG00000149311
ENSG00000072609	ENSG00000166949	ENSG00000105559	ENSG00000188167	ENSG00000109670
ENSG00000110367	ENSG00000131711	ENSG00000068024	ENSG00000143702	ENSG00000060237
ENSG00000139219	ENSG00000081189	ENSG00000163884	ENSG00000112837	ENSG00000118260
ENSG00000168610	ENSG00000109061	ENSG00000142208	ENSG00000056586	ENSG00000025156
ENSG00000082397	ENSG00000125414	ENSG00000103647	ENSG00000052723	ENSG00000102081
ENSG00000181722	ENSG00000264424	ENSG00000116285	ENSG00000057608	ENSG00000120656
ENSG00000134318	ENSG00000160194	ENSG00000116604	ENSG00000224531	ENSG00000112245
ENSG00000158402	ENSG00000079462	ENSG00000139625	ENSG00000174574	ENSG00000072609
ENSG00000172531	ENSG00000168938	ENSG00000070444	ENSG00000148737	ENSG00000110367
ENSG00000113575	ENSG00000197746	ENSG00000263528	ENSG00000235750	ENSG00000139219
ENSG00000180228	ENSG00000134247	ENSG00000175387	ENSG00000111843	ENSG00000168610
ENSG00000164938	ENSG00000179295	ENSG00000113282	ENSG00000139697	ENSG00000082397
ENSG00000145113	ENSG00000152104	ENSG00000067955	ENSG00000155846	ENSG00000181722
ENSG00000062716	ENSG00000131389	ENSG00000138814	ENSG00000115020	ENSG00000134318
ENSG00000083844	ENSG00000124783	ENSG00000143756	ENSG00000261115	ENSG00000158402
ENSG00000090905	ENSG00000132604	ENSG00000182827	ENSG00000179195	ENSG00000172531
ENSG00000067082	ENSG00000155090	ENSG00000109189	ENSG00000139684	ENSG00000113575
ENSG00000153071	ENSG00000118503	ENSG00000147419	ENSG00000181104	ENSG00000180228
ENSG00000170802	ENSG00000198900	ENSG00000110696	ENSG00000075415	ENSG00000164938
ENSG00000134352	ENSG00000143549	ENSG00000118058	ENSG00000182004	ENSG00000077782
ENSG00000168685	ENSG00000165699	ENSG00000007968	ENSG00000159167	ENSG00000145113
ENSG00000134333	ENSG00000116918	ENSG00000170312	ENSG00000166913	ENSG00000062716
ENSG00000006432	ENSG00000166483	ENSG00000168496	ENSG00000135116	ENSG00000120068
ENSG00000172818	ENSG00000160321	ENSG00000166851	ENSG00000151320	ENSG00000042088
ENSG00000149177	ENSG00000009307	ENSG00000138696	ENSG00000131778	ENSG00000196313
ENSG00000136527	ENSG00000163251	ENSG00000118412	ENSG00000110958	ENSG00000134287
ENSG00000009307	ENSG00000111667	ENSG00000189056	ENSG00000113558	ENSG00000142599
ENSG00000138769	ENSG00000196367	ENSG00000077279	ENSG00000101040	ENSG00000139645
ENSG00000162512	ENSG00000143248	ENSG00000105976	ENSG00000100387	ENSG00000149269
ENSG00000170871	ENSG00000101654	ENSG00000122861	ENSG00000198837	ENSG00000168495
ENSG00000157014	ENSG00000163655	ENSG00000096968	ENSG00000167258	ENSG00000118971
ENSG00000147955	ENSG00000130787	ENSG00000165556	ENSG00000095787	ENSG00000259207
ENSG00000124356	ENSG00000170677	ENSG00000141448	ENSG00000165934	ENSG00000147416
ENSG00000169967	ENSG00000125484	ENSG00000087095	ENSG00000164253	ENSG00000164924
ENSG00000112339	ENSG00000153936	ENSG00000103855	ENSG00000172432	ENSG00000090905
ENSG00000197714	ENSG00000128512	ENSG00000182979	ENSG00000023041	ENSG00000166167
ENSG00000143507	ENSG00000115464	ENSG00000124831	ENSG00000226479	ENSG00000169180
ENSG00000099968	ENSG00000124789	ENSG00000149418	ENSG00000139973	ENSG00000137073
ENSG00000137502	ENSG00000140497	ENSG00000196289	ENSG00000157613	ENSG00000114861
ENSG00000135643	ENSG00000112984	ENSG00000100219	ENSG00000146858	ENSG00000122359
ENSG00000136146	ENSG00000143870	ENSG00000196611	ENSG00000151952	ENSG00000119042
ENSG00000031003	ENSG00000136158	ENSG00000112096	ENSG00000173875	ENSG00000175155
ENSG00000114796	ENSG00000185947	ENSG00000075420	ENSG00000147162	ENSG00000014257
ENSG00000168916	ENSG00000198039	ENSG00000104081	ENSG00000196110	ENSG00000075624
ENSG00000170903	ENSG00000063587	ENSG00000161638	ENSG00000169018	ENSG00000184009
ENSG00000143315	ENSG00000109819	ENSG00000115271	ENSG00000134262	ENSG00000130402
ENSG00000161544	ENSG00000132824	ENSG00000112357	ENSG00000257315	ENSG00000087274
ENSG00000146281	ENSG00000169223	ENSG00000123374	ENSG00000112851	ENSG00000169083
ENSG00000164180	ENSG00000167114	ENSG00000125084	ENSG00000146963	ENSG00000138175
ENSG00000166068	ENSG00000163781	ENSG00000101384	ENSG00000188343	ENSG00000163399
ENSG00000164023	ENSG00000105323	ENSG00000066336	ENSG00000276293	ENSG00000165240
ENSG00000017427	ENSG00000163684	ENSG00000135480	ENSG00000162407	ENSG00000115307
ENSG00000226784	ENSG00000118922	ENSG00000114993	ENSG00000174684	ENSG00000112578
ENSG00000129007	ENSG00000150753	ENSG00000020633	ENSG00000138018	ENSG00000160014
ENSG00000078549	ENSG00000125447	ENSG00000115415	ENSG00000165490	ENSG00000179218
ENSG00000253719	ENSG00000170540	ENSG00000240972	ENSG00000064102	ENSG00000128595
ENSG00000255823	ENSG00000163125	ENSG00000277443	ENSG00000147548	ENSG00000126247
ENSG00000256045	ENSG00000162702	ENSG00000171552	ENSG00000154518	ENSG00000124813
ENSG00000267041	ENSG00000130935	ENSG00000197329	ENSG00000071462	ENSG00000108582
ENSG00000188316	ENSG00000143337	ENSG00000149311	ENSG00000163041	ENSG00000167193
ENSG00000179399	ENSG00000134970	ENSG00000109670	ENSG00000112773	ENSG00000124207
ENSG00000127083	ENSG00000109787	ENSG00000060237	ENSG00000273802	ENSG00000040531
ENSG00000134917	ENSG00000138036	ENSG00000105327	ENSG00000088298	ENSG00000168036
ENSG00000178386	ENSG00000120733	ENSG00000118260	ENSG00000104205	ENSG00000171793
ENSG00000119509	ENSG00000185658	ENSG00000110148	ENSG00000127603	ENSG00000083799
ENSG00000197479	ENSG00000088766	ENSG00000169884	ENSG00000135862	ENSG00000131504
ENSG00000132256	ENSG00000157450	ENSG00000183691	ENSG00000104812	ENSG00000092964
ENSG00000203952	ENSG00000141664	ENSG00000169855	ENSG00000104067	ENSG00000117505
ENSG00000188921	ENSG00000007341	ENSG00000025156	ENSG00000187522	ENSG00000184545
ENSG00000284792	ENSG00000160058	ENSG00000102081	ENSG00000026025	ENSG00000161202
ENSG00000186260	ENSG00000139163	ENSG00000126561	ENSG00000039068	ENSG00000104823
ENSG00000264343	ENSG00000167562	ENSG00000120656	ENSG00000128272	ENSG00000167658
ENSG00000288299	ENSG00000075790	ENSG00000112245	ENSG00000172757	ENSG00000114867
ENSG00000288130	ENSG00000084090	ENSG00000072609	ENSG00000067082	ENSG00000159023
ENSG00000120068	ENSG00000146938	ENSG00000110367	ENSG00000114867	ENSG00000116106
ENSG00000042088	ENSG00000108256	ENSG00000139219	ENSG00000106070	ENSG00000182197
ENSG00000196313	ENSG00000138134	ENSG00000168610	ENSG00000103495	ENSG00000088832
ENSG00000134287	ENSG00000205189	ENSG00000082397	ENSG00000065518	ENSG00000111206
ENSG00000142599	ENSG00000074071	ENSG00000181722	ENSG00000178209	ENSG00000111640
ENSG00000139645	ENSG00000130818	ENSG00000134318	ENSG00000108946	ENSG00000121853
ENSG00000149269	ENSG00000111058	ENSG00000158402	ENSG00000101911	ENSG00000135821
ENSG00000168495	ENSG00000138399	ENSG00000172531	ENSG00000155903	ENSG00000127955
ENSG00000118971	ENSG00000139835	ENSG00000113575	ENSG00000173933	ENSG00000087460
ENSG00000259207	ENSG00000229061	ENSG00000180228	ENSG00000165280	ENSG00000072506
ENSG00000147416	ENSG00000234549	ENSG00000164938	ENSG00000043039	ENSG00000253293
ENSG00000164924	ENSG00000206488	ENSG00000077782	ENSG00000100426	ENSG00000170606
ENSG00000166167	ENSG00000223752	ENSG00000145113	ENSG00000177733	ENSG00000113013
ENSG00000169180	ENSG00000231257	ENSG00000062716	ENSG00000071073	ENSG00000096384
ENSG00000137073	ENSG00000235658	ENSG00000108561	ENSG00000085433	ENSG00000140443
ENSG00000114861	ENSG00000130766	ENSG00000184481	ENSG00000054523	ENSG00000167244
ENSG00000122359	ENSG00000158022	ENSG00000119927	ENSG00000164190	ENSG00000168214
ENSG00000119042	ENSG00000180398	ENSG00000186468	ENSG00000129055	ENSG00000129351
ENSG00000175155	ENSG00000156026	ENSG00000241685	ENSG00000034677	ENSG00000130702
ENSG00000014257	ENSG00000143315	ENSG00000133026	ENSG00000096070	ENSG00000099204
ENSG00000075624	ENSG00000217128	ENSG00000178971	ENSG00000100625	ENSG00000104738
ENSG00000184009	ENSG00000166822	ENSG00000105717	ENSG00000072864	ENSG00000128590
ENSG00000130402	ENSG00000158079	ENSG00000203867	ENSG00000120137	ENSG00000110492
ENSG00000087274	ENSG00000179119	ENSG00000184985	ENSG00000120594	ENSG00000178802
ENSG00000169083	ENSG00000186265	ENSG00000273780	ENSG00000142002	ENSG00000198712
ENSG00000138175	ENSG00000137075	ENSG00000275832	ENSG00000168566	ENSG00000176658
ENSG00000163399	ENSG00000176853	ENSG00000083844	ENSG00000166348	ENSG00000196586
ENSG00000165240	ENSG00000172795	ENSG00000067082	ENSG00000166889	ENSG00000067141
ENSG00000115307	ENSG00000180694	ENSG00000153071	ENSG00000178104	ENSG00000072736
ENSG00000112578	ENSG00000183137	ENSG00000170802	ENSG00000135597	ENSG00000169418
ENSG00000160014	ENSG00000146223	ENSG00000134352	ENSG00000101161	ENSG00000106459
ENSG00000179218	ENSG00000213186	ENSG00000168685	ENSG00000127838	ENSG00000104904
ENSG00000128595	ENSG00000184330	ENSG00000134333	ENSG00000197555	ENSG00000198836
ENSG00000126247	ENSG00000164684	ENSG00000006432	ENSG00000173011	ENSG00000085840
ENSG00000124813	ENSG00000197134	ENSG00000172818	ENSG00000176769	ENSG00000122884
ENSG00000108582	ENSG00000131482	ENSG00000149177	ENSG00000116459	ENSG00000167081
ENSG00000167193	ENSG00000113905	ENSG00000136527	ENSG00000198561	ENSG00000108518
ENSG00000124207	ENSG00000185231	ENSG00000009307	ENSG00000146072	ENSG00000120756
ENSG00000040531	ENSG00000100162	ENSG00000138769	ENSG00000095002	ENSG00000102024
ENSG00000168036	ENSG00000171649	ENSG00000162512	ENSG00000178425	ENSG00000181222
ENSG00000171793	ENSG00000125868	ENSG00000170871	ENSG00000074319	ENSG00000100142
ENSG00000083799	ENSG00000168724	ENSG00000157014	ENSG00000073756	ENSG00000196262
ENSG00000131504	ENSG00000241852	ENSG00000147955	ENSG00000137710	ENSG00000115685
ENSG00000092964	ENSG00000149187	ENSG00000124356	ENSG00000110367	ENSG00000149923
ENSG00000117505	ENSG00000197124	ENSG00000169967	ENSG00000006125	ENSG00000131238
ENSG00000184545	ENSG00000173065	ENSG00000112339	ENSG00000151914	ENSG00000100030
ENSG00000161202	ENSG00000145779	ENSG00000197714	ENSG00000006468	ENSG00000101843
ENSG00000104823	ENSG00000258405	ENSG00000143507	ENSG00000058272	ENSG00000108671
ENSG00000167658	ENSG00000134077	ENSG00000099968	ENSG00000110713	ENSG00000169410
ENSG00000114867	ENSG00000215193	ENSG00000137502	ENSG00000124795	ENSG00000179295
ENSG00000159023	ENSG00000253719	ENSG00000135643	ENSG00000036257	ENSG00000104388
ENSG00000116106	ENSG00000188295	ENSG00000136146	ENSG00000128708	ENSG00000136238
ENSG00000182197	ENSG00000161904	ENSG00000031003	ENSG00000159082	ENSG00000132341
ENSG00000088832	ENSG00000106701	ENSG00000114796	ENSG00000138674	ENSG00000163682
ENSG00000111206	ENSG00000072041	ENSG00000168916	ENSG00000164828	ENSG00000131469
ENSG00000111640	ENSG00000197008	ENSG00000170903	ENSG00000172915	ENSG00000156482
ENSG00000121853	ENSG00000090612	ENSG00000143315	ENSG00000166848	ENSG00000137818
ENSG00000135821	ENSG00000241399	ENSG00000161544	ENSG00000213625	ENSG00000177189
ENSG00000127955	ENSG00000137872	ENSG00000146281	ENSG00000108175	ENSG00000112306
ENSG00000087460	ENSG00000004478	ENSG00000164180	ENSG00000124571	ENSG00000177954
ENSG00000072506	ENSG00000196371	ENSG00000166068	ENSG00000085449	ENSG00000103449
ENSG00000253293	ENSG00000152127	ENSG00000164023	ENSG00000127954	ENSG00000143252
ENSG00000170606	ENSG00000244165	ENSG00000017427	ENSG00000197601	ENSG00000115875
ENSG00000113013	ENSG00000165916	ENSG00000226784	ENSG00000183576	ENSG00000141985
ENSG00000096384	ENSG00000204370	ENSG00000129007	ENSG00000144357	ENSG00000139613
ENSG00000140443	ENSG00000149136	ENSG00000078549	ENSG00000183530	ENSG00000125835
ENSG00000167244	ENSG00000171988	ENSG00000253719	ENSG00000177311	ENSG00000103326
ENSG00000168214	ENSG00000172534	ENSG00000255823	ENSG00000159842	ENSG00000112658
ENSG00000129351	ENSG00000108700	ENSG00000256045	ENSG00000067369	ENSG00000116649
ENSG00000130702	ENSG00000125148	ENSG00000267041	ENSG00000108424	ENSG00000167881
ENSG00000099204	ENSG00000133026	ENSG00000188316	ENSG00000204304	ENSG00000156502
ENSG00000104738	ENSG00000169021	ENSG00000179399	ENSG00000095564	ENSG00000071564
ENSG00000128590	ENSG00000174130	ENSG00000127083	ENSG00000174231	ENSG00000108788
ENSG00000110492	ENSG00000154001	ENSG00000134917	ENSG00000170881	ENSG00000137203
ENSG00000178802	ENSG00000141759	ENSG00000178386	ENSG00000181192	ENSG00000072274
ENSG00000198712	ENSG00000106638	ENSG00000119509	ENSG00000177981	ENSG00000151090
ENSG00000176658	ENSG00000076108	ENSG00000197479	ENSG00000091656	ENSG00000120802
ENSG00000196586	ENSG00000042980	ENSG00000132256	ENSG00000127249	ENSG00000078900
ENSG00000067141	ENSG00000141002	ENSG00000203952	ENSG00000154174	ENSG00000076554
ENSG00000072736	ENSG00000152926	ENSG00000188921	ENSG00000138758	ENSG00000163468
ENSG00000169418	ENSG00000125107	ENSG00000284792	ENSG00000264343	ENSG00000165699
ENSG00000106459	ENSG00000105926	ENSG00000186260		ENSG00000166402
ENSG00000104904	ENSG00000189266	ENSG00000264343		ENSG00000132388
ENSG00000198836	ENSG00000250423	ENSG00000288299		ENSG00000160293
ENSG00000085840	ENSG00000166188	ENSG00000288130		ENSG00000035403
ENSG00000122884	ENSG00000256771	ENSG00000120068		ENSG00000165637
ENSG00000167081	ENSG00000215251	ENSG00000042088		ENSG00000108953
ENSG00000108518	ENSG00000182742	ENSG00000196313		ENSG00000168066
ENSG00000120756	ENSG00000164076	ENSG00000134287		ENSG00000163848
ENSG00000102024	ENSG00000086544	ENSG00000142599		ENSG00000107372
ENSG00000181222	ENSG00000153443	ENSG00000139645		ENSG00000009307
ENSG00000100142	ENSG00000198298	ENSG00000149269		ENSG00000224552
ENSG00000196262	ENSG00000164729	ENSG00000168495		ENSG00000231488
ENSG00000115685	ENSG00000178074	ENSG00000118971		ENSG00000206403
ENSG00000149923	ENSG00000169446	ENSG00000147416		ENSG00000230475
ENSG00000131238	ENSG00000189299	ENSG00000164924		ENSG00000236063
ENSG00000100030	ENSG00000149806	ENSG00000166167		ENSG00000235676
ENSG00000101843	ENSG00000083845	ENSG00000169180		ENSG00000204427
ENSG00000108671	ENSG00000163527	ENSG00000137073		ENSG00000110435
ENSG00000169410	ENSG00000198034	ENSG00000114861		ENSG00000184007
ENSG00000179295	ENSG00000251369	ENSG00000122359		ENSG00000167548
ENSG00000104388	ENSG00000147481	ENSG00000119042		ENSG00000140350
ENSG00000136238	ENSG00000264364	ENSG00000175155		ENSG00000270647
ENSG00000132341	ENSG00000275410	ENSG00000014257		ENSG00000103126
ENSG00000163682	ENSG00000276194	ENSG00000075624		ENSG00000177169
ENSG00000131469	ENSG00000169429	ENSG00000184009		ENSG00000115840
ENSG00000156482	ENSG00000112851	ENSG00000130402		ENSG00000184110
ENSG00000137818	ENSG00000272391	ENSG00000087274		ENSG00000175390
ENSG00000177189	ENSG00000144580	ENSG00000169083		ENSG00000101290
ENSG00000112306	ENSG00000173020	ENSG00000138175		ENSG00000103769
ENSG00000177954	ENSG00000282230	ENSG00000163399		ENSG00000099250
ENSG00000103449	ENSG00000282844	ENSG00000165240		ENSG00000070785
ENSG00000143252	ENSG00000284792	ENSG00000115307		ENSG00000145191
ENSG00000115875	ENSG00000152234	ENSG00000112578		ENSG00000157224
ENSG00000141985	ENSG00000168385	ENSG00000160014		ENSG00000101557
ENSG00000139613	ENSG00000174718	ENSG00000179218		ENSG00000107438
ENSG00000125835	ENSG00000285069	ENSG00000128595		ENSG00000105204
ENSG00000103326	ENSG00000288299	ENSG00000126247		ENSG00000116584
ENSG00000112658	ENSG00000285441	ENSG00000124813		ENSG00000164022
ENSG00000116649	ENSG00000286522	ENSG00000108582		ENSG00000008256
ENSG00000167881	ENSG00000288130	ENSG00000167193		ENSG00000125484
ENSG00000156502	ENSG00000283852	ENSG00000124207		ENSG00000112282
ENSG00000071564	ENSG00000037965	ENSG00000040531		ENSG00000136156
ENSG00000108788	ENSG00000144381	ENSG00000168036		ENSG00000141279
ENSG00000137203	ENSG00000112742	ENSG00000171793		ENSG00000117592
ENSG00000072274	ENSG00000213281	ENSG00000083799		ENSG00000007202
ENSG00000151090	ENSG00000150712	ENSG00000131504		ENSG00000196428
ENSG00000120802	ENSG00000095139	ENSG00000092964		ENSG00000178567
ENSG00000078900	ENSG00000109606	ENSG00000117505		ENSG00000008838
ENSG00000076554	ENSG00000139514	ENSG00000184545		ENSG00000143569
ENSG00000163468	ENSG00000116560	ENSG00000161202		ENSG00000177485
ENSG00000165699	ENSG00000235233	ENSG00000104823		ENSG00000033050
ENSG00000166402	ENSG00000231225	ENSG00000167658		ENSG00000086758
ENSG00000132388	ENSG00000233051	ENSG00000114867		ENSG00000181852
ENSG00000160293	ENSG00000183214	ENSG00000159023		ENSG00000223654
ENSG00000035403	ENSG00000204520	ENSG00000116106		ENSG00000232280
ENSG00000165637	ENSG00000139645	ENSG00000182197		ENSG00000236271
ENSG00000108953	ENSG00000139433	ENSG00000088832		ENSG00000206379
ENSG00000168066	ENSG00000128342	ENSG00000111206		ENSG00000137312
ENSG00000163848	ENSG00000089902	ENSG00000111640		ENSG00000206480
ENSG00000107372	ENSG00000137193	ENSG00000121853		ENSG00000230143
ENSG00000224552	ENSG00000118971	ENSG00000135821		ENSG00000224740
ENSG00000231488	ENSG00000137309	ENSG00000127955		ENSG00000167797
ENSG00000206403	ENSG00000165029	ENSG00000087460		ENSG00000173848
ENSG00000230475	ENSG00000070961	ENSG00000072506		ENSG00000185947
ENSG00000236063	ENSG00000003402	ENSG00000253293		ENSG00000107833
ENSG00000235676	ENSG00000168209	ENSG00000170606		ENSG00000123416
ENSG00000204427	ENSG00000119335	ENSG00000113013		ENSG00000100462
ENSG00000110435	ENSG00000138756	ENSG00000096384		ENSG00000164597
ENSG00000184007	ENSG00000072422	ENSG00000140443		ENSG00000135316
ENSG00000167548	ENSG00000173083	ENSG00000167244		ENSG00000136938
ENSG00000140350	ENSG00000169504	ENSG00000168214		ENSG00000128050
ENSG00000270647	ENSG00000082397	ENSG00000129351		ENSG00000116679
ENSG00000103126	ENSG00000131269	ENSG00000130702		ENSG00000136231
ENSG00000177169	ENSG00000115170	ENSG00000099204		ENSG00000183864
ENSG00000115840	ENSG00000148926	ENSG00000104738		ENSG00000128989
ENSG00000184110	ENSG00000163399	ENSG00000128590		ENSG00000113615
ENSG00000175390	ENSG00000123191	ENSG00000110492		ENSG00000063587
ENSG00000101290	ENSG00000107779	ENSG00000178802		ENSG00000130640
ENSG00000103769	ENSG00000151914	ENSG00000198712		ENSG00000090060
ENSG00000099250	ENSG00000125730	ENSG00000176658		ENSG00000165672
ENSG00000070785	ENSG00000104267	ENSG00000196586		ENSG00000104356
ENSG00000145191	ENSG00000116489	ENSG00000067141		ENSG00000105438
ENSG00000157224	ENSG00000094804	ENSG00000072736		ENSG00000183431
ENSG00000101557	ENSG00000132964	ENSG00000169418		ENSG00000118816
ENSG00000107438	ENSG00000136807	ENSG00000106459		ENSG00000167005
ENSG00000105204	ENSG00000153922	ENSG00000104904		ENSG00000105323
ENSG00000116584	ENSG00000149554	ENSG00000198836		ENSG00000198522
ENSG00000164022	ENSG00000143669	ENSG00000085840		ENSG00000164070
ENSG00000008256	ENSG00000123975	ENSG00000122884		ENSG00000107864
ENSG00000125484	ENSG00000129083	ENSG00000167081		ENSG00000065526
ENSG00000112282	ENSG00000136868	ENSG00000108518		ENSG00000082805
ENSG00000136156	ENSG00000113712	ENSG00000120756		ENSG00000100354
ENSG00000141279	ENSG00000101811	ENSG00000102024		ENSG00000130749
ENSG00000117592	ENSG00000183072	ENSG00000181222		ENSG00000117523
ENSG00000007202	ENSG00000159692	ENSG00000100142		ENSG00000163125
ENSG00000196428	ENSG00000040531	ENSG00000196262		ENSG00000132361
ENSG00000178567	ENSG00000196352	ENSG00000115685		ENSG00000151503
ENSG00000008838	ENSG00000167986	ENSG00000149923		ENSG00000181274
ENSG00000143569	ENSG00000215301	ENSG00000131238		ENSG00000103187
ENSG00000177485	ENSG00000155850	ENSG00000100030		ENSG00000189091
ENSG00000033050	ENSG00000138166	ENSG00000101843		ENSG00000094916
ENSG00000086758	ENSG00000157540	ENSG00000108671		ENSG00000141867
ENSG00000181852	ENSG00000100664	ENSG00000169410		ENSG00000178691
ENSG00000223654	ENSG00000107105	ENSG00000179295		ENSG00000167978
ENSG00000232280	ENSG00000100393	ENSG00000104388		ENSG00000123415
ENSG00000236271	ENSG00000123983	ENSG00000136238		ENSG00000148459
ENSG00000206379	ENSG00000106692	ENSG00000132341		ENSG00000105223
ENSG00000137312	ENSG00000102678	ENSG00000163682		ENSG00000137094
ENSG00000206480	ENSG00000171051	ENSG00000131469		ENSG00000117614
ENSG00000230143	ENSG00000033170	ENSG00000156482		ENSG00000115806
ENSG00000224740	ENSG00000115339	ENSG00000137818		ENSG00000103932
ENSG00000167797	ENSG00000090863	ENSG00000177189		ENSG00000112200
ENSG00000173848	ENSG00000082701	ENSG00000112306		ENSG00000100997
ENSG00000185947	ENSG00000116062	ENSG00000177954		ENSG00000137040
ENSG00000107833	ENSG00000165417	ENSG00000103449		ENSG00000233813
ENSG00000123416	ENSG00000153187	ENSG00000143252		ENSG00000204568
ENSG00000100462	ENSG00000136244	ENSG00000115875		ENSG00000223775
ENSG00000164597	ENSG00000137265	ENSG00000141985		ENSG00000203624
ENSG00000135316	ENSG00000164171	ENSG00000139613		ENSG00000227420
ENSG00000136938	ENSG00000182481	ENSG00000125835		ENSG00000229861
ENSG00000128050	ENSG00000134013	ENSG00000103326		ENSG00000226111
ENSG00000116679	ENSG00000070018	ENSG00000112658		ENSG00000123353
ENSG00000136231	ENSG00000164109	ENSG00000116649		ENSG00000132661
ENSG00000183864	ENSG00000141646	ENSG00000167881		ENSG00000214022
ENSG00000128989	ENSG00000168906	ENSG00000156502		ENSG00000115216
ENSG00000113615	ENSG00000135679	ENSG00000071564		ENSG00000165283
ENSG00000063587	ENSG00000007171	ENSG00000108788		ENSG00000122643
ENSG00000130640	ENSG00000161217	ENSG00000137203		ENSG00000135052
ENSG00000090060	ENSG00000011405	ENSG00000072274		ENSG00000100129
ENSG00000165672	ENSG00000105851	ENSG00000151090		ENSG00000105655
ENSG00000104356	ENSG00000152952	ENSG00000120802		ENSG00000119396
ENSG00000105438	ENSG00000141682	ENSG00000078900		ENSG00000100625
ENSG00000183431	ENSG00000099817	ENSG00000076554		ENSG00000134294
ENSG00000118816	ENSG00000196262	ENSG00000163468		ENSG00000006712
ENSG00000167005	ENSG00000186298	ENSG00000165699		ENSG00000147874
ENSG00000105323	ENSG00000132356	ENSG00000166402		ENSG00000166272
ENSG00000198522	ENSG00000069956	ENSG00000132388		ENSG00000183337
ENSG00000164070	ENSG00000183943	ENSG00000160293		ENSG00000114933
ENSG00000107864	ENSG00000163629	ENSG00000035403		ENSG00000101695
ENSG00000065526	ENSG00000117000	ENSG00000165637		ENSG00000101220
ENSG00000082805	ENSG00000127870	ENSG00000108953		ENSG00000128973
ENSG00000100354	ENSG00000167526	ENSG00000168066		ENSG00000140750
ENSG00000130749	ENSG00000171848	ENSG00000163848		ENSG00000048707
ENSG00000117523	ENSG00000137575	ENSG00000107372		ENSG00000213463
ENSG00000163125	ENSG00000198743	ENSG00000224552		ENSG00000180667
ENSG00000132361	ENSG00000115306	ENSG00000231488		ENSG00000144485
ENSG00000151503	ENSG00000114850	ENSG00000206403		ENSG00000182446
ENSG00000181274	ENSG00000155304	ENSG00000230475		ENSG00000058600
ENSG00000103187	ENSG00000163931	ENSG00000236063		ENSG00000111726
ENSG00000189091	ENSG00000137672	ENSG00000235676		ENSG00000101888
ENSG00000094916	ENSG00000166402	ENSG00000204427		ENSG00000088833
ENSG00000141867	ENSG00000186591	ENSG00000110435		ENSG00000132792
ENSG00000178691	ENSG00000108312	ENSG00000184007		ENSG00000197622
ENSG00000167978	ENSG00000114251	ENSG00000167548		ENSG00000160803
ENSG00000123415	ENSG00000108953	ENSG00000140350		ENSG00000163104
ENSG00000148459	ENSG00000010244	ENSG00000270647		ENSG00000115310
ENSG00000105223	ENSG00000187555	ENSG00000103126		ENSG00000132405
ENSG00000137094	ENSG00000113532	ENSG00000177169		ENSG00000183495
ENSG00000117614	ENSG00000121858	ENSG00000115840		ENSG00000078687
ENSG00000115806	ENSG00000099250	ENSG00000184110		ENSG00000126461
ENSG00000103932	ENSG00000175305	ENSG00000175390		ENSG00000055609
ENSG00000112200	ENSG00000147324	ENSG00000101290		ENSG00000184205
ENSG00000100997	ENSG00000156735	ENSG00000103769		ENSG00000167207
ENSG00000137040	ENSG00000213096	ENSG00000099250		ENSG00000118655
ENSG00000233813	ENSG00000131051	ENSG00000070785		ENSG00000181827
ENSG00000204568	ENSG00000198730	ENSG00000145191		ENSG00000144029
ENSG00000223775	ENSG00000136193	ENSG00000157224		ENSG00000167397
ENSG00000203624	ENSG00000159658	ENSG00000101557		ENSG00000184967
ENSG00000227420	ENSG00000139436	ENSG00000107438		ENSG00000116455
ENSG00000229861	ENSG00000196428	ENSG00000105204		ENSG00000170876
ENSG00000226111	ENSG00000112365	ENSG00000116584		ENSG00000120137
ENSG00000123353	ENSG00000074590	ENSG00000164022		ENSG00000196449
ENSG00000132661	ENSG00000116199	ENSG00000008256		ENSG00000103264
ENSG00000214022	ENSG00000140455	ENSG00000125484		ENSG00000111704
ENSG00000115216	ENSG00000167670	ENSG00000112282		ENSG00000179151
ENSG00000165283	ENSG00000126261	ENSG00000136156		ENSG00000120685
ENSG00000122643	ENSG00000188042	ENSG00000141279		ENSG00000160688
ENSG00000135052	ENSG00000126602	ENSG00000117592		ENSG00000174010
ENSG00000100129	ENSG00000105835	ENSG00000007202		ENSG00000125945
ENSG00000105655	ENSG00000141232	ENSG00000196428		ENSG00000154978
ENSG00000119396	ENSG00000136485	ENSG00000178567		ENSG00000111665
ENSG00000100625	ENSG00000134255	ENSG00000008838		ENSG00000105447
ENSG00000134294	ENSG00000064225	ENSG00000143569		ENSG00000102910
ENSG00000006712	ENSG00000164346	ENSG00000177485		ENSG00000133687
ENSG00000147874	ENSG00000179456	ENSG00000033050		ENSG00000144895
ENSG00000166272	ENSG00000169967	ENSG00000086758		ENSG00000106346
ENSG00000183337	ENSG00000128989	ENSG00000181852		ENSG00000150347
ENSG00000114933	ENSG00000172175	ENSG00000223654		ENSG00000100325
ENSG00000101695	ENSG00000165672	ENSG00000232280		ENSG00000183576
ENSG00000101220	ENSG00000110047	ENSG00000236271		ENSG00000091947
ENSG00000128973	ENSG00000105438	ENSG00000206379		ENSG00000166847
ENSG00000140750	ENSG00000177733	ENSG00000137312		ENSG00000198042
ENSG00000048707	ENSG00000146278	ENSG00000206480		ENSG00000166123
ENSG00000213463	ENSG00000111142	ENSG00000230143		ENSG00000134222
ENSG00000180667	ENSG00000140526	ENSG00000224740		ENSG00000144597
ENSG00000144485	ENSG00000114209	ENSG00000167797		ENSG00000147649
ENSG00000182446	ENSG00000139289	ENSG00000173848		ENSG00000136718
ENSG00000058600	ENSG00000107864	ENSG00000185947		ENSG00000137221
ENSG00000111726	ENSG00000138674	ENSG00000107833		ENSG00000161714
ENSG00000101888	ENSG00000132640	ENSG00000123416		ENSG00000132773
ENSG00000088833	ENSG00000172765	ENSG00000100462		ENSG00000168300
ENSG00000132792	ENSG00000103365	ENSG00000164597		ENSG00000166130
ENSG00000197622	ENSG00000100354	ENSG00000135316		ENSG00000103356
ENSG00000160803	ENSG00000137815	ENSG00000136938		ENSG00000171302
ENSG00000163104	ENSG00000100304	ENSG00000128050		ENSG00000161654
ENSG00000115310	ENSG00000160305	ENSG00000116679		ENSG00000004776
ENSG00000132405	ENSG00000107554	ENSG00000136231		ENSG00000148331
ENSG00000183495	ENSG00000135049	ENSG00000183864		ENSG00000164463
ENSG00000078687	ENSG00000127481	ENSG00000128989		ENSG00000168566
ENSG00000126461	ENSG00000155506	ENSG00000113615		ENSG00000172795
ENSG00000055609	ENSG00000181274	ENSG00000063587		ENSG00000180694
ENSG00000184205	ENSG00000119729	ENSG00000130640		ENSG00000092929
ENSG00000167207	ENSG00000150967	ENSG00000090060		ENSG00000224156
ENSG00000118655	ENSG00000091651	ENSG00000165672		ENSG00000232575
ENSG00000181827	ENSG00000025800	ENSG00000104356		ENSG00000235067
ENSG00000144029	ENSG00000152689	ENSG00000105438		ENSG00000196230
ENSG00000167397	ENSG00000134779	ENSG00000183431		ENSG00000232421
ENSG00000184967	ENSG00000112200	ENSG00000118816		ENSG00000183311
ENSG00000116455	ENSG00000151835	ENSG00000167005		ENSG00000227739
ENSG00000170876	ENSG00000091844	ENSG00000105323		ENSG00000229684
ENSG00000120137	ENSG00000110172	ENSG00000198522		ENSG00000165312
ENSG00000196449	ENSG00000123091	ENSG00000164070		ENSG00000183530
ENSG00000103264	ENSG00000135069	ENSG00000107864		ENSG00000146263
ENSG00000111704	ENSG00000196455	ENSG00000065526		ENSG00000176422
ENSG00000179151	ENSG00000132912	ENSG00000082805		ENSG00000151233
ENSG00000120685	ENSG00000132603	ENSG00000100354		ENSG00000175414
ENSG00000160688	ENSG00000163935	ENSG00000130749		ENSG00000168264
ENSG00000174010	ENSG00000124155	ENSG00000117523		ENSG00000167106
ENSG00000125945	ENSG00000104381	ENSG00000163125		ENSG00000243335
ENSG00000154978	ENSG00000134294	ENSG00000132361		ENSG00000256087
ENSG00000111665	ENSG00000167977	ENSG00000151503		ENSG00000051523
ENSG00000105447	ENSG00000107021	ENSG00000181274		ENSG00000091483
ENSG00000102910	ENSG00000164164	ENSG00000103187		ENSG00000122126
ENSG00000133687	ENSG00000168769	ENSG00000189091		ENSG00000152556
ENSG00000144895	ENSG00000114120	ENSG00000094916		ENSG00000135100
ENSG00000106346	ENSG00000136144	ENSG00000141867		ENSG00000159131
ENSG00000150347	ENSG00000155189	ENSG00000178691		ENSG00000049130
ENSG00000100325	ENSG00000082146	ENSG00000167978		ENSG00000124588
ENSG00000183576	ENSG00000091527	ENSG00000123415		ENSG00000100083
ENSG00000091947	ENSG00000112697	ENSG00000148459		ENSG00000156256
ENSG00000166847	ENSG00000086712	ENSG00000105223		ENSG00000198055
ENSG00000198042	ENSG00000165055	ENSG00000137094		ENSG00000117676
ENSG00000166123	ENSG00000033011	ENSG00000117614		ENSG00000120438
ENSG00000134222	ENSG00000136731	ENSG00000115806		ENSG00000187778
ENSG00000144597	ENSG00000029153	ENSG00000103932		ENSG00000169067
ENSG00000147649	ENSG00000114439	ENSG00000112200		ENSG00000143761
ENSG00000136718	ENSG00000162738	ENSG00000100997		ENSG00000127022
ENSG00000137221	ENSG00000057704	ENSG00000137040		ENSG00000165792
ENSG00000161714	ENSG00000168916	ENSG00000233813		ENSG00000006042
ENSG00000132773	ENSG00000087448	ENSG00000204568		ENSG00000221983
ENSG00000168300	ENSG00000183495	ENSG00000223775		ENSG00000205730
ENSG00000166130	ENSG00000130449	ENSG00000203624		ENSG00000095637
ENSG00000103356	ENSG00000119725	ENSG00000227420		ENSG00000181163
ENSG00000171302	ENSG00000137504	ENSG00000229861		ENSG00000072518
ENSG00000161654	ENSG00000134343	ENSG00000226111		ENSG00000129657
ENSG00000004776	ENSG00000069275	ENSG00000123353		ENSG00000138834
ENSG00000148331	ENSG00000173559	ENSG00000132661		ENSG00000124615
ENSG00000164463	ENSG00000170522	ENSG00000214022		ENSG00000197111
ENSG00000168566	ENSG00000128965	ENSG00000115216		ENSG00000177951
ENSG00000172795	ENSG00000122741	ENSG00000165283		ENSG00000161040
ENSG00000180694	ENSG00000103005	ENSG00000122643		ENSG00000198929
ENSG00000092929	ENSG00000126107	ENSG00000135052		ENSG00000160991
ENSG00000224156	ENSG00000105219	ENSG00000100129		ENSG00000196482
ENSG00000232575	ENSG00000138081	ENSG00000105655		ENSG00000145819
ENSG00000235067	ENSG00000125149	ENSG00000119396		ENSG00000171729
ENSG00000196230	ENSG00000116406	ENSG00000100625		ENSG00000253719
ENSG00000232421	ENSG00000174010	ENSG00000134294		ENSG00000169991
ENSG00000183311	ENSG00000113742	ENSG00000006712		ENSG00000125363
ENSG00000227739	ENSG00000100344	ENSG00000147874		ENSG00000130821
ENSG00000229684	ENSG00000168476	ENSG00000166272		ENSG00000146094
ENSG00000165312	ENSG00000068120	ENSG00000183337		ENSG00000138623
ENSG00000183530	ENSG00000141431	ENSG00000114933		ENSG00000126012
ENSG00000146263	ENSG00000117148	ENSG00000101695		ENSG00000182944
ENSG00000176422	ENSG00000100325	ENSG00000101220		ENSG00000100897
ENSG00000151233	ENSG00000125885	ENSG00000128973		ENSG00000011105
ENSG00000175414	ENSG00000146267	ENSG00000140750		ENSG00000198182
ENSG00000168264	ENSG00000205060	ENSG00000048707		ENSG00000172530
ENSG00000167106	ENSG00000158615	ENSG00000213463		ENSG00000240583
ENSG00000243335	ENSG00000141298	ENSG00000180667		ENSG00000204220
ENSG00000256087	ENSG00000124541	ENSG00000144485		ENSG00000141027
ENSG00000051523	ENSG00000107897	ENSG00000182446		ENSG00000270672
ENSG00000091483	ENSG00000147649	ENSG00000058600		ENSG00000255823
ENSG00000122126	ENSG00000131351	ENSG00000111726		ENSG00000181704
ENSG00000152556	ENSG00000164466	ENSG00000101888		ENSG00000131503
ENSG00000135100	ENSG00000176087	ENSG00000088833		ENSG00000106635
ENSG00000159131	ENSG00000183826	ENSG00000132792		ENSG00000239305
ENSG00000049130	ENSG00000153989	ENSG00000197622		ENSG00000099991
ENSG00000124588	ENSG00000117155	ENSG00000160803		ENSG00000183386
ENSG00000100083	ENSG00000180329	ENSG00000163104		ENSG00000107331
ENSG00000156256	ENSG00000152056	ENSG00000115310		ENSG00000171885
ENSG00000198055	ENSG00000144357	ENSG00000132405		ENSG00000166165
ENSG00000117676	ENSG00000145247	ENSG00000183495		ENSG00000173207
ENSG00000120438	ENSG00000137449	ENSG00000078687		ENSG00000138792
ENSG00000187778	ENSG00000175548	ENSG00000126461		ENSG00000010932
ENSG00000169067	ENSG00000165891	ENSG00000055609		ENSG00000108424
ENSG00000143761	ENSG00000164463	ENSG00000184205		ENSG00000069011
ENSG00000127022	ENSG00000139324	ENSG00000167207		ENSG00000100241
ENSG00000165792	ENSG00000156876	ENSG00000118655		ENSG00000143977
ENSG00000006042	ENSG00000187605	ENSG00000181827		ENSG00000162367
ENSG00000221983	ENSG00000174840	ENSG00000144029		ENSG00000213585
ENSG00000205730	ENSG00000170006	ENSG00000167397		ENSG00000136866
ENSG00000095637	ENSG00000165312	ENSG00000184967		ENSG00000204920
ENSG00000181163	ENSG00000157741	ENSG00000116455		ENSG00000170265
ENSG00000072518	ENSG00000196072	ENSG00000170876		ENSG00000119326
ENSG00000129657	ENSG00000155744	ENSG00000120137		ENSG00000067829
ENSG00000138834	ENSG00000144840	ENSG00000196449		ENSG00000131778
ENSG00000124615	ENSG00000159915	ENSG00000103264		ENSG00000076604
ENSG00000197111	ENSG00000187772	ENSG00000111704		ENSG00000125743
ENSG00000177951	ENSG00000213965	ENSG00000179151		ENSG00000177302
ENSG00000161040	ENSG00000015475	ENSG00000120685		ENSG00000105085
ENSG00000198929	ENSG00000017427	ENSG00000160688		ENSG00000179262
ENSG00000160991	ENSG00000257103	ENSG00000174010		ENSG00000184634
ENSG00000196482	ENSG00000262860	ENSG00000125945		ENSG00000254986
ENSG00000145819	ENSG00000240694	ENSG00000154978		ENSG00000132952
ENSG00000171729	ENSG00000137364	ENSG00000111665		ENSG00000168939
ENSG00000169991	ENSG00000019991	ENSG00000105447		ENSG00000146701
ENSG00000125363	ENSG00000105650	ENSG00000102910		ENSG00000117394
ENSG00000130821	ENSG00000145592	ENSG00000133687		ENSG00000109971
ENSG00000146094	ENSG00000178104	ENSG00000144895		ENSG00000080603
ENSG00000138623	ENSG00000183765	ENSG00000106346		ENSG00000125818
ENSG00000126012	ENSG00000188039	ENSG00000150347		ENSG00000043355
ENSG00000182944	ENSG00000120438	ENSG00000100325		ENSG00000125970
ENSG00000100897	ENSG00000138430	ENSG00000183576		ENSG00000142541
ENSG00000011105	ENSG00000214338	ENSG00000091947		ENSG00000072315
ENSG00000198182	ENSG00000143761	ENSG00000166847		ENSG00000160949
ENSG00000172530	ENSG00000197128	ENSG00000198042		ENSG00000171467
ENSG00000240583	ENSG00000184588	ENSG00000166123		ENSG00000125458
ENSG00000204220	ENSG00000131462	ENSG00000134222		ENSG00000167395
ENSG00000141027	ENSG00000112031	ENSG00000144597		ENSG00000099381
ENSG00000270672	ENSG00000164591	ENSG00000147649		ENSG00000198837
ENSG00000181704	ENSG00000169714	ENSG00000136718		ENSG00000022840
ENSG00000131503	ENSG00000173041	ENSG00000137221		ENSG00000124422
ENSG00000106635	ENSG00000145287	ENSG00000161714		ENSG00000182253
ENSG00000239305	ENSG00000176204	ENSG00000132773		ENSG00000048991
ENSG00000099991	ENSG00000143947	ENSG00000168300		ENSG00000157617
ENSG00000183386	ENSG00000174574	ENSG00000166130		ENSG00000161956
ENSG00000107331	ENSG00000197385	ENSG00000103356		ENSG00000137168
ENSG00000171885	ENSG00000138326	ENSG00000171302		ENSG00000213337
ENSG00000166165	ENSG00000148814	ENSG00000161654		ENSG00000132819
ENSG00000173207	ENSG00000204514	ENSG00000004776		ENSG00000140365
ENSG00000138792	ENSG00000186017	ENSG00000148331		ENSG00000175115
ENSG00000010932	ENSG00000081665	ENSG00000164463		ENSG00000179134
ENSG00000108424	ENSG00000126012	ENSG00000168566		ENSG00000171681
ENSG00000069011	ENSG00000005022	ENSG00000172795		ENSG00000020256
ENSG00000100241	ENSG00000203870	ENSG00000180694		ENSG00000113269
ENSG00000143977	ENSG00000242110	ENSG00000092929		ENSG00000113119
ENSG00000162367	ENSG00000185361	ENSG00000224156		ENSG00000128833
ENSG00000213585	ENSG00000197937	ENSG00000232575		ENSG00000172432
ENSG00000136866	ENSG00000115020	ENSG00000235067		ENSG00000114021
ENSG00000204920	ENSG00000005302	ENSG00000196230		ENSG00000126464
ENSG00000170265	ENSG00000106635	ENSG00000232421		ENSG00000164742
ENSG00000119326	ENSG00000179195	ENSG00000183311		ENSG00000148143
ENSG00000067829	ENSG00000120875	ENSG00000227739		ENSG00000143624
ENSG00000131778	ENSG00000171855	ENSG00000229684		ENSG00000143436
ENSG00000076604	ENSG00000124253	ENSG00000165312		ENSG00000160908
ENSG00000125743	ENSG00000100567	ENSG00000183530		ENSG00000135392
ENSG00000177302	ENSG00000108064	ENSG00000146263		ENSG00000162714
ENSG00000105085	ENSG00000155657	ENSG00000176422		ENSG00000186001
ENSG00000179262	ENSG00000077721	ENSG00000151233		ENSG00000239382
ENSG00000184634	ENSG00000213762	ENSG00000175414		ENSG00000113763
ENSG00000254986	ENSG00000106261	ENSG00000168264		ENSG00000163348
ENSG00000132952	ENSG00000172831	ENSG00000167106		ENSG00000131013
ENSG00000168939	ENSG00000160294	ENSG00000243335		ENSG00000169084
ENSG00000146701	ENSG00000169710	ENSG00000256087		ENSG00000171953
ENSG00000117394	ENSG00000178741	ENSG00000051523		ENSG00000185808
ENSG00000109971	ENSG00000120662	ENSG00000091483		ENSG00000138439
ENSG00000080603	ENSG00000120705	ENSG00000122126		ENSG00000205765
ENSG00000125818	ENSG00000091164	ENSG00000152556		ENSG00000178498
ENSG00000043355	ENSG00000108830	ENSG00000135100		ENSG00000140548
ENSG00000125970	ENSG00000119711	ENSG00000159131		ENSG00000011275
ENSG00000142541	ENSG00000197780	ENSG00000049130		ENSG00000188522
ENSG00000072315	ENSG00000179981	ENSG00000124588		ENSG00000101940
ENSG00000160949	ENSG00000183778	ENSG00000100083		ENSG00000164611
ENSG00000171467	ENSG00000112640	ENSG00000156256		ENSG00000130255
ENSG00000125458	ENSG00000163932	ENSG00000198055		ENSG00000126267
ENSG00000167395	ENSG00000109971	ENSG00000117676		ENSG00000105193
ENSG00000099381	ENSG00000198373	ENSG00000120438		ENSG00000161016
ENSG00000198837	ENSG00000131437	ENSG00000187778		ENSG00000167641
ENSG00000022840	ENSG00000142541	ENSG00000169067		ENSG00000170906
ENSG00000124422	ENSG00000129946	ENSG00000143761		ENSG00000198034
ENSG00000182253	ENSG00000145687	ENSG00000127022		ENSG00000148303
ENSG00000048991	ENSG00000181555	ENSG00000165792		ENSG00000189190
ENSG00000157617	ENSG00000021776	ENSG00000006042		ENSG00000196503
ENSG00000161956	ENSG00000189367	ENSG00000221983		ENSG00000198886
ENSG00000137168	ENSG00000128607	ENSG00000205730		ENSG00000198888
ENSG00000213337	ENSG00000155561	ENSG00000095637		ENSG00000198786
ENSG00000132819	ENSG00000153066	ENSG00000181163		ENSG00000198804
ENSG00000140365	ENSG00000140519	ENSG00000072518		ENSG00000198938
ENSG00000175115	ENSG00000111639	ENSG00000129657		ENSG00000162438
ENSG00000179134	ENSG00000165934	ENSG00000138834		ENSG00000262473
ENSG00000171681	ENSG00000198874	ENSG00000124615		ENSG00000235692
ENSG00000020256	ENSG00000139291	ENSG00000197111		ENSG00000237335
ENSG00000113269	ENSG00000167291	ENSG00000177951		ENSG00000224782
ENSG00000113119	ENSG00000057935	ENSG00000161040		ENSG00000206283
ENSG00000128833	ENSG00000152223	ENSG00000198929		ENSG00000262826
ENSG00000172432	ENSG00000204439	ENSG00000160991		ENSG00000236334
ENSG00000114021	ENSG00000099246	ENSG00000196482		ENSG00000137288
ENSG00000126464	ENSG00000164008	ENSG00000145819		ENSG00000281877
ENSG00000164742	ENSG00000128165	ENSG00000171729		ENSG00000130202
ENSG00000148143	ENSG00000183779	ENSG00000169991		ENSG00000283009
ENSG00000143624	ENSG00000178971	ENSG00000125363		ENSG00000281917
ENSG00000143436	ENSG00000133678	ENSG00000130821		ENSG00000282017
ENSG00000160908	ENSG00000127993	ENSG00000146094		ENSG00000167930
ENSG00000135392	ENSG00000164902	ENSG00000138623		ENSG00000139405
ENSG00000162714	ENSG00000204160	ENSG00000126012		ENSG00000282853
ENSG00000186001	ENSG00000119574	ENSG00000182944		ENSG00000276701
ENSG00000239382	ENSG00000137135	ENSG00000100897		ENSG00000276833
ENSG00000113763	ENSG00000243667	ENSG00000011105		ENSG00000276293
ENSG00000163348	ENSG00000154760	ENSG00000198182		ENSG00000277292
ENSG00000131013	ENSG00000176401	ENSG00000172530		ENSG00000273793
ENSG00000169084	ENSG00000143751	ENSG00000240583		ENSG00000278165
ENSG00000171953	ENSG00000147162	ENSG00000204220		ENSG00000276061
ENSG00000185808	ENSG00000011275	ENSG00000141027		ENSG00000281320
ENSG00000138439	ENSG00000164611	ENSG00000270672		ENSG00000282844
ENSG00000205765	ENSG00000149016	ENSG00000181704		ENSG00000274474
ENSG00000178498	ENSG00000114942	ENSG00000131503		ENSG00000283510
ENSG00000140548	ENSG00000151422	ENSG00000106635		ENSG00000273642
ENSG00000011275	ENSG00000175756	ENSG00000239305		ENSG00000276766
ENSG00000188522	ENSG00000197728	ENSG00000099991		ENSG00000275605
ENSG00000101940	ENSG00000198804	ENSG00000183386		ENSG00000276220
ENSG00000164611	ENSG00000198938	ENSG00000107331		ENSG00000278365
ENSG00000130255	ENSG00000127540	ENSG00000171885		ENSG00000275724
ENSG00000126267	ENSG00000228435	ENSG00000166165		ENSG00000277722
ENSG00000105193	ENSG00000203623	ENSG00000173207		ENSG00000274359
ENSG00000161016	ENSG00000235360	ENSG00000138792		ENSG00000280858
ENSG00000167641	ENSG00000226103	ENSG00000010932		ENSG00000278229
ENSG00000170906	ENSG00000226531	ENSG00000108424		ENSG00000182774
ENSG00000198034	ENSG00000228177	ENSG00000069011		ENSG00000282214
ENSG00000148303	ENSG00000133114	ENSG00000100241		ENSG00000281670
ENSG00000189190	ENSG00000275835	ENSG00000143977		ENSG00000127054
ENSG00000196503	ENSG00000276856	ENSG00000162367		ENSG00000284792
ENSG00000198886	ENSG00000146963	ENSG00000213585		ENSG00000284832
ENSG00000198888	ENSG00000274523	ENSG00000136866		ENSG00000283777
ENSG00000198786	ENSG00000100796	ENSG00000204920		ENSG00000203950
ENSG00000198804	ENSG00000272886	ENSG00000170265		ENSG00000139146
ENSG00000198938	ENSG00000281324	ENSG00000119326		ENSG00000276371
ENSG00000162438	ENSG00000282899	ENSG00000067829		ENSG00000284369
ENSG00000262473	ENSG00000274474	ENSG00000131778		ENSG00000284796
ENSG00000235692	ENSG00000183955	ENSG00000076604		ENSG00000101084
ENSG00000237335	ENSG00000149474	ENSG00000125743		ENSG00000284282
ENSG00000224782	ENSG00000144820	ENSG00000177302		ENSG00000173465
ENSG00000206283	ENSG00000156875	ENSG00000105085		ENSG00000171984
ENSG00000262826	ENSG00000142444	ENSG00000179262		ENSG00000284238
ENSG00000236334	ENSG00000283391	ENSG00000184634		ENSG00000108021
ENSG00000137288	ENSG00000140471	ENSG00000254986		ENSG00000110955
ENSG00000281877	ENSG00000280807	ENSG00000132952		ENSG00000188486
ENSG00000130202	ENSG00000143409	ENSG00000168939		ENSG00000140105
ENSG00000283009	ENSG00000139971	ENSG00000146701		ENSG00000144583
ENSG00000281917	ENSG00000134744	ENSG00000117394		ENSG00000138463
ENSG00000282017	ENSG00000135048	ENSG00000109971		ENSG00000180096
ENSG00000167930	ENSG00000286169	ENSG00000080603		ENSG00000158246
ENSG00000139405	ENSG00000269955	ENSG00000125818		ENSG00000197903
ENSG00000282853	ENSG00000144567	ENSG00000043355		ENSG00000168298
ENSG00000276701	ENSG00000285022	ENSG00000125970		ENSG00000124610
ENSG00000276833	ENSG00000031698	ENSG00000142541		ENSG00000203812
ENSG00000276293	ENSG00000136243	ENSG00000072315		ENSG00000185130
ENSG00000277292	ENSG00000284980	ENSG00000160949		ENSG00000275713
ENSG00000273793	ENSG00000154997	ENSG00000171467		ENSG00000180596
ENSG00000278165	ENSG00000203812	ENSG00000125458		ENSG00000274641
ENSG00000276061	ENSG00000197238	ENSG00000167395		ENSG00000278828
ENSG00000281320	ENSG00000276966	ENSG00000099381		ENSG00000286522
ENSG00000282844	ENSG00000285023	ENSG00000198837		ENSG00000288455
ENSG00000274474	ENSG00000197837	ENSG00000022840		ENSG00000124635
ENSG00000283510	ENSG00000028203	ENSG00000124422		ENSG00000136813
ENSG00000273642	ENSG00000148943	ENSG00000182253		ENSG00000288130
ENSG00000276766	ENSG00000148516	ENSG00000048991		ENSG00000288353
ENSG00000275605	ENSG00000169554	ENSG00000157617		ENSG00000288146
ENSG00000276220	ENSG00000187098	ENSG00000161956		ENSG00000203852
ENSG00000278365	ENSG00000090447	ENSG00000137168		ENSG00000270276
ENSG00000275724	ENSG00000109079	ENSG00000213337		ENSG00000094804
ENSG00000277722	ENSG00000057657	ENSG00000132819		ENSG00000213281
ENSG00000274359	ENSG00000139793	ENSG00000140365		ENSG00000144134
ENSG00000280858	ENSG00000117632	ENSG00000175115		ENSG00000079974
ENSG00000278229	ENSG00000221914	ENSG00000179134		ENSG00000083844
ENSG00000182774	ENSG00000169032	ENSG00000171681		ENSG00000169016
ENSG00000282214	ENSG00000170345	ENSG00000020256		ENSG00000169398
ENSG00000281670	ENSG00000106799	ENSG00000113269		ENSG00000113328
ENSG00000127054	ENSG00000166167	ENSG00000113119		ENSG00000101109
ENSG00000284832	ENSG00000096968	ENSG00000128833		ENSG00000133606
ENSG00000283777	ENSG00000243709	ENSG00000172432		ENSG00000051108
ENSG00000203950	ENSG00000134086	ENSG00000114021		ENSG00000134250
ENSG00000139146	ENSG00000156675	ENSG00000126464		ENSG00000164305
ENSG00000276371	ENSG00000173334	ENSG00000164742		ENSG00000096717
ENSG00000284369	ENSG00000114739	ENSG00000148143		ENSG00000221914
ENSG00000284796	ENSG00000166747	ENSG00000143624		ENSG00000179361
ENSG00000101084	ENSG00000123505	ENSG00000143436		ENSG00000137710
ENSG00000284282	ENSG00000089685	ENSG00000160908		ENSG00000112096
ENSG00000173465	ENSG00000109705	ENSG00000135392		ENSG00000243709
ENSG00000171984	ENSG00000116128	ENSG00000162714		ENSG00000143632
ENSG00000284238	ENSG00000162909	ENSG00000186001		ENSG00000197894
ENSG00000108021	ENSG00000077549	ENSG00000239382		ENSG00000162433
ENSG00000110955	ENSG00000162063	ENSG00000113763		ENSG00000123505
ENSG00000188486	ENSG00000110651	ENSG00000163348		ENSG00000174437
ENSG00000140105	ENSG00000179776	ENSG00000131013		ENSG00000112237
ENSG00000144583	ENSG00000001626	ENSG00000169084		ENSG00000162063
ENSG00000138463	ENSG00000067082	ENSG00000171953		ENSG00000082258
ENSG00000180096	ENSG00000006695	ENSG00000185808		ENSG00000153922
ENSG00000158246	ENSG00000168036	ENSG00000138439		ENSG00000106367
ENSG00000197903	ENSG00000135720	ENSG00000205765		ENSG00000121671
ENSG00000168298	ENSG00000134765	ENSG00000178498		ENSG00000101266
ENSG00000124610	ENSG00000120129	ENSG00000140548		ENSG00000116017
ENSG00000203812	ENSG00000196361	ENSG00000011275		ENSG00000120129
ENSG00000185130	ENSG00000160113	ENSG00000188522		ENSG00000164086
ENSG00000275713	ENSG00000012232	ENSG00000101940		ENSG00000078401
ENSG00000180596	ENSG00000104313	ENSG00000164611		ENSG00000164778
ENSG00000274641	ENSG00000138685	ENSG00000130255		ENSG00000171634
ENSG00000278828	ENSG00000001084	ENSG00000126267		ENSG00000136068
ENSG00000286522	ENSG00000078369	ENSG00000105193		ENSG00000171051
ENSG00000288455	ENSG00000099875	ENSG00000161016		ENSG00000165060
ENSG00000124635	ENSG00000132463	ENSG00000167641		ENSG00000104064
ENSG00000136813	ENSG00000130675	ENSG00000170906		ENSG00000171766
ENSG00000288353	ENSG00000078399	ENSG00000198034		ENSG00000148200
ENSG00000288146	ENSG00000086061	ENSG00000148303		ENSG00000124767
ENSG00000203852	ENSG00000005884	ENSG00000189190		ENSG00000174021
ENSG00000270276	ENSG00000143815	ENSG00000196503		ENSG00000144674
ENSG00000107562	ENSG00000113594	ENSG00000198886		ENSG00000169727
ENSG00000094804	ENSG00000152601	ENSG00000198888		ENSG00000077235
ENSG00000213281	ENSG00000117335	ENSG00000198786		ENSG00000185122
ENSG00000144134	ENSG00000085511	ENSG00000198804		ENSG00000136244
ENSG00000079974	ENSG00000128585	ENSG00000198938		ENSG00000136634
ENSG00000169016	ENSG00000198712	ENSG00000162438		ENSG00000005884
ENSG00000169398	ENSG00000066933	ENSG00000262473		ENSG00000196911
ENSG00000113328	ENSG00000196531	ENSG00000235692		ENSG00000134333
ENSG00000101109	ENSG00000187109	ENSG00000237335		ENSG00000111144
ENSG00000133606	ENSG00000111641	ENSG00000224782		ENSG00000059728
ENSG00000051108	ENSG00000110911	ENSG00000206283		ENSG00000137834
ENSG00000134250	ENSG00000007168	ENSG00000262826		ENSG00000221867
ENSG00000164305	ENSG00000077264	ENSG00000236334		ENSG00000197172
ENSG00000096717	ENSG00000114054	ENSG00000137288		ENSG00000213401
ENSG00000137309	ENSG00000152256	ENSG00000281877		ENSG00000183196
ENSG00000179361	ENSG00000133056	ENSG00000130202		ENSG00000198625
ENSG00000137710	ENSG00000051382	ENSG00000283009		ENSG00000081189
ENSG00000243709	ENSG00000171608	ENSG00000281917		ENSG00000116990
ENSG00000143632	ENSG00000150867	ENSG00000282017		ENSG00000066933
ENSG00000197894	ENSG00000143190	ENSG00000167930		ENSG00000187109
ENSG00000162433	ENSG00000111725	ENSG00000139405		ENSG00000171246
ENSG00000123505	ENSG00000146676	ENSG00000282853		ENSG00000110911
ENSG00000174437	ENSG00000151552	ENSG00000276701		ENSG00000070081
ENSG00000112237	ENSG00000144566	ENSG00000276833		ENSG00000158006
ENSG00000162063	ENSG00000136238	ENSG00000276293		ENSG00000100311
ENSG00000082258	ENSG00000127314	ENSG00000277292		ENSG00000126003
ENSG00000153922	ENSG00000162924	ENSG00000273793		ENSG00000197943
ENSG00000106367	ENSG00000069667	ENSG00000278165		ENSG00000141682
ENSG00000121671	ENSG00000124782	ENSG00000276061		ENSG00000144231
ENSG00000101266	ENSG00000176974	ENSG00000281320		ENSG00000069956
ENSG00000116017	ENSG00000003989	ENSG00000282844		ENSG00000151552
ENSG00000120129	ENSG00000066117	ENSG00000274474		ENSG00000111540
ENSG00000164086	ENSG00000205571	ENSG00000283510		ENSG00000077092
ENSG00000078401	ENSG00000125398	ENSG00000273642		ENSG00000049541
ENSG00000164778	ENSG00000104450	ENSG00000276766		ENSG00000100316
ENSG00000171634	ENSG00000198911	ENSG00000275605		ENSG00000262814
ENSG00000136068	ENSG00000112658	ENSG00000276220		ENSG00000166592
ENSG00000171051	ENSG00000198252	ENSG00000278365		ENSG00000167325
ENSG00000165060	ENSG00000185551	ENSG00000275724		ENSG00000171848
ENSG00000104064	ENSG00000151090	ENSG00000277722		ENSG00000198626
ENSG00000171766	ENSG00000211460	ENSG00000274359		ENSG00000160633
ENSG00000148200	ENSG00000119048	ENSG00000280858		ENSG00000064651
ENSG00000124767	ENSG00000109332	ENSG00000278229		ENSG00000144136
ENSG00000174021	ENSG00000150630	ENSG00000182774		ENSG00000100075
ENSG00000144674	ENSG00000005889	ENSG00000282214		ENSG00000173473
ENSG00000169727	ENSG00000129625	ENSG00000281670		ENSG00000066117
ENSG00000077235	ENSG00000117713	ENSG00000127054		ENSG00000072310
ENSG00000185122	ENSG00000097046	ENSG00000284832		ENSG00000170581
ENSG00000136244	ENSG00000164930	ENSG00000283777		ENSG00000115808
ENSG00000136634	ENSG00000102189	ENSG00000203950		ENSG00000166900
ENSG00000005884	ENSG00000127334	ENSG00000139146		ENSG00000148248
ENSG00000196911	ENSG00000141582	ENSG00000276371		ENSG00000067715
ENSG00000111144	ENSG00000033800	ENSG00000284369		ENSG00000148835
ENSG00000059728	ENSG00000124222	ENSG00000284796		ENSG00000102125
ENSG00000137834	ENSG00000074266	ENSG00000101084		ENSG00000160218
ENSG00000221867	ENSG00000151465	ENSG00000284282		ENSG00000125482
ENSG00000197172	ENSG00000148798	ENSG00000173465		ENSG00000198538
ENSG00000213401	ENSG00000078699	ENSG00000171984		ENSG00000010539
ENSG00000183196	ENSG00000145782	ENSG00000284238		ENSG00000206427
ENSG00000198625	ENSG00000101558	ENSG00000108021		ENSG00000231825
ENSG00000081189	ENSG00000102195	ENSG00000110955		ENSG00000225748
ENSG00000116990	ENSG00000100784	ENSG00000188486		ENSG00000226618
ENSG00000066933	ENSG00000198677	ENSG00000140105		ENSG00000231370
ENSG00000187109	ENSG00000102921	ENSG00000144583		ENSG00000225164
ENSG00000171246	ENSG00000082153	ENSG00000138463		ENSG00000204469
ENSG00000110911	ENSG00000110917	ENSG00000180096		ENSG00000078403
ENSG00000070081	ENSG00000183283	ENSG00000158246		ENSG00000121058
ENSG00000158006	ENSG00000158480	ENSG00000197903		ENSG00000126903
ENSG00000100311	ENSG00000058673	ENSG00000168298		ENSG00000196367
ENSG00000126003	ENSG00000131459	ENSG00000124610		ENSG00000177283
ENSG00000197943	ENSG00000154845	ENSG00000203812		ENSG00000143479
ENSG00000141682	ENSG00000010017	ENSG00000185130		ENSG00000143776
ENSG00000144231	ENSG00000205339	ENSG00000275713		ENSG00000011566
ENSG00000069956	ENSG00000124356	ENSG00000180596		ENSG00000143127
ENSG00000151552	ENSG00000152291	ENSG00000274641		ENSG00000141030
ENSG00000111540	ENSG00000061676	ENSG00000278828		ENSG00000133961
ENSG00000077092	ENSG00000166225	ENSG00000286522		ENSG00000107581
ENSG00000049541	ENSG00000113387	ENSG00000288455		ENSG00000125657
ENSG00000100316	ENSG00000173610	ENSG00000124635		ENSG00000120889
ENSG00000262814	ENSG00000142945	ENSG00000136813		ENSG00000131779
ENSG00000166592	ENSG00000184209	ENSG00000288353		ENSG00000138074
ENSG00000167325	ENSG00000101191	ENSG00000288146		ENSG00000134046
ENSG00000171848	ENSG00000023516	ENSG00000203852		ENSG00000009954
ENSG00000198626	ENSG00000146083	ENSG00000270276		ENSG00000145782
ENSG00000160633	ENSG00000112144	ENSG00000071246		ENSG00000221995
ENSG00000064651	ENSG00000102531	ENSG00000122691		ENSG00000128524
ENSG00000144136	ENSG00000211456	ENSG00000094804		ENSG00000113196
ENSG00000100075	ENSG00000130227	ENSG00000144134		ENSG00000112531
ENSG00000173473	ENSG00000132510	ENSG00000079974		ENSG00000119547
ENSG00000066117	ENSG00000108239	ENSG00000113328		ENSG00000136888
ENSG00000072310	ENSG00000185963	ENSG00000146648		ENSG00000114125
ENSG00000170581	ENSG00000186111	ENSG00000101109		ENSG00000113569
ENSG00000115808	ENSG00000118482	ENSG00000051108		ENSG00000082153
ENSG00000166900	ENSG00000178691	ENSG00000160714		ENSG00000135476
ENSG00000148248	ENSG00000159256	ENSG00000123908		ENSG00000065613
ENSG00000067715	ENSG00000106025	ENSG00000104765		ENSG00000141543
ENSG00000148835	ENSG00000179604	ENSG00000213516		ENSG00000115234
ENSG00000102125	ENSG00000141424	ENSG00000109320		ENSG00000116675
ENSG00000160218	ENSG00000115540	ENSG00000137710		ENSG00000119682
ENSG00000125482	ENSG00000198862	ENSG00000243709		ENSG00000168795
ENSG00000198538	ENSG00000132466	ENSG00000198815		ENSG00000180855
ENSG00000010539	ENSG00000055070	ENSG00000185386		ENSG00000136485
ENSG00000206427	ENSG00000101216	ENSG00000062485		ENSG00000105127
ENSG00000231825	ENSG00000185009	ENSG00000176953		ENSG00000130669
ENSG00000225748	ENSG00000072364	ENSG00000164754		ENSG00000185619
ENSG00000226618	ENSG00000086189	ENSG00000143632		ENSG00000104833
ENSG00000231370	ENSG00000198015	ENSG00000197894		ENSG00000205339
ENSG00000225164	ENSG00000167522	ENSG00000143799		ENSG00000102837
ENSG00000204469	ENSG00000155313	ENSG00000162433		ENSG00000163110
ENSG00000078403	ENSG00000143418	ENSG00000123505		ENSG00000152291
ENSG00000121058	ENSG00000173276	ENSG00000081181		ENSG00000113504
ENSG00000126903	ENSG00000117500	ENSG00000174437		ENSG00000197714
ENSG00000196367	ENSG00000147533	ENSG00000060982		ENSG00000101856
ENSG00000177283	ENSG00000122643	ENSG00000185650		ENSG00000065183
ENSG00000143479	ENSG00000162783	ENSG00000145349		ENSG00000084733
ENSG00000143776	ENSG00000185722	ENSG00000064012		ENSG00000198612
ENSG00000011566	ENSG00000114757	ENSG00000082258		ENSG00000168090
ENSG00000143127	ENSG00000166128	ENSG00000106367		ENSG00000111142
ENSG00000141030	ENSG00000100625	ENSG00000126353		ENSG00000092201
ENSG00000133961	ENSG00000011258	ENSG00000121671		ENSG00000243279
ENSG00000107581	ENSG00000151690	ENSG00000101266		ENSG00000146083
ENSG00000125657	ENSG00000114933	ENSG00000196352		ENSG00000102531
ENSG00000120889	ENSG00000091317	ENSG00000116017		ENSG00000180357
ENSG00000131779	ENSG00000106080	ENSG00000134762		ENSG00000054523
ENSG00000138074	ENSG00000134186	ENSG00000120129		ENSG00000004399
ENSG00000134046	ENSG00000101189	ENSG00000078401		ENSG00000125447
ENSG00000009954	ENSG00000175105	ENSG00000179388		ENSG00000165688
ENSG00000145782	ENSG00000058729	ENSG00000171634		ENSG00000170540
ENSG00000221995	ENSG00000124496	ENSG00000171051		ENSG00000177613
ENSG00000128524	ENSG00000101888	ENSG00000165060		ENSG00000100364
ENSG00000113196	ENSG00000134278	ENSG00000104064		ENSG00000158467
ENSG00000112531	ENSG00000146282	ENSG00000171766		ENSG00000183741
ENSG00000119547	ENSG00000115310	ENSG00000148200		ENSG00000100320
ENSG00000136888	ENSG00000188033	ENSG00000124767		ENSG00000198792
ENSG00000114125	ENSG00000055483	ENSG00000174021		ENSG00000114098
ENSG00000113569	ENSG00000130224	ENSG00000144674		ENSG00000143493
ENSG00000082153	ENSG00000173821	ENSG00000046653		ENSG00000132466
ENSG00000135476	ENSG00000119927	ENSG00000077235		ENSG00000160679
ENSG00000065613	ENSG00000168116	ENSG00000170961		ENSG00000119402
ENSG00000141543	ENSG00000123728	ENSG00000198830		ENSG00000135801
ENSG00000115234	ENSG00000136379	ENSG00000129514		ENSG00000162946
ENSG00000116675	ENSG00000107679	ENSG00000198353		ENSG00000071575
ENSG00000119682	ENSG00000256683	ENSG00000136244		ENSG00000104979
ENSG00000168795	ENSG00000118707	ENSG00000005884		ENSG00000146109
ENSG00000180855	ENSG00000196227	ENSG00000128928		ENSG00000117500
ENSG00000136485	ENSG00000142611	ENSG00000196911		ENSG00000126524
ENSG00000105127	ENSG00000146802	ENSG00000168028		ENSG00000173418
ENSG00000130669	ENSG00000181619	ENSG00000160789		ENSG00000189050
ENSG00000185619	ENSG00000100422	ENSG00000111144		ENSG00000128510
ENSG00000104833	ENSG00000135900	ENSG00000059728		ENSG00000130193
ENSG00000205339	ENSG00000154889	ENSG00000221867		ENSG00000213672
ENSG00000102837	ENSG00000116095	ENSG00000197172		ENSG00000084463
ENSG00000163110	ENSG00000151364	ENSG00000213401		ENSG00000148842
ENSG00000152291	ENSG00000101882	ENSG00000198625		ENSG00000145996
ENSG00000113504	ENSG00000087299	ENSG00000095015		ENSG00000168758
ENSG00000101856	ENSG00000119965	ENSG00000100714		ENSG00000149357
ENSG00000065183	ENSG00000178966	ENSG00000066933		ENSG00000170242
ENSG00000084733	ENSG00000115084	ENSG00000187109		ENSG00000135045
ENSG00000198612	ENSG00000144233	ENSG00000136937		ENSG00000160058
ENSG00000168090	ENSG00000150347	ENSG00000104722		ENSG00000182263
ENSG00000111142	ENSG00000197601	ENSG00000141458		ENSG00000168411
ENSG00000092201	ENSG00000162441	ENSG00000171246		ENSG00000134108
ENSG00000243279	ENSG00000196233	ENSG00000110911		ENSG00000140525
ENSG00000146083	ENSG00000181915	ENSG00000070081		ENSG00000172731
ENSG00000102531	ENSG00000176018	ENSG00000158006		ENSG00000143845
ENSG00000180357	ENSG00000137166	ENSG00000100311		ENSG00000091527
ENSG00000054523	ENSG00000155961	ENSG00000142655		ENSG00000165115
ENSG00000004399	ENSG00000047365	ENSG00000126003		ENSG00000198700
ENSG00000125447	ENSG00000139154	ENSG00000197943		ENSG00000054392
ENSG00000165688	ENSG00000139926	ENSG00000083444		ENSG00000086712
ENSG00000170540	ENSG00000139977	ENSG00000141682		ENSG00000134851
ENSG00000177613	ENSG00000180884	ENSG00000144231		ENSG00000184047
ENSG00000100364	ENSG00000057019	ENSG00000184486		ENSG00000107949
ENSG00000158467	ENSG00000151414	ENSG00000069956		ENSG00000079332
ENSG00000183741	ENSG00000198464	ENSG00000106588		ENSG00000087152
ENSG00000100320	ENSG00000162642	ENSG00000151552		ENSG00000047621
ENSG00000198792	ENSG00000213160	ENSG00000143545		ENSG00000188559
ENSG00000114098	ENSG00000151612	ENSG00000049541		ENSG00000163807
ENSG00000143493	ENSG00000102383	ENSG00000174444		ENSG00000261992
ENSG00000132466	ENSG00000189042	ENSG00000262814		ENSG00000143614
ENSG00000160679	ENSG00000169905	ENSG00000145425		ENSG00000129422
ENSG00000119402	ENSG00000048405	ENSG00000166592		ENSG00000150477
ENSG00000135801	ENSG00000171126	ENSG00000167325		ENSG00000103742
ENSG00000162946	ENSG00000134698	ENSG00000171848		ENSG00000136379
ENSG00000071575	ENSG00000175106	ENSG00000161547		ENSG00000142408
ENSG00000104979	ENSG00000170088	ENSG00000182199		ENSG00000141756
ENSG00000146109	ENSG00000183323	ENSG00000144136		ENSG00000005001
ENSG00000117500	ENSG00000146263	ENSG00000124562		ENSG00000175130
ENSG00000126524	ENSG00000205423	ENSG00000205302		ENSG00000116095
ENSG00000173418	ENSG00000198824	ENSG00000115306		ENSG00000204138
ENSG00000189050	ENSG00000153006	ENSG00000170581		ENSG00000198925
ENSG00000128510	ENSG00000188848	ENSG00000115808		ENSG00000142634
ENSG00000130193	ENSG00000183808	ENSG00000166900		ENSG00000006831
ENSG00000213672	ENSG00000205269	ENSG00000148248		ENSG00000129667
ENSG00000084463	ENSG00000021826	ENSG00000067715		ENSG00000172000
ENSG00000148842	ENSG00000010704	ENSG00000148835		ENSG00000142556
ENSG00000145996	ENSG00000163873	ENSG00000160218		ENSG00000148334
ENSG00000168758	ENSG00000171522	ENSG00000118503		ENSG00000116406
ENSG00000149357	ENSG00000186288	ENSG00000038382		ENSG00000140395
ENSG00000170242	ENSG00000198354	ENSG00000111424		ENSG00000135917
ENSG00000135045	ENSG00000157349	ENSG00000198538		ENSG00000136490
ENSG00000160058	ENSG00000186026	ENSG00000010539		ENSG00000198908
ENSG00000182263	ENSG00000177692	ENSG00000078403		ENSG00000158270
ENSG00000168411	ENSG00000121390	ENSG00000121058		ENSG00000116667
ENSG00000134108	ENSG00000214575	ENSG00000196367		ENSG00000213020
ENSG00000140525	ENSG00000112837	ENSG00000097046		ENSG00000119661
ENSG00000172731	ENSG00000169813	ENSG00000143479		ENSG00000109113
ENSG00000143845	ENSG00000271271	ENSG00000143753		ENSG00000183762
ENSG00000091527	ENSG00000198728	ENSG00000107862		ENSG00000120519
ENSG00000165115	ENSG00000160991	ENSG00000125657		ENSG00000122482
ENSG00000198700	ENSG00000224470	ENSG00000120889		ENSG00000170185
ENSG00000054392	ENSG00000205857	ENSG00000131779		ENSG00000172728
ENSG00000086712	ENSG00000185760	ENSG00000138074		ENSG00000198466
ENSG00000134851	ENSG00000147036	ENSG00000134046		ENSG00000158615
ENSG00000184047	ENSG00000196418	ENSG00000009954		ENSG00000167470
ENSG00000107949	ENSG00000145740	ENSG00000145782		ENSG00000196466
ENSG00000079332	ENSG00000153147	ENSG00000060069		ENSG00000161791
ENSG00000087152	ENSG00000197451	ENSG00000221995		ENSG00000247626
ENSG00000047621	ENSG00000154764	ENSG00000166197		ENSG00000172671
ENSG00000188559	ENSG00000134061	ENSG00000128524		ENSG00000176087
ENSG00000163807	ENSG00000124380	ENSG00000148308		ENSG00000167625
ENSG00000261992	ENSG00000178386	ENSG00000113196		ENSG00000165650
ENSG00000143614	ENSG00000178951	ENSG00000112531		ENSG00000139263
ENSG00000129422	ENSG00000182512	ENSG00000119547		ENSG00000139977
ENSG00000150477	ENSG00000196782	ENSG00000136888		ENSG00000153944
ENSG00000103742	ENSG00000172007	ENSG00000113569		ENSG00000164284
ENSG00000136379	ENSG00000171612	ENSG00000144560		ENSG00000181904
ENSG00000142408	ENSG00000130734	ENSG00000082153		ENSG00000146281
ENSG00000141756	ENSG00000196705	ENSG00000009335		ENSG00000184992
ENSG00000005001	ENSG00000152782	ENSG00000135476		ENSG00000176994
ENSG00000175130	ENSG00000174564	ENSG00000141543		ENSG00000173480
ENSG00000116095	ENSG00000170456	ENSG00000115234		ENSG00000163840
ENSG00000204138	ENSG00000172339	ENSG00000116675		ENSG00000109686
ENSG00000198925	ENSG00000162885	ENSG00000119682		ENSG00000168944
ENSG00000142634	ENSG00000182405	ENSG00000116698		ENSG00000186106
ENSG00000006831	ENSG00000197020	ENSG00000168795		ENSG00000139324
ENSG00000129667	ENSG00000176641	ENSG00000101935		ENSG00000185436
ENSG00000172000	ENSG00000166839	ENSG00000152795		ENSG00000104140
ENSG00000142556	ENSG00000253506	ENSG00000108840		ENSG00000084652
ENSG00000148334	ENSG00000174165	ENSG00000140391		ENSG00000185909
ENSG00000116406	ENSG00000164532	ENSG00000138073		ENSG00000171574
ENSG00000140395	ENSG00000262911	ENSG00000004534		ENSG00000174840
ENSG00000135917	ENSG00000261609	ENSG00000145685		ENSG00000165449
ENSG00000136490	ENSG00000270757	ENSG00000180855		ENSG00000158604
ENSG00000198908	ENSG00000277773	ENSG00000105127		ENSG00000164327
ENSG00000158270	ENSG00000277445	ENSG00000099995		ENSG00000137393
ENSG00000116667	ENSG00000282880	ENSG00000185619		ENSG00000165434
ENSG00000213020	ENSG00000273772	ENSG00000104833		ENSG00000177034
ENSG00000119661	ENSG00000283510	ENSG00000205339		ENSG00000196865
ENSG00000109113	ENSG00000156017	ENSG00000163110		ENSG00000188811
ENSG00000183762	ENSG00000164603	ENSG00000152291		ENSG00000188848
ENSG00000120519	ENSG00000274746	ENSG00000113504		ENSG00000183808
ENSG00000122482	ENSG00000277868	ENSG00000101856		ENSG00000172568
ENSG00000170185	ENSG00000250305	ENSG00000113649		ENSG00000230678
ENSG00000172728	ENSG00000112941	ENSG00000146278		ENSG00000215077
ENSG00000198466	ENSG00000284320	ENSG00000112249		ENSG00000235307
ENSG00000158615	ENSG00000138758	ENSG00000186818		ENSG00000234507
ENSG00000167470	ENSG00000110955	ENSG00000119397		ENSG00000204256
ENSG00000196466	ENSG00000176907	ENSG00000178252		ENSG00000234704
ENSG00000161791	ENSG00000165757	ENSG00000168488		ENSG00000236227
ENSG00000247626	ENSG00000152193	ENSG00000087303		ENSG00000157456
ENSG00000172671	ENSG00000169612	ENSG00000111481		ENSG00000254087
ENSG00000176087	ENSG00000132613	ENSG00000146083		ENSG00000242265
ENSG00000167625	ENSG00000175809	ENSG00000102531		ENSG00000263310
ENSG00000165650	ENSG00000168672	ENSG00000180357		ENSG00000256463
ENSG00000139263	ENSG00000255717	ENSG00000004399		ENSG00000124587
ENSG00000139977	ENSG00000284872	ENSG00000132510		ENSG00000139531
ENSG00000153944	ENSG00000186575	ENSG00000125447		ENSG00000105392
ENSG00000164284	ENSG00000166619	ENSG00000165688		ENSG00000125510
ENSG00000181904	ENSG00000109572	ENSG00000091490		ENSG00000146143
ENSG00000184992	ENSG00000206557	ENSG00000100364		ENSG00000196391
ENSG00000176994	ENSG00000163162	ENSG00000155506		ENSG00000116030
ENSG00000173480	ENSG00000197081	ENSG00000158467		ENSG00000176095
ENSG00000163840	ENSG00000147416	ENSG00000123066		ENSG00000111832
ENSG00000109686	ENSG00000126070	ENSG00000100320		ENSG00000177076
ENSG00000168944	ENSG00000170779	ENSG00000197563		ENSG00000197921
ENSG00000186106	ENSG00000119042	ENSG00000153048		ENSG00000125741
ENSG00000139324	ENSG00000143799	ENSG00000198087		ENSG00000149187
ENSG00000185436	ENSG00000175220	ENSG00000025800		ENSG00000188997
ENSG00000104140	ENSG00000100299	ENSG00000105701		ENSG00000123130
ENSG00000084652	ENSG00000155097	ENSG00000164190		ENSG00000151500
ENSG00000185909	ENSG00000133639	ENSG00000143493		ENSG00000177692
ENSG00000171574	ENSG00000143933	ENSG00000132466		ENSG00000243207
ENSG00000174840	ENSG00000146731	ENSG00000160679		ENSG00000169371
ENSG00000165449	ENSG00000166340	ENSG00000119402		ENSG00000137267
ENSG00000158604	ENSG00000112486	ENSG00000135801		ENSG00000173065
ENSG00000164327	ENSG00000101266	ENSG00000107719		ENSG00000215114
ENSG00000137393	ENSG00000196730	ENSG00000162946		ENSG00000138346
ENSG00000165434	ENSG00000092964	ENSG00000168256		ENSG00000258405
ENSG00000177034	ENSG00000078401	ENSG00000104979		ENSG00000099814
ENSG00000196865	ENSG00000124882	ENSG00000146109		ENSG00000185278
ENSG00000188811	ENSG00000164251	ENSG00000117500		ENSG00000187010
ENSG00000188848	ENSG00000068366	ENSG00000134970		ENSG00000138326
ENSG00000183808	ENSG00000197045	ENSG00000122140		ENSG00000186017
ENSG00000172568	ENSG00000106070	ENSG00000173418		ENSG00000143379
ENSG00000230678	ENSG00000253293	ENSG00000189050		ENSG00000253313
ENSG00000215077	ENSG00000120093	ENSG00000128510		ENSG00000197562
ENSG00000235307	ENSG00000165704	ENSG00000130193		ENSG00000166169
ENSG00000234507	ENSG00000150782	ENSG00000213672		ENSG00000108306
ENSG00000204256	ENSG00000107798	ENSG00000117543		ENSG00000135829
ENSG00000234704	ENSG00000171444	ENSG00000187325		ENSG00000007174
ENSG00000236227	ENSG00000169057	ENSG00000145996		ENSG00000086159
ENSG00000157456	ENSG00000006432	ENSG00000168758		ENSG00000144810
ENSG00000254087	ENSG00000108395	ENSG00000170242		ENSG00000095794
ENSG00000242265	ENSG00000080802	ENSG00000160058		ENSG00000108813
ENSG00000263310	ENSG00000171246	ENSG00000182263		ENSG00000158161
ENSG00000256463	ENSG00000085840	ENSG00000134108		ENSG00000076258
ENSG00000124587	ENSG00000110048	ENSG00000172731		ENSG00000145826
ENSG00000139531	ENSG00000168092	ENSG00000033178		ENSG00000204304
ENSG00000105392	ENSG00000134853	ENSG00000181830		ENSG00000126067
ENSG00000125510	ENSG00000162928	ENSG00000003509		ENSG00000204842
ENSG00000146143	ENSG00000165195	ENSG00000091527		ENSG00000140943
ENSG00000196391	ENSG00000144231	ENSG00000165115		ENSG00000106299
ENSG00000116030	ENSG00000064601	ENSG00000092140		ENSG00000110395
ENSG00000176095	ENSG00000100030	ENSG00000198700		ENSG00000117400
ENSG00000111832	ENSG00000171867	ENSG00000086712		ENSG00000166233
ENSG00000177076	ENSG00000100804	ENSG00000134851		ENSG00000143368
ENSG00000197921	ENSG00000116260	ENSG00000146834		ENSG00000204516
ENSG00000125741	ENSG00000088179	ENSG00000184047		ENSG00000154001
ENSG00000149187	ENSG00000144724	ENSG00000079332		ENSG00000174231
ENSG00000188997	ENSG00000111540	ENSG00000106392		ENSG00000088205
ENSG00000123130	ENSG00000132341	ENSG00000087152		ENSG00000137404
ENSG00000151500	ENSG00000049541	ENSG00000047621		ENSG00000100603
ENSG00000177692	ENSG00000130779	ENSG00000006576		ENSG00000161405
ENSG00000243207	ENSG00000052802	ENSG00000124532		ENSG00000088038
ENSG00000169371	ENSG00000161547	ENSG00000115760		ENSG00000179912
ENSG00000137267	ENSG00000172164	ENSG00000163807		ENSG00000053524
ENSG00000173065	ENSG00000168807	ENSG00000129422		ENSG00000160223
ENSG00000215114	ENSG00000260873	ENSG00000101752		ENSG00000116138
ENSG00000138346	ENSG00000126351	ENSG00000150477		ENSG00000165494
ENSG00000258405	ENSG00000206439	ENSG00000113369		ENSG00000023902
ENSG00000099814	ENSG00000228978	ENSG00000103742		ENSG00000108352
ENSG00000185278	ENSG00000204490	ENSG00000136379		ENSG00000171425
ENSG00000187010	ENSG00000230108	ENSG00000129515		ENSG00000139178
ENSG00000138326	ENSG00000223952	ENSG00000005001		ENSG00000103042
ENSG00000186017	ENSG00000228321	ENSG00000175130		ENSG00000109680
ENSG00000143379	ENSG00000228849	ENSG00000123352		ENSG00000105723
ENSG00000253313	ENSG00000232810	ENSG00000116095		ENSG00000070950
ENSG00000197562	ENSG00000138741	ENSG00000204138		ENSG00000128789
ENSG00000166169	ENSG00000170315	ENSG00000198925		ENSG00000172840
ENSG00000108306	ENSG00000150991	ENSG00000142634		ENSG00000158966
ENSG00000135829	ENSG00000131508	ENSG00000006831		ENSG00000165671
ENSG00000007174	ENSG00000100811	ENSG00000129667		ENSG00000186063
ENSG00000086159	ENSG00000147180	ENSG00000187240		ENSG00000128645
ENSG00000144810	ENSG00000164631	ENSG00000172000		ENSG00000174799
ENSG00000095794	ENSG00000114416	ENSG00000148334		ENSG00000132205
ENSG00000108813	ENSG00000126903	ENSG00000116406		ENSG00000158882
ENSG00000158161	ENSG00000036257	ENSG00000135917		ENSG00000127720
ENSG00000076258	ENSG00000185885	ENSG00000136490		ENSG00000179632
ENSG00000145826	ENSG00000120889	ENSG00000145391		ENSG00000084092
ENSG00000204304	ENSG00000013588	ENSG00000158270		ENSG00000104885
ENSG00000126067	ENSG00000135525	ENSG00000116667		ENSG00000131242
ENSG00000204842	ENSG00000159720	ENSG00000213020		ENSG00000146858
ENSG00000140943	ENSG00000151208	ENSG00000119661		ENSG00000146909
ENSG00000106299	ENSG00000112531	ENSG00000130766		ENSG00000184860
ENSG00000110395	ENSG00000138593	ENSG00000183762		ENSG00000076984
ENSG00000117400	ENSG00000112367	ENSG00000120519		ENSG00000164073
ENSG00000166233	ENSG00000162413	ENSG00000122482		ENSG00000185112
ENSG00000143368	ENSG00000010292	ENSG00000156531		ENSG00000185002
ENSG00000204516	ENSG00000148396	ENSG00000162298		ENSG00000176261
ENSG00000154001	ENSG00000140391	ENSG00000170185		ENSG00000185818
ENSG00000174231	ENSG00000135823	ENSG00000172728		ENSG00000110700
ENSG00000088205	ENSG00000167797	ENSG00000198466		ENSG00000160392
ENSG00000137404	ENSG00000099995	ENSG00000158615		ENSG00000228854
ENSG00000100603	ENSG00000164741	ENSG00000167470		ENSG00000228867
ENSG00000161405	ENSG00000101310	ENSG00000179271		ENSG00000235773
ENSG00000088038	ENSG00000085872	ENSG00000196466		ENSG00000236843
ENSG00000179912	ENSG00000113504	ENSG00000174606		ENSG00000206484
ENSG00000053524	ENSG00000213066	ENSG00000163214		ENSG00000234809
ENSG00000160223	ENSG00000001561	ENSG00000161791		ENSG00000188763
ENSG00000116138	ENSG00000084764	ENSG00000247626		ENSG00000149016
ENSG00000165494	ENSG00000130956	ENSG00000172671		ENSG00000105640
ENSG00000023902	ENSG00000118985	ENSG00000263141		ENSG00000129824
ENSG00000108352	ENSG00000211455	ENSG00000159086		ENSG00000146955
ENSG00000171425	ENSG00000155111	ENSG00000217128		ENSG00000212907
ENSG00000139178	ENSG00000143442	ENSG00000176087		ENSG00000198763
ENSG00000103042	ENSG00000110042	ENSG00000116212		ENSG00000248405
ENSG00000109680	ENSG00000169914	ENSG00000147854		ENSG00000198899
ENSG00000105723	ENSG00000118200	ENSG00000165650		ENSG00000184351
ENSG00000070950	ENSG00000166454	ENSG00000139263		ENSG00000237344
ENSG00000128789	ENSG00000143147	ENSG00000139977		ENSG00000224952
ENSG00000172840	ENSG00000072121	ENSG00000153944		ENSG00000206315
ENSG00000158966	ENSG00000143553	ENSG00000161847		ENSG00000225987
ENSG00000165671	ENSG00000100211	ENSG00000163630		ENSG00000232005
ENSG00000186063	ENSG00000100242	ENSG00000164284		ENSG00000236353
ENSG00000128645	ENSG00000133059	ENSG00000184992		ENSG00000234218
ENSG00000174799	ENSG00000114790	ENSG00000176994		ENSG00000231179
ENSG00000132205	ENSG00000105856	ENSG00000173480		ENSG00000238289
ENSG00000158882	ENSG00000089006	ENSG00000186300		ENSG00000231372
ENSG00000127720	ENSG00000171657	ENSG00000142178		ENSG00000227772
ENSG00000179632	ENSG00000007944	ENSG00000177917		ENSG00000224378
ENSG00000084092	ENSG00000161800	ENSG00000163840		ENSG00000206449
ENSG00000104885	ENSG00000138594	ENSG00000168944		ENSG00000262911
ENSG00000131242	ENSG00000172733	ENSG00000186106		ENSG00000100335
ENSG00000146858	ENSG00000148572	ENSG00000139324		ENSG00000169429
ENSG00000146909	ENSG00000160685	ENSG00000185436		ENSG00000187537
ENSG00000184860	ENSG00000072042	ENSG00000177119		ENSG00000139496
ENSG00000076984	ENSG00000134049	ENSG00000084652		ENSG00000273529
ENSG00000164073	ENSG00000167123	ENSG00000185909		ENSG00000277564
ENSG00000185112	ENSG00000088543	ENSG00000171574		ENSG00000280680
ENSG00000185002	ENSG00000162836	ENSG00000174840		ENSG00000222036
ENSG00000176261	ENSG00000120509	ENSG00000165449		ENSG00000280951
ENSG00000185818	ENSG00000196247	ENSG00000153814		ENSG00000274442
ENSG00000110700	ENSG00000119396	ENSG00000158604		ENSG00000276482
ENSG00000160392	ENSG00000143183	ENSG00000137393		ENSG00000274176
ENSG00000228854	ENSG00000174227	ENSG00000066279		ENSG00000274616
ENSG00000228867	ENSG00000101695	ENSG00000165434		ENSG00000277600
ENSG00000235773	ENSG00000066739	ENSG00000197782		ENSG00000273943
ENSG00000236843	ENSG00000138180	ENSG00000177034		ENSG00000276082
ENSG00000206484	ENSG00000110075	ENSG00000196865		ENSG00000275979
ENSG00000234809	ENSG00000118242	ENSG00000188811		ENSG00000277114
ENSG00000188763	ENSG00000076770	ENSG00000188848		ENSG00000274941
ENSG00000149016	ENSG00000168958	ENSG00000187772		ENSG00000277615
ENSG00000105640	ENSG00000122203	ENSG00000183808		ENSG00000197930
ENSG00000129824	ENSG00000119004	ENSG00000172568		ENSG00000274229
ENSG00000146955	ENSG00000088888	ENSG00000157456		ENSG00000274211
ENSG00000212907	ENSG00000160551	ENSG00000254087		ENSG00000136932
ENSG00000198763	ENSG00000109118	ENSG00000242265		ENSG00000281665
ENSG00000248405	ENSG00000174282	ENSG00000263310		ENSG00000278129
ENSG00000198899	ENSG00000130803	ENSG00000256463		ENSG00000282937
ENSG00000184351	ENSG00000165175	ENSG00000236222		ENSG00000247315
ENSG00000237344	ENSG00000025039	ENSG00000204221		ENSG00000277015
ENSG00000224952	ENSG00000112796	ENSG00000227057		ENSG00000158669
ENSG00000206315	ENSG00000137177	ENSG00000226916		ENSG00000277044
ENSG00000225987	ENSG00000143921	ENSG00000206284		ENSG00000138614
ENSG00000232005	ENSG00000172667	ENSG00000125703		ENSG00000150776
ENSG00000236353	ENSG00000181827	ENSG00000139531		ENSG00000081791
ENSG00000234218	ENSG00000196632	ENSG00000105392		ENSG00000274070
ENSG00000231179	ENSG00000111670	ENSG00000125510		ENSG00000100890
ENSG00000238289	ENSG00000175895	ENSG00000146143		ENSG00000241127
ENSG00000231372	ENSG00000139722	ENSG00000182899		ENSG00000106105
ENSG00000227772	ENSG00000121579	ENSG00000148541		ENSG00000284774
ENSG00000224378	ENSG00000088356	ENSG00000178104		ENSG00000145569
ENSG00000206449	ENSG00000102543	ENSG00000196391		ENSG00000140406
ENSG00000262911	ENSG00000198729	ENSG00000116030		ENSG00000285070
ENSG00000100335	ENSG00000133687	ENSG00000111832		ENSG00000169612
ENSG00000169429	ENSG00000109113	ENSG00000130768		ENSG00000177602
ENSG00000187537	ENSG00000110906	ENSG00000177076		ENSG00000158373
ENSG00000139496	ENSG00000183762	ENSG00000064726		ENSG00000283741
ENSG00000273529	ENSG00000125630	ENSG00000254004		ENSG00000288299
ENSG00000277564	ENSG00000170903	ENSG00000183354		ENSG00000285441
ENSG00000280680	ENSG00000120539	ENSG00000125741		ENSG00000288124
ENSG00000222036	ENSG00000134748	ENSG00000149187		ENSG00000172687
ENSG00000280951	ENSG00000139800	ENSG00000188997		ENSG00000101150
ENSG00000274442	ENSG00000146833	ENSG00000157954		ENSG00000162104
ENSG00000276482	ENSG00000185621	ENSG00000123130		ENSG00000134762
ENSG00000274176	ENSG00000165572	ENSG00000152904		ENSG00000123358
ENSG00000274616	ENSG00000133121	ENSG00000151500		ENSG00000169194
ENSG00000277600	ENSG00000134717	ENSG00000177692		ENSG00000016082
ENSG00000273943	ENSG00000163933	ENSG00000137267		ENSG00000143815
ENSG00000276082	ENSG00000105197	ENSG00000173065		ENSG00000197461
ENSG00000275979	ENSG00000197712	ENSG00000215114		ENSG00000172613
ENSG00000277114	ENSG00000165322	ENSG00000102870		ENSG00000143390
ENSG00000274941	ENSG00000164379	ENSG00000132478		ENSG00000071082
ENSG00000277615	ENSG00000159479	ENSG00000138346		ENSG00000137154
ENSG00000197930	ENSG00000203667	ENSG00000117640		ENSG00000106829
ENSG00000274229	ENSG00000178338	ENSG00000258405		ENSG00000077585
ENSG00000274211	ENSG00000139737	ENSG00000137819		ENSG00000128311
ENSG00000136932	ENSG00000156381	ENSG00000099814		ENSG00000214078
ENSG00000281665	ENSG00000170113	ENSG00000185278		ENSG00000060069
ENSG00000278129	ENSG00000188215	ENSG00000169714		ENSG00000154473
ENSG00000282937	ENSG00000105887	ENSG00000187010		ENSG00000152413
ENSG00000247315	ENSG00000155975	ENSG00000135597		ENSG00000173726
ENSG00000277015	ENSG00000148411	ENSG00000131732		ENSG00000158480
ENSG00000158669	ENSG00000156671	ENSG00000007001		ENSG00000112365
ENSG00000277044	ENSG00000173480	ENSG00000134504		ENSG00000166860
ENSG00000138614	ENSG00000142178	ENSG00000138326		ENSG00000244462
ENSG00000150776	ENSG00000167065	ENSG00000138785		ENSG00000136436
ENSG00000081791	ENSG00000180611	ENSG00000213593		ENSG00000164741
ENSG00000274070	ENSG00000174796	ENSG00000105948		ENSG00000174842
ENSG00000100890	ENSG00000188938	ENSG00000186017		ENSG00000197226
ENSG00000241127	ENSG00000106772	ENSG00000092051		ENSG00000107929
ENSG00000106105	ENSG00000185436	ENSG00000131480		ENSG00000162402
ENSG00000284774	ENSG00000196968	ENSG00000137656		ENSG00000110429
ENSG00000145569	ENSG00000151151	ENSG00000144712		ENSG00000166133
ENSG00000140406	ENSG00000172954	ENSG00000181220		ENSG00000111711
ENSG00000285070	ENSG00000163378	ENSG00000253313		ENSG00000152683
ENSG00000169612	ENSG00000185298	ENSG00000165480		ENSG00000108651
ENSG00000177602	ENSG00000181450	ENSG00000158864		ENSG00000147439
ENSG00000158373	ENSG00000188176	ENSG00000147130		ENSG00000081154
ENSG00000283741	ENSG00000184898	ENSG00000197562		ENSG00000170471
ENSG00000285441	ENSG00000160062	ENSG00000166169		ENSG00000082269
ENSG00000288124	ENSG00000166349	ENSG00000164904		ENSG00000166575
ENSG00000172687	ENSG00000091009	ENSG00000108306		ENSG00000112218
ENSG00000101150	ENSG00000263310	ENSG00000071054		ENSG00000196182
ENSG00000162104	ENSG00000256463	ENSG00000135829		ENSG00000102781
ENSG00000134762	ENSG00000267680	ENSG00000007174		ENSG00000145439
ENSG00000123358	ENSG00000133111	ENSG00000178607		ENSG00000163214
ENSG00000169194	ENSG00000169347	ENSG00000086159		ENSG00000205659
ENSG00000016082	ENSG00000148225	ENSG00000144810		ENSG00000140450
ENSG00000143815	ENSG00000198732	ENSG00000181104		ENSG00000263141
ENSG00000197461	ENSG00000228696	ENSG00000076258		ENSG00000159086
ENSG00000172613	ENSG00000204116	ENSG00000204304		ENSG00000116212
ENSG00000143390	ENSG00000133392	ENSG00000204842		ENSG00000178338
ENSG00000071082	ENSG00000143702	ENSG00000101782		ENSG00000153914
ENSG00000137154	ENSG00000180616	ENSG00000160294		ENSG00000197054
ENSG00000106829	ENSG00000100461	ENSG00000106299		ENSG00000153006
ENSG00000077585	ENSG00000179909	ENSG00000116337		ENSG00000187772
ENSG00000128311	ENSG00000122852	ENSG00000178732		ENSG00000205352
ENSG00000214078	ENSG00000189339	ENSG00000061936		ENSG00000148337
ENSG00000060069	ENSG00000134539	ENSG00000197976		ENSG00000181220
ENSG00000154473	ENSG00000130772	ENSG00000117400		ENSG00000084676
ENSG00000152413	ENSG00000256660	ENSG00000166233		ENSG00000111639
ENSG00000173726	ENSG00000239998	ENSG00000153201		ENSG00000119231
ENSG00000158480	ENSG00000203867	ENSG00000162139		ENSG00000166881
ENSG00000112365	ENSG00000206260	ENSG00000088205		ENSG00000282752
ENSG00000166860	ENSG00000162076	ENSG00000198373		ENSG00000275004
ENSG00000244462	ENSG00000186020	ENSG00000161405		ENSG00000277421
ENSG00000136436	ENSG00000140043	ENSG00000076108		ENSG00000156017
ENSG00000164741	ENSG00000148737	ENSG00000165609		ENSG00000135048
ENSG00000174842	ENSG00000151458	ENSG00000137547		ENSG00000284400
ENSG00000197226	ENSG00000100865	ENSG00000151498		ENSG00000285265
ENSG00000107929	ENSG00000148735	ENSG00000185019		ENSG00000111412
ENSG00000162402	ENSG00000259075	ENSG00000110723		ENSG00000095139
ENSG00000110429	ENSG00000156467	ENSG00000053524		ENSG00000109606
ENSG00000166133	ENSG00000152785	ENSG00000160223		ENSG00000185950
ENSG00000111711	ENSG00000076351	ENSG00000023902		ENSG00000109079
ENSG00000152683	ENSG00000136875	ENSG00000139178		ENSG00000160752
ENSG00000108651	ENSG00000089022	ENSG00000006555		ENSG00000079102
ENSG00000147439	ENSG00000257594	ENSG00000103042		ENSG00000123908
ENSG00000081154	ENSG00000058056	ENSG00000176142		ENSG00000138756
ENSG00000170471	ENSG00000106299	ENSG00000109680		ENSG00000101966
ENSG00000082269	ENSG00000267534	ENSG00000173598		ENSG00000117560
ENSG00000166575	ENSG00000164172	ENSG00000070950		ENSG00000096401
ENSG00000112218	ENSG00000138398	ENSG00000172840		ENSG00000141367
ENSG00000196182	ENSG00000157077	ENSG00000118369		ENSG00000142156
ENSG00000102781	ENSG00000158445	ENSG00000100982		ENSG00000006695
ENSG00000145439	ENSG00000127083	ENSG00000165671		ENSG00000189143
ENSG00000163214	ENSG00000173208	ENSG00000116497		ENSG00000005339
ENSG00000205659	ENSG00000119737	ENSG00000186063		ENSG00000096696
ENSG00000140450	ENSG00000172466	ENSG00000182742		ENSG00000138101
ENSG00000263141	ENSG00000129450	ENSG00000186104		ENSG00000161960
ENSG00000159086	ENSG00000105063	ENSG00000135040		ENSG00000148730
ENSG00000116212	ENSG00000131263	ENSG00000174799		ENSG00000046653
ENSG00000178338	ENSG00000168297	ENSG00000132323		ENSG00000070614
ENSG00000153914	ENSG00000135334	ENSG00000162129		ENSG00000128928
ENSG00000197054	ENSG00000171681	ENSG00000132205		ENSG00000168028
ENSG00000153006	ENSG00000175782	ENSG00000158882		ENSG00000160789
ENSG00000187772	ENSG00000185736	ENSG00000131653		ENSG00000148773
ENSG00000205352	ENSG00000128917	ENSG00000084092		ENSG00000099331
ENSG00000148337	ENSG00000172840	ENSG00000178449		ENSG00000136937
ENSG00000181220	ENSG00000128713	ENSG00000131242		ENSG00000196712
ENSG00000084676	ENSG00000135686	ENSG00000134490		ENSG00000135903
ENSG00000111639	ENSG00000120280	ENSG00000146858		ENSG00000142657
ENSG00000119231	ENSG00000135925	ENSG00000146909		ENSG00000067177
ENSG00000166881	ENSG00000123739	ENSG00000158545		ENSG00000062822
ENSG00000282752	ENSG00000170832	ENSG00000184860		ENSG00000064601
ENSG00000275004	ENSG00000161664	ENSG00000076984		ENSG00000184203
ENSG00000277421	ENSG00000171475	ENSG00000144535		ENSG00000227804
ENSG00000156017	ENSG00000146909	ENSG00000206562		ENSG00000204569
ENSG00000135048	ENSG00000182224	ENSG00000164073		ENSG00000230995
ENSG00000284400	ENSG00000163633	ENSG00000185112		ENSG00000238104
ENSG00000285265	ENSG00000162594	ENSG00000139044		ENSG00000206489
ENSG00000111412	ENSG00000184650	ENSG00000176261		ENSG00000235291
ENSG00000095139	ENSG00000198863	ENSG00000185818		ENSG00000231737
ENSG00000109606	ENSG00000177058	ENSG00000178057		ENSG00000105568
ENSG00000185950	ENSG00000177842	ENSG00000198535		ENSG00000175166
ENSG00000109079	ENSG00000172590	ENSG00000110700		ENSG00000116260
ENSG00000160752	ENSG00000134419	ENSG00000134419		ENSG00000183010
ENSG00000079102	ENSG00000172336	ENSG00000160392		ENSG00000116473
ENSG00000123908	ENSG00000125995	ENSG00000188763		ENSG00000173933
ENSG00000138756	ENSG00000197498	ENSG00000106006		ENSG00000147403
ENSG00000101966	ENSG00000276480	ENSG00000080200		ENSG00000197958
ENSG00000117560	ENSG00000276725	ENSG00000239900		ENSG00000166441
ENSG00000096401	ENSG00000276276	ENSG00000146955		ENSG00000118705
ENSG00000141367	ENSG00000275290	ENSG00000161682		ENSG00000052802
ENSG00000142156	ENSG00000274000	ENSG00000179115		ENSG00000099194
ENSG00000006695	ENSG00000278634	ENSG00000124614		ENSG00000161547
ENSG00000189143	ENSG00000277101	ENSG00000238083		ENSG00000124067
ENSG00000005339	ENSG00000274429	ENSG00000198763		ENSG00000115306
ENSG00000096696	ENSG00000276482	ENSG00000248405		ENSG00000104549
ENSG00000138101	ENSG00000148343	ENSG00000198899		ENSG00000213246
ENSG00000161960	ENSG00000277015	ENSG00000184351		ENSG00000197321
ENSG00000148730	ENSG00000275748	ENSG00000237344		ENSG00000196628
ENSG00000046653	ENSMUSG00000026836	ENSG00000224952		ENSG00000147601
ENSG00000070614	ENSG00000116747	ENSG00000206315		ENSG00000118503
ENSG00000128928	ENSG00000150776	ENSG00000225987		ENSG00000198431
ENSG00000168028	ENSG00000164329	ENSG00000232005		ENSG00000186591
ENSG00000160789	ENSG00000284944	ENSG00000236353		ENSG00000169139
ENSG00000148773	ENSG00000283868	ENSG00000262911		ENSG00000196689
ENSG00000099331	ENSG00000133104	ENSG00000100335		ENSG00000170027
ENSG00000136937	ENSG00000278823	ENSG00000169429		ENSG00000130856
ENSG00000196712	ENSG00000166780	ENSG00000187537		ENSG00000169641
ENSG00000135903	ENSG00000283847	ENSG00000139496		ENSG00000136738
ENSG00000142657	ENSG00000134440	ENSG00000280568		ENSG00000117713
ENSG00000067177	ENSG00000285265	ENSG00000277564		ENSG00000127334
ENSG00000062822	ENSG00000171208	ENSG00000276043		ENSG00000101654
ENSG00000064601	ENSG00000104880	ENSG00000276536		ENSG00000163655
ENSG00000184203	ENSG00000111412	ENSG00000222036		ENSG00000008294
ENSG00000227804	ENSG00000196236	ENSG00000263001		ENSG00000166197
ENSG00000204569	ENSG00000083844	ENSG00000144580		ENSG00000144560
ENSG00000230995	ENSG00000149925	ENSG00000276042		ENSG00000172379
ENSG00000238104	ENSG00000110987	ENSG00000278279		ENSG00000145685
ENSG00000206489	ENSG00000113328	ENSG00000275730		ENSG00000188229
ENSG00000235291	ENSG00000118579	ENSG00000278555		ENSG00000132128
ENSG00000231737	ENSG00000101109	ENSG00000280951		ENSG00000185033
ENSG00000105568	ENSG00000183723	ENSG00000282899		ENSG00000048740
ENSG00000175166	ENSG00000129473	ENSG00000282752		ENSG00000160193
ENSG00000116260	ENSG00000168495	ENSG00000276482		ENSG00000113387
ENSG00000183010	ENSG00000259207	ENSG00000089154		ENSG00000134308
ENSG00000116473	ENSG00000143476	ENSG00000197930		ENSG00000107651
ENSG00000173933	ENSG00000141510	ENSG00000274229		ENSG00000169239
ENSG00000147403	ENSG00000164924	ENSG00000274211		ENSG00000168488
ENSG00000197958	ENSG00000145623	ENSG00000136932		ENSG00000181789
ENSG00000166441	ENSG00000105327	ENSG00000281665		ENSG00000198740
ENSG00000118705	ENSG00000061938	ENSG00000278129		ENSG00000134874
ENSG00000052802	ENSG00000025156	ENSG00000282937		ENSG00000010803
ENSG00000099194	ENSG00000102974	ENSG00000141076		ENSG00000148843
ENSG00000161547	ENSG00000153487	ENSG00000262788		ENSG00000100592
ENSG00000124067	ENSG00000127837	ENSG00000247315		ENSG00000100304
ENSG00000115306	ENSG00000136518	ENSG00000154124		ENSG00000068878
ENSG00000104549	ENSG00000087274	ENSG00000164603		ENSG00000179364
ENSG00000213246	ENSG00000162433	ENSG00000271601		ENSG00000123066
ENSG00000197321	ENSG00000166825	ENSG00000277015		ENSG00000196116
ENSG00000196628	ENSG00000120805	ENSG00000158669		ENSG00000118482
ENSG00000147601	ENSG00000162772	ENSG00000277044		ENSG00000100029
ENSG00000118503	ENSG00000114573	ENSG00000274332		ENSG00000127603
ENSG00000198431	ENSG00000134057	ENSG00000277221		ENSG00000197563
ENSG00000186591	ENSG00000174059	ENSG00000262599		ENSG00000109919
ENSG00000169139	ENSG00000099622	ENSG00000257093		ENSG00000157500
ENSG00000196689	ENSG00000109472	ENSG00000150776		ENSG00000171490
ENSG00000170027	ENSG00000110090	ENSG00000274070		ENSG00000100359
ENSG00000130856	ENSG00000121671	ENSG00000203814		ENSG00000101187
ENSG00000169641	ENSG00000103653	ENSG00000100890		ENSG00000176463
ENSG00000136738	ENSG00000101138	ENSG00000113407		ENSG00000103021
ENSG00000117713	ENSG00000176102	ENSG00000241127		ENSG00000161800
ENSG00000127334	ENSG00000179142	ENSG00000196305		ENSG00000132716
ENSG00000101654	ENSG00000001630	ENSG00000184678		ENSG00000161681
ENSG00000163655	ENSG00000134755	ENSG00000189060		ENSG00000122140
ENSG00000008294	ENSG00000164086	ENSG00000145569		ENSG00000065060
ENSG00000166197	ENSG00000161202	ENSG00000285070		ENSG00000198146
ENSG00000144560	ENSG00000156508	ENSG00000285069		ENSG00000136159
ENSG00000172379	ENSG00000130741	ENSG00000177602		ENSG00000182378
ENSG00000145685	ENSG00000134531	ENSG00000158373		ENSG00000171316
ENSG00000188229	ENSG00000159023	ENSG00000283741		ENSG00000166135
ENSG00000132128	ENSG00000103876	ENSG00000124575		ENSG00000053501
ENSG00000185033	ENSG00000076716	ENSG00000285441		ENSG00000196345
ENSG00000048740	ENSG00000161958	ENSG00000277157		ENSG00000136802
ENSG00000160193	ENSG00000119782	ENSG00000288124		ENSG00000136731
ENSG00000113387	ENSG00000257365	ENSG00000172687		ENSG00000084090
ENSG00000134308	ENSG00000166206	ENSG00000068796		ENSG00000178761
ENSG00000107651	ENSG00000107485	ENSG00000111412		ENSG00000142186
ENSG00000169239	ENSG00000135821	ENSG00000167460		ENSG00000135913
ENSG00000168488	ENSG00000178719	ENSG00000095139		ENSG00000151553
ENSG00000181789	ENSG00000153767	ENSG00000104812		ENSG00000167566
ENSG00000198740	ENSG00000115207	ENSG00000136869		ENSG00000129128
ENSG00000134874	ENSG00000086506	ENSG00000185950		ENSG00000116954
ENSG00000010803	ENSG00000116478	ENSG00000153574		ENSG00000163719
ENSG00000148843	ENSG00000213614	ENSG00000198604		ENSG00000153561
ENSG00000100592	ENSG00000078140	ENSG00000100644		ENSG00000168268
ENSG00000100304	ENSG00000100292	ENSG00000097007		ENSG00000133460
ENSG00000068878	ENSG00000101076	ENSG00000165458		ENSG00000173456
ENSG00000179364	ENSG00000135486	ENSG00000105221		ENSG00000116771
ENSG00000123066	ENSG00000173744	ENSG00000137693		ENSG00000125841
ENSG00000196116	ENSG00000070614	ENSG00000126070		ENSG00000177200
ENSG00000118482	ENSG00000010404	ENSG00000144554		ENSG00000164338
ENSG00000100029	ENSG00000111537	ENSG00000083312		ENSG00000213390
ENSG00000127603	ENSG00000125538	ENSG00000121892		ENSG00000185621
ENSG00000197563	ENSG00000113520	ENSG00000101150		ENSG00000154945
ENSG00000109919	ENSG00000186480	ENSG00000197217		ENSG00000156030
ENSG00000157500	ENSG00000182324	ENSG00000107443		ENSG00000134508
ENSG00000171490	ENSG00000082482	ENSG00000102974		ENSG00000105197
ENSG00000100359	ENSG00000169756	ENSG00000129245		ENSG00000156787
ENSG00000101187	ENSG00000131899	ENSG00000204574		ENSG00000087111
ENSG00000176463	ENSG00000104738	ENSG00000232169		ENSG00000139154
ENSG00000103021	ENSG00000198625	ENSG00000225989		ENSG00000180787
ENSG00000161800	ENSG00000157227	ENSG00000206490		ENSG00000167378
ENSG00000132716	ENSG00000205364	ENSG00000236342		ENSG00000057019
ENSG00000161681	ENSG00000119950	ENSG00000231129		ENSG00000163349
ENSG00000122140	ENSG00000132780	ENSG00000236149		ENSG00000182957
ENSG00000065060	ENSG00000100906	ENSG00000115170		ENSG00000153814
ENSG00000198146	ENSG00000164867	ENSG00000162688		ENSG00000157741
ENSG00000136159	ENSG00000173391	ENSG00000089685		ENSG00000182628
ENSG00000182378	ENSG00000140564	ENSG00000198931		ENSG00000204524
ENSG00000171316	ENSG00000100889	ENSG00000177556		ENSG00000197822
ENSG00000166135	ENSG00000132646	ENSG00000033627		ENSG00000017427
ENSG00000053501	ENSG00000113721	ENSG00000242252		ENSG00000220205
ENSG00000196345	ENSG00000140992	ENSG00000149823		ENSG00000197408
ENSG00000136802	ENSG00000116711	ENSG00000074410		ENSG00000188312
ENSG00000136731	ENSG00000126003	ENSG00000042493		ENSG00000064607
ENSG00000084090	ENSG00000062822	ENSG00000134057		ENSG00000143164
ENSG00000178761	ENSG00000221823	ENSG00000162063		ENSG00000197471
ENSG00000142186	ENSG00000154229	ENSG00000197586		ENSG00000186026
ENSG00000135913	ENSG00000102580	ENSG00000110651		ENSG00000005486
ENSG00000151553	ENSG00000052344	ENSG00000177697		ENSG00000067182
ENSG00000167566	ENSG00000173692	ENSG00000125817		ENSG00000171004
ENSG00000129128	ENSG00000169403	ENSG00000153922		ENSG00000092199
ENSG00000116954	ENSG00000169410	ENSG00000170004		ENSG00000122390
ENSG00000163719	ENSG00000142949	ENSG00000111642		ENSG00000115970
ENSG00000153561	ENSG00000108774	ENSG00000123975		ENSG00000101901
ENSG00000168268	ENSG00000006451	ENSG00000131174		ENSG00000169714
ENSG00000133460	ENSG00000102317	ENSG00000141551		ENSG00000147121
ENSG00000173456	ENSG00000076067	ENSG00000175029		ENSG00000162521
ENSG00000116771	ENSG00000121481	ENSG00000257923		ENSG00000068308
ENSG00000125841	ENSG00000164163	ENSG00000134716		ENSG00000117625
[truncated: 18,183 more rows]

## Sheet: GO PATHWAY_BASE
ID	Description	GeneRatio	BgRatio	pvalue	p.adjust	qvalue	geneID	Count
GO:0003012	muscle system process	46/213	426/17431	1.96959e-30	4.73686e-27	4.29785e-27	ENSG00000072954/ENSG00000101470/ENSG00000105048/ENSG00000109061/ENSG00000109991/ENSG00000117971/ENSG00000120729/ENSG00000125414/ENSG00000130598/ENSG00000136717/ENSG00000143318/ENSG00000143549/ENSG00000143632/ENSG00000155657/ENSG00000158022/ENSG00000159173/ENSG00000167476/ENSG00000170290/ENSG00000177238/ENSG00000177791/ENSG00000180209/ENSG00000185482/ENSG00000186439/ENSG00000196218/ENSG00000196296…	46
GO:0006936	muscle contraction	42/213	342/17431	4.67229e-30	5.61843e-27	5.09772e-27	ENSG00000072954/ENSG00000101470/ENSG00000105048/ENSG00000109061/ENSG00000109991/ENSG00000117971/ENSG00000120729/ENSG00000125414/ENSG00000130598/ENSG00000136717/ENSG00000143318/ENSG00000143549/ENSG00000143632/ENSG00000155657/ENSG00000158022/ENSG00000159173/ENSG00000167476/ENSG00000180209/ENSG00000185482/ENSG00000186439/ENSG00000196218/ENSG00000196296/ENSG00000239474/ENSG00000248746/ENSG00000036448…	42
GO:0055001	muscle cell development	30/213	186/17431	3.83487e-25	3.07428e-22	2.78936e-22	ENSG00000105048/ENSG00000136717/ENSG00000143028/ENSG00000143318/ENSG00000143632/ENSG00000154358/ENSG00000155657/ENSG00000163126/ENSG00000177791/ENSG00000183091/ENSG00000185482/ENSG00000196218/ENSG00000197893/ENSG00000239474/ENSG00000248746/ENSG00000036448/ENSG00000077522/ENSG00000122367/ENSG00000136383/ENSG00000153531/ENSG00000163380/ENSG00000166317/ENSG00000170175/ENSG00000170417/ENSG00000170807…	30
GO:0030239	myofibril assembly	21/213	68/17431	2.80604e-24	1.68713e-21	1.53077e-21	ENSG00000105048/ENSG00000143318/ENSG00000143632/ENSG00000154358/ENSG00000155657/ENSG00000163126/ENSG00000177791/ENSG00000183091/ENSG00000197893/ENSG00000239474/ENSG00000036448/ENSG00000077522/ENSG00000122367/ENSG00000153531/ENSG00000163380/ENSG00000166317/ENSG00000170807/ENSG00000172399/ENSG00000173991/ENSG00000100625/ENSG00000128591	21
GO:0055002	striated muscle cell development	21/213	69/17431	3.99116e-24	1.91975e-21	1.74182e-21	ENSG00000105048/ENSG00000143318/ENSG00000143632/ENSG00000154358/ENSG00000155657/ENSG00000163126/ENSG00000177791/ENSG00000183091/ENSG00000197893/ENSG00000239474/ENSG00000036448/ENSG00000077522/ENSG00000122367/ENSG00000153531/ENSG00000163380/ENSG00000166317/ENSG00000170807/ENSG00000172399/ENSG00000173991/ENSG00000100625/ENSG00000128591	21
GO:0010927	cellular component assembly involved in morphogenesis	23/213	117/17431	1.5614e-21	6.25862e-19	5.67857e-19	ENSG00000105048/ENSG00000135248/ENSG00000143318/ENSG00000143632/ENSG00000154358/ENSG00000155657/ENSG00000163126/ENSG00000177791/ENSG00000183091/ENSG00000197893/ENSG00000239474/ENSG00000036448/ENSG00000077522/ENSG00000122367/ENSG00000153531/ENSG00000163380/ENSG00000163501/ENSG00000166317/ENSG00000170807/ENSG00000172399/ENSG00000173991/ENSG00000100625/ENSG00000128591	23
GO:0045214	sarcomere organization	16/213	42/17431	1.76046e-20	6.04843e-18	5.48786e-18	ENSG00000105048/ENSG00000143318/ENSG00000154358/ENSG00000155657/ENSG00000163126/ENSG00000177791/ENSG00000239474/ENSG00000036448/ENSG00000077522/ENSG00000122367/ENSG00000166317/ENSG00000170807/ENSG00000172399/ENSG00000173991/ENSG00000100625/ENSG00000128591	16
GO:0051146	striated muscle cell differentiation	30/213	287/17431	1.49292e-19	4.05637e-17	3.68043e-17	ENSG00000105048/ENSG00000143318/ENSG00000143632/ENSG00000154358/ENSG00000155657/ENSG00000163126/ENSG00000177238/ENSG00000177791/ENSG00000183091/ENSG00000185482/ENSG00000196218/ENSG00000197893/ENSG00000239474/ENSG00000248746/ENSG00000036448/ENSG00000077522/ENSG00000122367/ENSG00000136383/ENSG00000153531/ENSG00000163380/ENSG00000166317/ENSG00000170417/ENSG00000170807/ENSG00000172399/ENSG00000173991…	30
GO:0042692	muscle cell differentiation	34/213	390/17431	1.51798e-19	4.05637e-17	3.68043e-17	ENSG00000105048/ENSG00000136717/ENSG00000143028/ENSG00000143318/ENSG00000143632/ENSG00000154358/ENSG00000155657/ENSG00000163126/ENSG00000177238/ENSG00000177791/ENSG00000183091/ENSG00000185482/ENSG00000196218/ENSG00000197893/ENSG00000239474/ENSG00000248746/ENSG00000036448/ENSG00000077522/ENSG00000122367/ENSG00000136383/ENSG00000153531/ENSG00000163380/ENSG00000166317/ENSG00000170175/ENSG00000170417…	34
GO:0006941	striated muscle contraction	24/213	179/17431	2.39291e-18	5.75495e-16	5.22159e-16	ENSG00000072954/ENSG00000101470/ENSG00000105048/ENSG00000130598/ENSG00000136717/ENSG00000143318/ENSG00000155657/ENSG00000159173/ENSG00000167476/ENSG00000185482/ENSG00000196296/ENSG00000239474/ENSG00000248746/ENSG00000091482/ENSG00000114854/ENSG00000130528/ENSG00000160808/ENSG00000163380/ENSG00000170175/ENSG00000173991/ENSG00000007314/ENSG00000018625/ENSG00000105851/ENSG00000130234	24
GO:0007517	muscle organ development	30/213	348/17431	3.41699e-17	7.47077e-15	6.77838e-15	ENSG00000060138/ENSG00000104369/ENSG00000143318/ENSG00000143632/ENSG00000155657/ENSG00000159173/ENSG00000177238/ENSG00000177791/ENSG00000180209/ENSG00000183091/ENSG00000183386/ENSG00000185482/ENSG00000196218/ENSG00000214872/ENSG00000239474/ENSG00000248746/ENSG00000114854/ENSG00000160808/ENSG00000163380/ENSG00000165887/ENSG00000170417/ENSG00000172399/ENSG00000173991/ENSG00000100625/ENSG00000100628…	30
GO:0003009	skeletal muscle contraction	13/213	49/17431	1.67166e-14	3.35029e-12	3.03979e-12	ENSG00000101470/ENSG00000105048/ENSG00000130598/ENSG00000143318/ENSG00000159173/ENSG00000167476/ENSG00000185482/ENSG00000196296/ENSG00000248746/ENSG00000114854/ENSG00000170175/ENSG00000173991/ENSG00000007314	13
GO:0031032	actomyosin structure organization	21/213	203/17431	6.85191e-14	1.2676e-11	1.15012e-11	ENSG00000105048/ENSG00000143318/ENSG00000143632/ENSG00000154358/ENSG00000155657/ENSG00000163126/ENSG00000177791/ENSG00000183091/ENSG00000197893/ENSG00000239474/ENSG00000036448/ENSG00000077522/ENSG00000122367/ENSG00000153531/ENSG00000163380/ENSG00000166317/ENSG00000170807/ENSG00000172399/ENSG00000173991/ENSG00000100625/ENSG00000128591	21
GO:0050879	multicellular organismal movement	13/213	63/17431	5.73555e-13	9.196e-11	8.34371e-11	ENSG00000101470/ENSG00000105048/ENSG00000130598/ENSG00000143318/ENSG00000159173/ENSG00000167476/ENSG00000185482/ENSG00000196296/ENSG00000248746/ENSG00000114854/ENSG00000170175/ENSG00000173991/ENSG00000007314	13
GO:0050881	musculoskeletal movement	13/213	63/17431	5.73555e-13	9.196e-11	8.34371e-11	ENSG00000101470/ENSG00000105048/ENSG00000130598/ENSG00000143318/ENSG00000159173/ENSG00000167476/ENSG00000185482/ENSG00000196296/ENSG00000248746/ENSG00000114854/ENSG00000170175/ENSG00000173991/ENSG00000007314	13
GO:0090257	regulation of muscle system process	21/213	230/17431	8.05713e-13	1.21109e-10	1.09884e-10	ENSG00000072954/ENSG00000101470/ENSG00000105048/ENSG00000117971/ENSG00000130598/ENSG00000136717/ENSG00000143318/ENSG00000158022/ENSG00000159173/ENSG00000170290/ENSG00000196296/ENSG00000248746/ENSG00000114854/ENSG00000130528/ENSG00000160808/ENSG00000007314/ENSG00000018625/ENSG00000067191/ENSG00000105851/ENSG00000108823/ENSG00000130234	21
GO:0006937	regulation of muscle contraction	18/213	164/17431	1.63305e-12	2.31028e-10	2.09617e-10	ENSG00000072954/ENSG00000101470/ENSG00000105048/ENSG00000117971/ENSG00000130598/ENSG00000136717/ENSG00000143318/ENSG00000159173/ENSG00000196296/ENSG00000248746/ENSG00000114854/ENSG00000130528/ENSG00000160808/ENSG00000007314/ENSG00000018625/ENSG00000067191/ENSG00000105851/ENSG00000130234	18
GO:0060537	muscle tissue development	26/213	411/17431	6.79289e-12	9.07606e-10	8.23489e-10	ENSG00000060138/ENSG00000143318/ENSG00000143632/ENSG00000155657/ENSG00000159173/ENSG00000177791/ENSG00000180209/ENSG00000183091/ENSG00000185482/ENSG00000196218/ENSG00000197893/ENSG00000239474/ENSG00000248746/ENSG00000077522/ENSG00000114854/ENSG00000136383/ENSG00000153531/ENSG00000160808/ENSG00000163380/ENSG00000163501/ENSG00000172399/ENSG00000173991/ENSG00000100625/ENSG00000100628/ENSG00000112183…	26
GO:0140694	non-membrane-bounded organelle assembly	25/213	419/17431	6.23733e-11	7.89514e-09	7.16342e-09	ENSG00000105048/ENSG00000113525/ENSG00000143318/ENSG00000143632/ENSG00000154358/ENSG00000155657/ENSG00000163126/ENSG00000177791/ENSG00000183091/ENSG00000197893/ENSG00000239474/ENSG00000036448/ENSG00000077522/ENSG00000122367/ENSG00000139914/ENSG00000153531/ENSG00000163380/ENSG00000166317/ENSG00000170807/ENSG00000172399/ENSG00000173991/ENSG00000186868/ENSG00000100625/ENSG00000100628/ENSG00000128591	25
GO:0043501	skeletal muscle adaptation	8/213	22/17431	1.20318e-10	1.44682e-08	1.31273e-08	ENSG00000105048/ENSG00000143632/ENSG00000158022/ENSG00000159173/ENSG00000177791/ENSG00000248746/ENSG00000114854/ENSG00000172399	8
GO:0006942	regulation of striated muscle contraction	12/213	93/17431	1.42059e-09	1.62691e-07	1.47613e-07	ENSG00000072954/ENSG00000136717/ENSG00000143318/ENSG00000159173/ENSG00000196296/ENSG00000248746/ENSG00000130528/ENSG00000160808/ENSG00000007314/ENSG00000018625/ENSG00000105851/ENSG00000130234	12
GO:0014888	striated muscle adaptation	9/213	43/17431	2.01812e-09	2.20617e-07	2.00171e-07	ENSG00000105048/ENSG00000143632/ENSG00000158022/ENSG00000159173/ENSG00000177791/ENSG00000248746/ENSG00000114854/ENSG00000172399/ENSG00000173991	9
GO:0007519	skeletal muscle tissue development	15/213	169/17431	2.4895e-09	2.60315e-07	2.36189e-07	ENSG00000060138/ENSG00000143318/ENSG00000143632/ENSG00000177791/ENSG00000180209/ENSG00000185482/ENSG00000196218/ENSG00000239474/ENSG00000248746/ENSG00000163380/ENSG00000172399/ENSG00000100625/ENSG00000100628/ENSG00000112183/ENSG00000184343	15
GO:0060538	skeletal muscle organ development	15/213	178/17431	5.08904e-09	5.09964e-07	4.62701e-07	ENSG00000060138/ENSG00000143318/ENSG00000143632/ENSG00000177791/ENSG00000180209/ENSG00000185482/ENSG00000196218/ENSG00000239474/ENSG00000248746/ENSG00000163380/ENSG00000172399/ENSG00000100625/ENSG00000100628/ENSG00000112183/ENSG00000184343	15
GO:0060048	cardiac muscle contraction	13/213	133/17431	9.24022e-09	8.88909e-07	8.06525e-07	ENSG00000072954/ENSG00000130598/ENSG00000136717/ENSG00000155657/ENSG00000159173/ENSG00000196296/ENSG00000114854/ENSG00000130528/ENSG00000160808/ENSG00000173991/ENSG00000018625/ENSG00000105851/ENSG00000130234	13
GO:0050905	neuromuscular process	14/213	163/17431	1.31332e-08	1.21482e-06	1.10223e-06	ENSG00000101470/ENSG00000105048/ENSG00000130598/ENSG00000143318/ENSG00000159173/ENSG00000167476/ENSG00000185482/ENSG00000196296/ENSG00000248746/ENSG00000114854/ENSG00000170175/ENSG00000173991/ENSG00000006611/ENSG00000007314	14
GO:0070296	sarcoplasmic reticulum calcium ion transport	8/213	41/17431	2.94528e-08	2.62349e-06	2.38034e-06	ENSG00000072954/ENSG00000143318/ENSG00000170290/ENSG00000186439/ENSG00000196218/ENSG00000196296/ENSG00000130528/ENSG00000018625	8
GO:1903169	regulation of calcium ion transmembrane transport	14/213	175/17431	3.25066e-08	2.79208e-06	2.53331e-06	ENSG00000072954/ENSG00000104369/ENSG00000109991/ENSG00000136717/ENSG00000143318/ENSG00000167476/ENSG00000170290/ENSG00000185482/ENSG00000186439/ENSG00000196296/ENSG00000130528/ENSG00000018625/ENSG00000067191/ENSG00000105851	14
GO:0043500	muscle adaptation	11/213	101/17431	4.2559e-08	3.52947e-06	3.20236e-06	ENSG00000105048/ENSG00000143318/ENSG00000143632/ENSG00000158022/ENSG00000159173/ENSG00000177791/ENSG00000248746/ENSG00000114854/ENSG00000172399/ENSG00000173991/ENSG00000108823	11
GO:1901019	regulation of calcium ion transmembrane transporter activity	10/213	94/17431	2.22294e-07	1.78206e-05	1.6169e-05	ENSG00000104369/ENSG00000143318/ENSG00000167476/ENSG00000170290/ENSG00000185482/ENSG00000186439/ENSG00000196296/ENSG00000130528/ENSG00000018625/ENSG00000067191	10
GO:0060047	heart contraction	15/213	243/17431	3.18811e-07	2.47335e-05	2.24412e-05	ENSG00000072954/ENSG00000130598/ENSG00000136717/ENSG00000155657/ENSG00000159173/ENSG00000186439/ENSG00000196296/ENSG00000114854/ENSG00000130528/ENSG00000160808/ENSG00000173641/ENSG00000173991/ENSG00000018625/ENSG00000105851/ENSG00000130234	15
GO:0003015	heart process	15/213	254/17431	5.61252e-07	4.1639e-05	3.77799e-05	ENSG00000072954/ENSG00000130598/ENSG00000136717/ENSG00000155657/ENSG00000159173/ENSG00000186439/ENSG00000196296/ENSG00000114854/ENSG00000130528/ENSG00000160808/ENSG00000173641/ENSG00000173991/ENSG00000018625/ENSG00000105851/ENSG00000130234	15
GO:0014902	myotube differentiation	11/213	130/17431	5.71347e-07	4.1639e-05	3.77799e-05	ENSG00000143632/ENSG00000177238/ENSG00000185482/ENSG00000196218/ENSG00000239474/ENSG00000248746/ENSG00000163380/ENSG00000170417/ENSG00000100625/ENSG00000112183/ENSG00000160539	11
GO:0014904	myotube cell development	7/213	42/17431	6.91728e-07	4.89296e-05	4.43948e-05	ENSG00000143632/ENSG00000185482/ENSG00000196218/ENSG00000239474/ENSG00000248746/ENSG00000163380/ENSG00000170417	7
GO:0070588	calcium ion transmembrane transport	17/213	333/17431	7.55532e-07	5.19158e-05	4.71043e-05	ENSG00000072954/ENSG00000104369/ENSG00000109991/ENSG00000129749/ENSG00000136717/ENSG00000143318/ENSG00000167476/ENSG00000170290/ENSG00000185482/ENSG00000186439/ENSG00000196218/ENSG00000196296/ENSG00000130528/ENSG00000018625/ENSG00000067191/ENSG00000105851/ENSG00000153898	17
GO:0051924	regulation of calcium ion transport	15/213	279/17431	1.82372e-06	0.000121835	0.000110543	ENSG00000072954/ENSG00000104369/ENSG00000109991/ENSG00000136717/ENSG00000143318/ENSG00000167476/ENSG00000170290/ENSG00000185482/ENSG00000186439/ENSG00000196296/ENSG00000130528/ENSG00000164266/ENSG00000018625/ENSG00000067191/ENSG00000105851	15
GO:0055003	cardiac myofibril assembly	5/213	19/17431	2.62918e-06	0.000170897	0.000155058	ENSG00000155657/ENSG00000183091/ENSG00000197893/ENSG00000153531/ENSG00000173991	5
GO:0034765	regulation of ion transmembrane transport	20/213	500/17431	3.51446e-06	0.000222429	0.000201814	ENSG00000072954/ENSG00000104369/ENSG00000104848/ENSG00000109991/ENSG00000136717/ENSG00000143318/ENSG00000167476/ENSG00000170290/ENSG00000185482/ENSG00000186439/ENSG00000187486/ENSG00000196296/ENSG00000077522/ENSG00000130528/ENSG00000007314/ENSG00000018625/ENSG00000067191/ENSG00000105851/ENSG00000112782/ENSG00000130234	20
GO:0014866	skeletal myofibril assembly	4/213	10/17431	4.29732e-06	0.000265002	0.000240441	ENSG00000143632/ENSG00000155657/ENSG00000163380/ENSG00000173991	4
GO:0014808	release of sequestered calcium ion into cytosol by sarcoplasmic reticulum	6/213	36/17431	4.45033e-06	0.000267576	0.000242777	ENSG00000072954/ENSG00000143318/ENSG00000186439/ENSG00000196218/ENSG00000130528/ENSG00000018625	6
GO:1903514	release of sequestered calcium ion into cytosol by endoplasmic reticulum	6/213	37/17431	5.25787e-06	0.000308419	0.000279835	ENSG00000072954/ENSG00000143318/ENSG00000186439/ENSG00000196218/ENSG00000130528/ENSG00000018625	6
GO:0055013	cardiac muscle cell development	8/213	79/17431	5.40298e-06	0.000309385	0.000280711	ENSG00000155657/ENSG00000183091/ENSG00000197893/ENSG00000077522/ENSG00000136383/ENSG00000153531/ENSG00000173991/ENSG00000100628	8
GO:0048741	skeletal muscle fiber development	6/213	38/17431	6.18048e-06	0.000345676	0.000313639	ENSG00000143632/ENSG00000185482/ENSG00000196218/ENSG00000239474/ENSG00000248746/ENSG00000163380	6
GO:0014733	regulation of skeletal muscle adaptation	4/213	11/17431	6.68829e-06	0.000365576	0.000331694	ENSG00000105048/ENSG00000159173/ENSG00000248746/ENSG00000114854	4
GO:0055006	cardiac cell development	8/213	85/17431	9.36121e-06	0.000500305	0.000453936	ENSG00000155657/ENSG00000183091/ENSG00000197893/ENSG00000077522/ENSG00000136383/ENSG00000153531/ENSG00000173991/ENSG00000100628	8
GO:0006816	calcium ion transport	18/213	448/17431	1.03828e-05	0.00054284	0.00049253	ENSG00000072954/ENSG00000104369/ENSG00000109991/ENSG00000129749/ENSG00000136717/ENSG00000143318/ENSG00000167476/ENSG00000170290/ENSG00000185482/ENSG00000186439/ENSG00000196218/ENSG00000196296/ENSG00000130528/ENSG00000164266/ENSG00000018625/ENSG00000067191/ENSG00000105851/ENSG00000153898	18
GO:1904062	regulation of cation transmembrane transport	16/213	371/17431	1.37603e-05	0.000695056	0.000630638	ENSG00000072954/ENSG00000104369/ENSG00000109991/ENSG00000136717/ENSG00000143318/ENSG00000167476/ENSG00000170290/ENSG00000185482/ENSG00000186439/ENSG00000196296/ENSG00000077522/ENSG00000130528/ENSG00000018625/ENSG00000067191/ENSG00000105851/ENSG00000130234	16
GO:0007274	neuromuscular synaptic transmission	5/213	26/17431	1.38722e-05	0.000695056	0.000630638	ENSG00000109991/ENSG00000117971/ENSG00000165917/ENSG00000185482/ENSG00000170175	5
GO:0014874	response to stimulus involved in regulation of muscle adaptation	4/213	13/17431	1.42153e-05	0.00069771	0.000633046	ENSG00000143318/ENSG00000158022/ENSG00000248746/ENSG00000108823	4
GO:0010959	regulation of metal ion transport	17/213	424/17431	1.89183e-05	0.000909972	0.000825636	ENSG00000072954/ENSG00000104369/ENSG00000109991/ENSG00000136717/ENSG00000143318/ENSG00000167476/ENSG00000170290/ENSG00000185482/ENSG00000186439/ENSG00000196296/ENSG00000077522/ENSG00000130528/ENSG00000164266/ENSG00000018625/ENSG00000067191/ENSG00000105851/ENSG00000188580	17
GO:0051209	release of sequestered calcium ion into cytosol	9/213	124/17431	2.16159e-05	0.00101934	0.000924868	ENSG00000072954/ENSG00000104369/ENSG00000143318/ENSG00000167476/ENSG00000186439/ENSG00000196218/ENSG00000130528/ENSG00000018625/ENSG00000153898	9
GO:0051283	negative regulation of sequestering of calcium ion	9/213	125/17431	2.30495e-05	0.00106604	0.000967238	ENSG00000072954/ENSG00000104369/ENSG00000143318/ENSG00000167476/ENSG00000186439/ENSG00000196218/ENSG00000130528/ENSG00000018625/ENSG00000153898	9
GO:0051282	regulation of sequestering of calcium ion	9/213	126/17431	2.4563e-05	0.0011146	0.0010113	ENSG00000072954/ENSG00000104369/ENSG00000143318/ENSG00000167476/ENSG00000186439/ENSG00000196218/ENSG00000130528/ENSG00000018625/ENSG00000153898	9
GO:0014819	regulation of skeletal muscle contraction	4/213	15/17431	2.66218e-05	0.00118566	0.00107577	ENSG00000143318/ENSG00000196296/ENSG00000248746/ENSG00000007314	4
GO:0010880	regulation of release of sequestered calcium ion into cytosol by sarcoplasmic reticulum	5/213	30/17431	2.88812e-05	0.0012629	0.00114585	ENSG00000072954/ENSG00000143318/ENSG00000186439/ENSG00000130528/ENSG00000018625	5
GO:0051208	sequestering of calcium ion	9/213	130/17431	3.14903e-05	0.0013524	0.00122706	ENSG00000072954/ENSG00000104369/ENSG00000143318/ENSG00000167476/ENSG00000186439/ENSG00000196218/ENSG00000130528/ENSG00000018625/ENSG00000153898	9
GO:0055117	regulation of cardiac muscle contraction	7/213	76/17431	3.94499e-05	0.00166451	0.00151024	ENSG00000072954/ENSG00000136717/ENSG00000196296/ENSG00000130528/ENSG00000018625/ENSG00000105851/ENSG00000130234	7
GO:0048644	muscle organ morphogenesis	7/213	77/17431	4.29499e-05	0.00178094	0.00161588	ENSG00000155657/ENSG00000159173/ENSG00000180209/ENSG00000214872/ENSG00000114854/ENSG00000160808/ENSG00000173991	7
GO:0090075	relaxation of muscle	5/213	33/17431	4.6688e-05	0.00187192	0.00169843	ENSG00000170290/ENSG00000196296/ENSG00000248746/ENSG00000130528/ENSG00000018625	5
GO:0043502	regulation of muscle adaptation	7/213	78/17431	4.67006e-05	0.00187192	0.00169843	ENSG00000105048/ENSG00000143318/ENSG00000158022/ENSG00000159173/ENSG00000248746/ENSG00000114854/ENSG00000108823	7
GO:0051279	regulation of release of sequestered calcium ion into cytosol	7/213	79/17431	5.07157e-05	0.00199953	0.00181421	ENSG00000072954/ENSG00000104369/ENSG00000143318/ENSG00000167476/ENSG00000186439/ENSG00000130528/ENSG00000018625	7
GO:0032409	regulation of transporter activity	13/213	290/17431	6.05444e-05	0.00234854	0.00213088	ENSG00000104369/ENSG00000143318/ENSG00000167476/ENSG00000170290/ENSG00000185482/ENSG00000186439/ENSG00000196296/ENSG00000077522/ENSG00000130528/ENSG00000158865/ENSG00000018625/ENSG00000067191/ENSG00000130234	13
GO:0003007	heart morphogenesis	12/213	252/17431	6.55668e-05	0.00250299	0.00227101	ENSG00000155657/ENSG00000159173/ENSG00000196218/ENSG00000114854/ENSG00000153531/ENSG00000160808/ENSG00000163501/ENSG00000164128/ENSG00000166317/ENSG00000173991/ENSG00000100628/ENSG00000164129	12
GO:0097553	calcium ion transmembrane import into cytosol	10/213	180/17431	7.54694e-05	0.002836	0.00257316	ENSG00000072954/ENSG00000104369/ENSG00000109991/ENSG00000143318/ENSG00000167476/ENSG00000186439/ENSG00000196218/ENSG00000130528/ENSG00000018625/ENSG00000153898	10
GO:1903522	regulation of blood circulation	12/213	259/17431	8.51699e-05	0.00312539	0.00283573	ENSG00000072954/ENSG00000136717/ENSG00000186439/ENSG00000188176/ENSG00000196296/ENSG00000214872/ENSG00000130528/ENSG00000160808/ENSG00000173641/ENSG00000018625/ENSG00000105851/ENSG00000130234	12
GO:0051651	maintenance of location in cell	11/213	220/17431	8.57696e-05	0.00312539	0.00283573	ENSG00000072954/ENSG00000104369/ENSG00000143318/ENSG00000167476/ENSG00000186439/ENSG00000196218/ENSG00000196296/ENSG00000130528/ENSG00000006747/ENSG00000018625/ENSG00000153898	11
GO:0051261	protein depolymerization	8/213	117/17431	9.50284e-05	0.00336093	0.00304944	ENSG00000070182/ENSG00000170290/ENSG00000015592/ENSG00000077522/ENSG00000163380/ENSG00000170807/ENSG00000006747/ENSG00000138100	8
GO:0055007	cardiac muscle cell differentiation	8/213	117/17431	9.50284e-05	0.00336093	0.00304944	ENSG00000155657/ENSG00000183091/ENSG00000197893/ENSG00000077522/ENSG00000136383/ENSG00000153531/ENSG00000173991/ENSG00000100628	8
GO:1901879	regulation of protein depolymerization	7/213	89/17431	0.000108756	0.00378607	0.00343517	ENSG00000070182/ENSG00000170290/ENSG00000077522/ENSG00000163380/ENSG00000170807/ENSG00000006747/ENSG00000138100	7
GO:0000272	polysaccharide catabolic process	4/213	21/17431	0.000110197	0.00378607	0.00343517	ENSG00000068976/ENSG00000152556/ENSG00000133063/ENSG00000257335	4
GO:0048738	cardiac muscle tissue development	11/213	227/17431	0.000113291	0.00383752	0.00348186	ENSG00000155657/ENSG00000159173/ENSG00000183091/ENSG00000197893/ENSG00000077522/ENSG00000114854/ENSG00000136383/ENSG00000153531/ENSG00000160808/ENSG00000173991/ENSG00000100628	11
GO:0045932	negative regulation of muscle contraction	4/213	22/17431	0.000133401	0.00445598	0.004043	ENSG00000105048/ENSG00000136717/ENSG00000018625/ENSG00000105851	4
GO:0022898	regulation of transmembrane transporter activity	12/213	273/17431	0.000139894	0.00457355	0.00414967	ENSG00000104369/ENSG00000143318/ENSG00000167476/ENSG00000170290/ENSG00000185482/ENSG00000186439/ENSG00000196296/ENSG00000077522/ENSG00000130528/ENSG00000018625/ENSG00000067191/ENSG00000130234	12
GO:0007015	actin filament organization	16/213	451/17431	0.000140724	0.00457355	0.00414967	ENSG00000070182/ENSG00000136717/ENSG00000143549/ENSG00000143632/ENSG00000155657/ENSG00000183091/ENSG00000197893/ENSG00000077522/ENSG00000163380/ENSG00000166317/ENSG00000166866/ENSG00000170807/ENSG00000173991/ENSG00000006611/ENSG00000006747/ENSG00000167549	16
GO:0010830	regulation of myotube differentiation	5/213	42/17431	0.000153052	0.00490788	0.00445302	ENSG00000177238/ENSG00000248746/ENSG00000163380/ENSG00000112183/ENSG00000160539	5
GO:0035637	multicellular organismal signaling	9/213	163/17431	0.000180865	0.00572341	0.00519297	ENSG00000109991/ENSG00000117971/ENSG00000136717/ENSG00000186439/ENSG00000196296/ENSG00000130528/ENSG00000007314/ENSG00000018625/ENSG00000130234	9
GO:0014706	striated muscle tissue development	11/213	244/17431	0.000213074	0.00665512	0.00603832	ENSG00000155657/ENSG00000159173/ENSG00000183091/ENSG00000197893/ENSG00000077522/ENSG00000114854/ENSG00000136383/ENSG00000153531/ENSG00000160808/ENSG00000173991/ENSG00000100628	11
GO:0060415	muscle tissue morphogenesis	6/213	71/17431	0.000229388	0.00707281	0.0064173	ENSG00000155657/ENSG00000159173/ENSG00000180209/ENSG00000114854/ENSG00000160808/ENSG00000173991	6
GO:0008016	regulation of heart contraction	10/213	208/17431	0.000246913	0.00751678	0.00682013	ENSG00000072954/ENSG00000136717/ENSG00000186439/ENSG00000196296/ENSG00000130528/ENSG00000160808/ENSG00000173641/ENSG00000018625/ENSG00000105851/ENSG00000130234	10
GO:0006874	cellular calcium ion homeostasis	12/213	291/17431	0.000252423	0.00758848	0.00688518	ENSG00000072954/ENSG00000104369/ENSG00000143028/ENSG00000143318/ENSG00000167476/ENSG00000186439/ENSG00000196218/ENSG00000196296/ENSG00000130528/ENSG00000188763/ENSG00000018625/ENSG00000153898	12
GO:0015824	proline transport	3/213	11/17431	0.000276128	0.00819863	0.00743878	ENSG00000186335/ENSG00000072041/ENSG00000130234	3
GO:0060314	regulation of ryanodine-sensitive calcium-release channel activity	4/213	27/17431	0.0003051	0.00894836	0.00811903	ENSG00000104369/ENSG00000167476/ENSG00000186439/ENSG00000130528	4
GO:0019722	calcium-mediated signaling	10/213	216/17431	0.000333765	0.00967115	0.00877483	ENSG00000072954/ENSG00000109991/ENSG00000143318/ENSG00000177791/ENSG00000248746/ENSG00000130528/ENSG00000172399/ENSG00000186868/ENSG00000018625/ENSG00000140563	10
GO:0014854	response to inactivity	3/213	12/17431	0.000364859	0.0104463	0.00947811	ENSG00000143318/ENSG00000248746/ENSG00000108823	3
GO:0032412	regulation of ion transmembrane transporter activity	11/213	264/17431	0.000417433	0.0118109	0.0107163	ENSG00000104369/ENSG00000143318/ENSG00000167476/ENSG00000170290/ENSG00000185482/ENSG00000186439/ENSG00000196296/ENSG00000077522/ENSG00000130528/ENSG00000018625/ENSG00000067191	11
GO:1901077	regulation of relaxation of muscle	3/213	13/17431	0.000470052	0.0131451	0.0119268	ENSG00000170290/ENSG00000248746/ENSG00000130528	3
GO:0035051	cardiocyte differentiation	8/213	149/17431	0.00049744	0.0137511	0.0124766	ENSG00000155657/ENSG00000183091/ENSG00000197893/ENSG00000077522/ENSG00000136383/ENSG00000153531/ENSG00000173991/ENSG00000100628	8
GO:0030834	regulation of actin filament depolymerization	5/213	54/17431	0.000505329	0.0138104	0.0125305	ENSG00000070182/ENSG00000077522/ENSG00000163380/ENSG00000170807/ENSG00000006747	5
GO:0019932	second-messenger-mediated signaling	12/213	315/17431	0.000515394	0.0139272	0.0126364	ENSG00000072954/ENSG00000109991/ENSG00000143318/ENSG00000177791/ENSG00000248746/ENSG00000130528/ENSG00000164266/ENSG00000172399/ENSG00000186868/ENSG00000007171/ENSG00000018625/ENSG00000140563	12
GO:0055074	calcium ion homeostasis	12/213	318/17431	0.000560518	0.0149783	0.0135901	ENSG00000072954/ENSG00000104369/ENSG00000143028/ENSG00000143318/ENSG00000167476/ENSG00000186439/ENSG00000196218/ENSG00000196296/ENSG00000130528/ENSG00000188763/ENSG00000018625/ENSG00000153898	12
GO:0045989	positive regulation of striated muscle contraction	3/213	14/17431	0.000592873	0.0155801	0.0141362	ENSG00000196296/ENSG00000248746/ENSG00000130234	3
GO:0007271	synaptic transmission, cholinergic	4/213	32/17431	0.000595997	0.0155801	0.0141362	ENSG00000117971/ENSG00000129749/ENSG00000165917/ENSG00000170175	4
GO:0033275	actin-myosin filament sliding	3/213	15/17431	0.000734435	0.0185928	0.0168696	ENSG00000125414/ENSG00000180209/ENSG00000114854	3
GO:0070885	negative regulation of calcineurin-NFAT signaling cascade	3/213	15/17431	0.000734435	0.0185928	0.0168696	ENSG00000177791/ENSG00000248746/ENSG00000172399	3
GO:0106057	negative regulation of calcineurin-mediated signaling	3/213	15/17431	0.000734435	0.0185928	0.0168696	ENSG00000177791/ENSG00000248746/ENSG00000172399	3
GO:0030042	actin filament depolymerization	5/213	59/17431	0.000761453	0.0187419	0.0170049	ENSG00000070182/ENSG00000077522/ENSG00000163380/ENSG00000170807/ENSG00000006747	5
GO:0055008	cardiac muscle tissue morphogenesis	5/213	59/17431	0.000761453	0.0187419	0.0170049	ENSG00000155657/ENSG00000159173/ENSG00000114854/ENSG00000160808/ENSG00000173991	5
GO:0006875	cellular metal ion homeostasis	14/213	425/17431	0.000763703	0.0187419	0.0170049	ENSG00000072954/ENSG00000104369/ENSG00000143028/ENSG00000143318/ENSG00000167476/ENSG00000186439/ENSG00000196218/ENSG00000196296/ENSG00000130528/ENSG00000168509/ENSG00000188763/ENSG00000018625/ENSG00000153898/ENSG00000181333	14
GO:0043242	negative regulation of protein-containing complex disassembly	6/213	90/17431	0.000823154	0.0199968	0.0181435	ENSG00000070182/ENSG00000170290/ENSG00000163380/ENSG00000170807/ENSG00000006747/ENSG00000138100	6
GO:0072503	cellular divalent inorganic cation homeostasis	12/213	334/17431	0.000861252	0.0207131	0.0187934	ENSG00000072954/ENSG00000104369/ENSG00000143028/ENSG00000143318/ENSG00000167476/ENSG00000186439/ENSG00000196218/ENSG00000196296/ENSG00000130528/ENSG00000188763/ENSG00000018625/ENSG00000153898	12
GO:0030048	actin filament-based movement	7/213	128/17431	0.00100005	0.023813	0.021606	ENSG00000125414/ENSG00000136717/ENSG00000180209/ENSG00000196296/ENSG00000114854/ENSG00000166866/ENSG00000018625	7
GO:0051235	maintenance of location	12/213	342/17431	0.00105611	0.0249013	0.0225935	ENSG00000072954/ENSG00000104369/ENSG00000143318/ENSG00000167476/ENSG00000186439/ENSG00000196218/ENSG00000196296/ENSG00000130528/ENSG00000139914/ENSG00000006747/ENSG00000018625/ENSG00000153898	12
GO:0007340	acrosome reaction	4/213	38/17431	0.0011554	0.026978	0.0244777	ENSG00000135248/ENSG00000165076/ENSG00000164266/ENSG00000115556	4
GO:0009251	glucan catabolic process	3/213	18/17431	0.00128201	0.0294089	0.0266833	ENSG00000068976/ENSG00000152556/ENSG00000257335	3
GO:0061337	cardiac conduction	6/213	98/17431	0.00128397	0.0294089	0.0266833	ENSG00000136717/ENSG00000186439/ENSG00000196296/ENSG00000130528/ENSG00000018625/ENSG00000130234	6
GO:0070252	actin-mediated cell contraction	6/213	99/17431	0.00135312	0.0307006	0.0278553	ENSG00000125414/ENSG00000136717/ENSG00000180209/ENSG00000196296/ENSG00000114854/ENSG00000018625	6
GO:0043244	regulation of protein-containing complex disassembly	7/213	137/17431	0.0014842	0.0332894	0.0302042	ENSG00000070182/ENSG00000170290/ENSG00000077522/ENSG00000163380/ENSG00000170807/ENSG00000006747/ENSG00000138100	7
GO:0044247	cellular polysaccharide catabolic process	3/213	19/17431	0.00150875	0.0332894	0.0302042	ENSG00000068976/ENSG00000152556/ENSG00000257335	3
GO:2001014	regulation of skeletal muscle cell differentiation	3/213	19/17431	0.00150875	0.0332894	0.0302042	ENSG00000239474/ENSG00000100625/ENSG00000112183	3
GO:0051693	actin filament capping	4/213	41/17431	0.00154054	0.0333783	0.0302848	ENSG00000070182/ENSG00000163380/ENSG00000170807/ENSG00000006747	4
GO:1903115	regulation of actin filament-based movement	4/213	41/17431	0.00154054	0.0333783	0.0302848	ENSG00000136717/ENSG00000196296/ENSG00000114854/ENSG00000018625	4
GO:2001257	regulation of cation channel activity	8/213	181/17431	0.00175311	0.0368	0.0333894	ENSG00000104369/ENSG00000143318/ENSG00000167476/ENSG00000185482/ENSG00000186439/ENSG00000077522/ENSG00000130528/ENSG00000067191	8
GO:0050849	negative regulation of calcium-mediated signaling	3/213	20/17431	0.00175911	0.0368	0.0333894	ENSG00000177791/ENSG00000248746/ENSG00000172399	3
GO:0006073	cellular glucan metabolic process	5/213	71/17431	0.00175967	0.0368	0.0333894	ENSG00000068976/ENSG00000152556/ENSG00000164776/ENSG00000257335/ENSG00000135447	5
GO:0044042	glucan metabolic process	5/213	71/17431	0.00175967	0.0368	0.0333894	ENSG00000068976/ENSG00000152556/ENSG00000164776/ENSG00000257335/ENSG00000135447	5
GO:0005976	polysaccharide metabolic process	6/213	105/17431	0.00182967	0.037863	0.0343539	ENSG00000068976/ENSG00000152556/ENSG00000164776/ENSG00000133063/ENSG00000257335/ENSG00000135447	6
GO:1901021	positive regulation of calcium ion transmembrane transporter activity	4/213	43/17431	0.00184198	0.037863	0.0343539	ENSG00000143318/ENSG00000185482/ENSG00000186439/ENSG00000196296	4
GO:1901880	negative regulation of protein depolymerization	5/213	73/17431	0.00199054	0.0404914	0.0367386	ENSG00000070182/ENSG00000163380/ENSG00000170807/ENSG00000006747/ENSG00000138100	5
GO:0072507	divalent inorganic cation homeostasis	12/213	369/17431	0.00200352	0.0404914	0.0367386	ENSG00000072954/ENSG00000104369/ENSG00000143028/ENSG00000143318/ENSG00000167476/ENSG00000186439/ENSG00000196218/ENSG00000196296/ENSG00000130528/ENSG00000188763/ENSG00000018625/ENSG00000153898	12
GO:0030835	negative regulation of actin filament depolymerization	4/213	45/17431	0.00218201	0.0437312	0.0396782	ENSG00000070182/ENSG00000163380/ENSG00000170807/ENSG00000006747	4
GO:0010881	regulation of cardiac muscle contraction by regulation of the release of sequestered calcium ion	3/213	22/17431	0.00233401	0.0463908	0.0420913	ENSG00000072954/ENSG00000130528/ENSG00000018625	3
GO:0045933	positive regulation of muscle contraction	4/213	46/17431	0.00236725	0.0466658	0.0423409	ENSG00000196296/ENSG00000248746/ENSG00000067191/ENSG00000130234	4
GO:0051926	negative regulation of calcium ion transport	5/213	79/17431	0.00281599	0.0550606	0.0499576	ENSG00000136717/ENSG00000170290/ENSG00000186439/ENSG00000164266/ENSG00000018625	5

## Sheet: GO PATHWAY_INTERACT
ID	Description	GeneRatio	BgRatio	pvalue	p.adjust	qvalue	geneID	Count
GO:0003012	muscle system process	45/208	426/17431	8.03257e-30	1.92059e-26	1.73842e-26	ENSG00000072954/ENSG00000101470/ENSG00000105048/ENSG00000109061/ENSG00000109991/ENSG00000117971/ENSG00000120729/ENSG00000125414/ENSG00000130598/ENSG00000136717/ENSG00000143318/ENSG00000143549/ENSG00000143632/ENSG00000155657/ENSG00000158022/ENSG00000159173/ENSG00000170290/ENSG00000177238/ENSG00000177791/ENSG00000180209/ENSG00000185482/ENSG00000186439/ENSG00000196218/ENSG00000196296/ENSG00000239474…	45
GO:0006936	muscle contraction	41/208	342/17431	2.37807e-29	2.84298e-26	2.57332e-26	ENSG00000072954/ENSG00000101470/ENSG00000105048/ENSG00000109061/ENSG00000109991/ENSG00000117971/ENSG00000120729/ENSG00000125414/ENSG00000130598/ENSG00000136717/ENSG00000143318/ENSG00000143549/ENSG00000143632/ENSG00000155657/ENSG00000158022/ENSG00000159173/ENSG00000180209/ENSG00000185482/ENSG00000186439/ENSG00000196218/ENSG00000196296/ENSG00000239474/ENSG00000248746/ENSG00000036448/ENSG00000091482…	41
GO:0055001	muscle cell development	30/208	186/17431	1.8612e-25	1.48338e-22	1.34268e-22	ENSG00000105048/ENSG00000136717/ENSG00000143028/ENSG00000143318/ENSG00000143632/ENSG00000154358/ENSG00000155657/ENSG00000163126/ENSG00000177791/ENSG00000183091/ENSG00000185482/ENSG00000196218/ENSG00000197893/ENSG00000239474/ENSG00000248746/ENSG00000036448/ENSG00000077522/ENSG00000122367/ENSG00000136383/ENSG00000153531/ENSG00000163380/ENSG00000166317/ENSG00000170175/ENSG00000170417/ENSG00000170807…	30
GO:0030239	myofibril assembly	21/208	68/17431	1.68304e-24	1.00604e-21	9.10612e-22	ENSG00000105048/ENSG00000143318/ENSG00000143632/ENSG00000154358/ENSG00000155657/ENSG00000163126/ENSG00000177791/ENSG00000183091/ENSG00000197893/ENSG00000239474/ENSG00000036448/ENSG00000077522/ENSG00000122367/ENSG00000153531/ENSG00000163380/ENSG00000166317/ENSG00000170807/ENSG00000172399/ENSG00000173991/ENSG00000100625/ENSG00000128591	21
GO:0055002	striated muscle cell development	21/208	69/17431	2.39452e-24	1.14506e-21	1.03645e-21	ENSG00000105048/ENSG00000143318/ENSG00000143632/ENSG00000154358/ENSG00000155657/ENSG00000163126/ENSG00000177791/ENSG00000183091/ENSG00000197893/ENSG00000239474/ENSG00000036448/ENSG00000077522/ENSG00000122367/ENSG00000153531/ENSG00000163380/ENSG00000166317/ENSG00000170807/ENSG00000172399/ENSG00000173991/ENSG00000100625/ENSG00000128591	21
GO:0010927	cellular component assembly involved in morphogenesis	23/208	117/17431	9e-22	3.5865e-19	3.24632e-19	ENSG00000105048/ENSG00000135248/ENSG00000143318/ENSG00000143632/ENSG00000154358/ENSG00000155657/ENSG00000163126/ENSG00000177791/ENSG00000183091/ENSG00000197893/ENSG00000239474/ENSG00000036448/ENSG00000077522/ENSG00000122367/ENSG00000153531/ENSG00000163380/ENSG00000163501/ENSG00000166317/ENSG00000170807/ENSG00000172399/ENSG00000173991/ENSG00000100625/ENSG00000128591	23
GO:0045214	sarcomere organization	16/208	42/17431	1.19526e-20	4.08265e-18	3.69541e-18	ENSG00000105048/ENSG00000143318/ENSG00000154358/ENSG00000155657/ENSG00000163126/ENSG00000177791/ENSG00000239474/ENSG00000036448/ENSG00000077522/ENSG00000122367/ENSG00000166317/ENSG00000170807/ENSG00000172399/ENSG00000173991/ENSG00000100625/ENSG00000128591	16
GO:0042692	muscle cell differentiation	33/208	390/17431	6.43179e-19	1.9223e-16	1.73997e-16	ENSG00000105048/ENSG00000136717/ENSG00000143028/ENSG00000143318/ENSG00000143632/ENSG00000154358/ENSG00000155657/ENSG00000163126/ENSG00000177238/ENSG00000177791/ENSG00000183091/ENSG00000185482/ENSG00000196218/ENSG00000197893/ENSG00000239474/ENSG00000248746/ENSG00000036448/ENSG00000077522/ENSG00000122367/ENSG00000136383/ENSG00000153531/ENSG00000163380/ENSG00000166317/ENSG00000170175/ENSG00000170417…	33
GO:0051146	striated muscle cell differentiation	29/208	287/17431	8.25058e-19	2.1919e-16	1.984e-16	ENSG00000105048/ENSG00000143318/ENSG00000143632/ENSG00000154358/ENSG00000155657/ENSG00000163126/ENSG00000177238/ENSG00000177791/ENSG00000183091/ENSG00000185482/ENSG00000196218/ENSG00000197893/ENSG00000239474/ENSG00000248746/ENSG00000036448/ENSG00000077522/ENSG00000122367/ENSG00000136383/ENSG00000153531/ENSG00000163380/ENSG00000166317/ENSG00000170417/ENSG00000170807/ENSG00000172399/ENSG00000173991…	29
GO:0007517	muscle organ development	30/208	348/17431	1.73619e-17	4.15124e-15	3.75749e-15	ENSG00000060138/ENSG00000104369/ENSG00000143318/ENSG00000143632/ENSG00000155657/ENSG00000159173/ENSG00000177238/ENSG00000177791/ENSG00000180209/ENSG00000183091/ENSG00000183386/ENSG00000185482/ENSG00000196218/ENSG00000214872/ENSG00000239474/ENSG00000248746/ENSG00000114854/ENSG00000160808/ENSG00000163380/ENSG00000165887/ENSG00000170417/ENSG00000172399/ENSG00000173991/ENSG00000100625/ENSG00000100628…	30
GO:0006941	striated muscle contraction	23/208	179/17431	1.94653e-17	4.23105e-15	3.82973e-15	ENSG00000072954/ENSG00000101470/ENSG00000105048/ENSG00000130598/ENSG00000136717/ENSG00000143318/ENSG00000155657/ENSG00000159173/ENSG00000185482/ENSG00000196296/ENSG00000239474/ENSG00000248746/ENSG00000091482/ENSG00000114854/ENSG00000130528/ENSG00000160808/ENSG00000163380/ENSG00000170175/ENSG00000173991/ENSG00000007314/ENSG00000018625/ENSG00000105851/ENSG00000130234	23
GO:0031032	actomyosin structure organization	21/208	203/17431	4.26645e-14	8.5009e-12	7.69458e-12	ENSG00000105048/ENSG00000143318/ENSG00000143632/ENSG00000154358/ENSG00000155657/ENSG00000163126/ENSG00000177791/ENSG00000183091/ENSG00000197893/ENSG00000239474/ENSG00000036448/ENSG00000077522/ENSG00000122367/ENSG00000153531/ENSG00000163380/ENSG00000166317/ENSG00000170807/ENSG00000172399/ENSG00000173991/ENSG00000100625/ENSG00000128591	21
GO:0003009	skeletal muscle contraction	12/208	49/17431	3.79673e-13	6.98306e-11	6.3207e-11	ENSG00000101470/ENSG00000105048/ENSG00000130598/ENSG00000143318/ENSG00000159173/ENSG00000185482/ENSG00000196296/ENSG00000248746/ENSG00000114854/ENSG00000170175/ENSG00000173991/ENSG00000007314	12
GO:0090257	regulation of muscle system process	21/208	230/17431	5.05459e-13	8.63252e-11	7.81372e-11	ENSG00000072954/ENSG00000101470/ENSG00000105048/ENSG00000117971/ENSG00000130598/ENSG00000136717/ENSG00000143318/ENSG00000158022/ENSG00000159173/ENSG00000170290/ENSG00000196296/ENSG00000248746/ENSG00000114854/ENSG00000130528/ENSG00000160808/ENSG00000007314/ENSG00000018625/ENSG00000067191/ENSG00000105851/ENSG00000108823/ENSG00000130234	21
GO:0006937	regulation of muscle contraction	18/208	164/17431	1.08839e-12	1.73489e-10	1.57033e-10	ENSG00000072954/ENSG00000101470/ENSG00000105048/ENSG00000117971/ENSG00000130598/ENSG00000136717/ENSG00000143318/ENSG00000159173/ENSG00000196296/ENSG00000248746/ENSG00000114854/ENSG00000130528/ENSG00000160808/ENSG00000007314/ENSG00000018625/ENSG00000067191/ENSG00000105851/ENSG00000130234	18
GO:0060537	muscle tissue development	26/208	411/17431	3.92119e-12	5.85973e-10	5.30393e-10	ENSG00000060138/ENSG00000143318/ENSG00000143632/ENSG00000155657/ENSG00000159173/ENSG00000177791/ENSG00000180209/ENSG00000183091/ENSG00000185482/ENSG00000196218/ENSG00000197893/ENSG00000239474/ENSG00000248746/ENSG00000077522/ENSG00000114854/ENSG00000136383/ENSG00000153531/ENSG00000160808/ENSG00000163380/ENSG00000163501/ENSG00000172399/ENSG00000173991/ENSG00000100625/ENSG00000100628/ENSG00000112183…	26
GO:0050879	multicellular organismal movement	12/208	63/17431	9.48818e-12	1.26035e-09	1.1408e-09	ENSG00000101470/ENSG00000105048/ENSG00000130598/ENSG00000143318/ENSG00000159173/ENSG00000185482/ENSG00000196296/ENSG00000248746/ENSG00000114854/ENSG00000170175/ENSG00000173991/ENSG00000007314	12
GO:0050881	musculoskeletal movement	12/208	63/17431	9.48818e-12	1.26035e-09	1.1408e-09	ENSG00000101470/ENSG00000105048/ENSG00000130598/ENSG00000143318/ENSG00000159173/ENSG00000185482/ENSG00000196296/ENSG00000248746/ENSG00000114854/ENSG00000170175/ENSG00000173991/ENSG00000007314	12
GO:0140694	non-membrane-bounded organelle assembly	25/208	419/17431	3.70739e-11	4.66545e-09	4.22293e-09	ENSG00000105048/ENSG00000113525/ENSG00000143318/ENSG00000143632/ENSG00000154358/ENSG00000155657/ENSG00000163126/ENSG00000177791/ENSG00000183091/ENSG00000197893/ENSG00000239474/ENSG00000036448/ENSG00000077522/ENSG00000122367/ENSG00000139914/ENSG00000153531/ENSG00000163380/ENSG00000166317/ENSG00000170807/ENSG00000172399/ENSG00000173991/ENSG00000186868/ENSG00000100625/ENSG00000100628/ENSG00000128591	25
GO:0043501	skeletal muscle adaptation	8/208	22/17431	9.95312e-11	1.1899e-08	1.07703e-08	ENSG00000105048/ENSG00000143632/ENSG00000158022/ENSG00000159173/ENSG00000177791/ENSG00000248746/ENSG00000114854/ENSG00000172399	8
GO:0006942	regulation of striated muscle contraction	12/208	93/17431	1.08319e-09	1.23329e-07	1.11631e-07	ENSG00000072954/ENSG00000136717/ENSG00000143318/ENSG00000159173/ENSG00000196296/ENSG00000248746/ENSG00000130528/ENSG00000160808/ENSG00000007314/ENSG00000018625/ENSG00000105851/ENSG00000130234	12
GO:0014888	striated muscle adaptation	9/208	43/17431	1.63731e-09	1.77946e-07	1.61067e-07	ENSG00000105048/ENSG00000143632/ENSG00000158022/ENSG00000159173/ENSG00000177791/ENSG00000248746/ENSG00000114854/ENSG00000172399/ENSG00000173991	9
GO:0007519	skeletal muscle tissue development	15/208	169/17431	1.79519e-09	1.86622e-07	1.68921e-07	ENSG00000060138/ENSG00000143318/ENSG00000143632/ENSG00000177791/ENSG00000180209/ENSG00000185482/ENSG00000196218/ENSG00000239474/ENSG00000248746/ENSG00000163380/ENSG00000172399/ENSG00000100625/ENSG00000100628/ENSG00000112183/ENSG00000184343	15
GO:0060538	skeletal muscle organ development	15/208	178/17431	3.67867e-09	3.66487e-07	3.31726e-07	ENSG00000060138/ENSG00000143318/ENSG00000143632/ENSG00000177791/ENSG00000180209/ENSG00000185482/ENSG00000196218/ENSG00000239474/ENSG00000248746/ENSG00000163380/ENSG00000172399/ENSG00000100625/ENSG00000100628/ENSG00000112183/ENSG00000184343	15
GO:0060048	cardiac muscle contraction	13/208	133/17431	6.94342e-09	6.64069e-07	6.01081e-07	ENSG00000072954/ENSG00000130598/ENSG00000136717/ENSG00000155657/ENSG00000159173/ENSG00000196296/ENSG00000114854/ENSG00000130528/ENSG00000160808/ENSG00000173991/ENSG00000018625/ENSG00000105851/ENSG00000130234	13
GO:0070296	sarcoplasmic reticulum calcium ion transport	8/208	41/17431	2.44834e-08	2.25153e-06	2.03797e-06	ENSG00000072954/ENSG00000143318/ENSG00000170290/ENSG00000186439/ENSG00000196218/ENSG00000196296/ENSG00000130528/ENSG00000018625	8
GO:0043500	muscle adaptation	11/208	101/17431	3.33478e-08	2.95313e-06	2.67303e-06	ENSG00000105048/ENSG00000143318/ENSG00000143632/ENSG00000158022/ENSG00000159173/ENSG00000177791/ENSG00000248746/ENSG00000114854/ENSG00000172399/ENSG00000173991/ENSG00000108823	11
GO:0050905	neuromuscular process	13/208	163/17431	8.00985e-08	6.83984e-06	6.19107e-06	ENSG00000101470/ENSG00000105048/ENSG00000130598/ENSG00000143318/ENSG00000159173/ENSG00000185482/ENSG00000196296/ENSG00000248746/ENSG00000114854/ENSG00000170175/ENSG00000173991/ENSG00000006611/ENSG00000007314	13
GO:1903169	regulation of calcium ion transmembrane transport	13/208	175/17431	1.84193e-07	1.51864e-05	1.37459e-05	ENSG00000072954/ENSG00000104369/ENSG00000109991/ENSG00000136717/ENSG00000143318/ENSG00000170290/ENSG00000185482/ENSG00000186439/ENSG00000196296/ENSG00000130528/ENSG00000018625/ENSG00000067191/ENSG00000105851	13
GO:0060047	heart contraction	15/208	243/17431	2.34528e-07	1.86919e-05	1.69189e-05	ENSG00000072954/ENSG00000130598/ENSG00000136717/ENSG00000155657/ENSG00000159173/ENSG00000186439/ENSG00000196296/ENSG00000114854/ENSG00000130528/ENSG00000160808/ENSG00000173641/ENSG00000173991/ENSG00000018625/ENSG00000105851/ENSG00000130234	15
GO:0003015	heart process	15/208	254/17431	4.14099e-07	3.1939e-05	2.89096e-05	ENSG00000072954/ENSG00000130598/ENSG00000136717/ENSG00000155657/ENSG00000159173/ENSG00000186439/ENSG00000196296/ENSG00000114854/ENSG00000130528/ENSG00000160808/ENSG00000173641/ENSG00000173991/ENSG00000018625/ENSG00000105851/ENSG00000130234	15
GO:0014904	myotube cell development	7/208	42/17431	5.89532e-07	4.40491e-05	3.9871e-05	ENSG00000143632/ENSG00000185482/ENSG00000196218/ENSG00000239474/ENSG00000248746/ENSG00000163380/ENSG00000170417	7
GO:1901019	regulation of calcium ion transmembrane transporter activity	9/208	94/17431	1.82661e-06	0.000132347	0.000119793	ENSG00000104369/ENSG00000143318/ENSG00000170290/ENSG00000185482/ENSG00000186439/ENSG00000196296/ENSG00000130528/ENSG00000018625/ENSG00000067191	9
GO:0055003	cardiac myofibril assembly	5/208	19/17431	2.33994e-06	0.000164553	0.000148945	ENSG00000155657/ENSG00000183091/ENSG00000197893/ENSG00000153531/ENSG00000173991	5
GO:0070588	calcium ion transmembrane transport	16/208	333/17431	2.59691e-06	0.000177406	0.000160579	ENSG00000072954/ENSG00000104369/ENSG00000109991/ENSG00000129749/ENSG00000136717/ENSG00000143318/ENSG00000170290/ENSG00000185482/ENSG00000186439/ENSG00000196218/ENSG00000196296/ENSG00000130528/ENSG00000018625/ENSG00000067191/ENSG00000105851/ENSG00000153898	16
GO:0014902	myotube differentiation	10/208	130/17431	3.61978e-06	0.000240414	0.00021761	ENSG00000143632/ENSG00000177238/ENSG00000185482/ENSG00000196218/ENSG00000239474/ENSG00000248746/ENSG00000163380/ENSG00000170417/ENSG00000100625/ENSG00000112183	10
GO:0014808	release of sequestered calcium ion into cytosol by sarcoplasmic reticulum	6/208	36/17431	3.88119e-06	0.000246056	0.000222717	ENSG00000072954/ENSG00000143318/ENSG00000186439/ENSG00000196218/ENSG00000130528/ENSG00000018625	6
GO:0014866	skeletal myofibril assembly	4/208	10/17431	3.91055e-06	0.000246056	0.000222717	ENSG00000143632/ENSG00000155657/ENSG00000163380/ENSG00000173991	4
GO:0055013	cardiac muscle cell development	8/208	79/17431	4.53504e-06	0.000274163	0.000248158	ENSG00000155657/ENSG00000183091/ENSG00000197893/ENSG00000077522/ENSG00000136383/ENSG00000153531/ENSG00000173991/ENSG00000100628	8
GO:1903514	release of sequestered calcium ion into cytosol by endoplasmic reticulum	6/208	37/17431	4.58659e-06	0.000274163	0.000248158	ENSG00000072954/ENSG00000143318/ENSG00000186439/ENSG00000196218/ENSG00000130528/ENSG00000018625	6
GO:0048741	skeletal muscle fiber development	6/208	38/17431	5.39273e-06	0.000314488	0.000284659	ENSG00000143632/ENSG00000185482/ENSG00000196218/ENSG00000239474/ENSG00000248746/ENSG00000163380	6
GO:0014733	regulation of skeletal muscle adaptation	4/208	11/17431	6.08773e-06	0.000346566	0.000313694	ENSG00000105048/ENSG00000159173/ENSG00000248746/ENSG00000114854	4
GO:0051924	regulation of calcium ion transport	14/208	279/17431	6.81741e-06	0.00037908	0.000343124	ENSG00000072954/ENSG00000104369/ENSG00000109991/ENSG00000136717/ENSG00000143318/ENSG00000170290/ENSG00000185482/ENSG00000186439/ENSG00000196296/ENSG00000130528/ENSG00000164266/ENSG00000018625/ENSG00000067191/ENSG00000105851	14
GO:0055006	cardiac cell development	8/208	85/17431	7.86937e-06	0.000427629	0.000387067	ENSG00000155657/ENSG00000183091/ENSG00000197893/ENSG00000077522/ENSG00000136383/ENSG00000153531/ENSG00000173991/ENSG00000100628	8
GO:0034765	regulation of ion transmembrane transport	19/208	500/17431	9.15417e-06	0.000486391	0.000440257	ENSG00000072954/ENSG00000104369/ENSG00000104848/ENSG00000109991/ENSG00000136717/ENSG00000143318/ENSG00000170290/ENSG00000185482/ENSG00000186439/ENSG00000187486/ENSG00000196296/ENSG00000077522/ENSG00000130528/ENSG00000007314/ENSG00000018625/ENSG00000067191/ENSG00000105851/ENSG00000112782/ENSG00000130234	19
GO:0007274	neuromuscular synaptic transmission	5/208	26/17431	1.23668e-05	0.000642805	0.000581834	ENSG00000109991/ENSG00000117971/ENSG00000165917/ENSG00000185482/ENSG00000170175	5
GO:0014874	response to stimulus involved in regulation of muscle adaptation	4/208	13/17431	1.29448e-05	0.000658534	0.000596071	ENSG00000143318/ENSG00000158022/ENSG00000248746/ENSG00000108823	4
GO:0014819	regulation of skeletal muscle contraction	4/208	15/17431	2.42537e-05	0.00120814	0.00109354	ENSG00000143318/ENSG00000196296/ENSG00000248746/ENSG00000007314	4
GO:0010880	regulation of release of sequestered calcium ion into cytosol by sarcoplasmic reticulum	5/208	30/17431	2.57716e-05	0.00125755	0.00113827	ENSG00000072954/ENSG00000143318/ENSG00000186439/ENSG00000130528/ENSG00000018625	5
GO:0006816	calcium ion transport	17/208	448/17431	2.80337e-05	0.00134057	0.00121341	ENSG00000072954/ENSG00000104369/ENSG00000109991/ENSG00000129749/ENSG00000136717/ENSG00000143318/ENSG00000170290/ENSG00000185482/ENSG00000186439/ENSG00000196218/ENSG00000196296/ENSG00000130528/ENSG00000164266/ENSG00000018625/ENSG00000067191/ENSG00000105851/ENSG00000153898	17
GO:0055117	regulation of cardiac muscle contraction	7/208	76/17431	3.39082e-05	0.0015897	0.00143891	ENSG00000072954/ENSG00000136717/ENSG00000196296/ENSG00000130528/ENSG00000018625/ENSG00000105851/ENSG00000130234	7
GO:0048644	muscle organ morphogenesis	7/208	77/17431	3.69257e-05	0.00169787	0.00153683	ENSG00000155657/ENSG00000159173/ENSG00000180209/ENSG00000214872/ENSG00000114854/ENSG00000160808/ENSG00000173991	7
GO:0043502	regulation of muscle adaptation	7/208	78/17431	4.01603e-05	0.00181176	0.00163991	ENSG00000105048/ENSG00000143318/ENSG00000158022/ENSG00000159173/ENSG00000248746/ENSG00000114854/ENSG00000108823	7
GO:1904062	regulation of cation transmembrane transport	15/208	371/17431	4.0973e-05	0.00181242	0.00164051	ENSG00000072954/ENSG00000104369/ENSG00000109991/ENSG00000136717/ENSG00000143318/ENSG00000170290/ENSG00000185482/ENSG00000186439/ENSG00000196296/ENSG00000077522/ENSG00000130528/ENSG00000018625/ENSG00000067191/ENSG00000105851/ENSG00000130234	15
GO:0090075	relaxation of muscle	5/208	33/17431	4.16909e-05	0.00181242	0.00164051	ENSG00000170290/ENSG00000196296/ENSG00000248746/ENSG00000130528/ENSG00000018625	5
GO:0010959	regulation of metal ion transport	16/208	424/17431	5.17995e-05	0.00218682	0.0019794	ENSG00000072954/ENSG00000104369/ENSG00000109991/ENSG00000136717/ENSG00000143318/ENSG00000170290/ENSG00000185482/ENSG00000186439/ENSG00000196296/ENSG00000077522/ENSG00000130528/ENSG00000164266/ENSG00000018625/ENSG00000067191/ENSG00000105851/ENSG00000188580	16
GO:0003007	heart morphogenesis	12/208	252/17431	5.21324e-05	0.00218682	0.0019794	ENSG00000155657/ENSG00000159173/ENSG00000196218/ENSG00000114854/ENSG00000153531/ENSG00000160808/ENSG00000163501/ENSG00000164128/ENSG00000166317/ENSG00000173991/ENSG00000100628/ENSG00000164129	12
GO:1903522	regulation of blood circulation	12/208	259/17431	6.78424e-05	0.00279675	0.00253147	ENSG00000072954/ENSG00000136717/ENSG00000186439/ENSG00000188176/ENSG00000196296/ENSG00000214872/ENSG00000130528/ENSG00000160808/ENSG00000173641/ENSG00000018625/ENSG00000105851/ENSG00000130234	12
GO:0051261	protein depolymerization	8/208	117/17431	8.05306e-05	0.00320915	0.00290475	ENSG00000070182/ENSG00000170290/ENSG00000015592/ENSG00000077522/ENSG00000163380/ENSG00000170807/ENSG00000006747/ENSG00000138100	8
GO:0055007	cardiac muscle cell differentiation	8/208	117/17431	8.05306e-05	0.00320915	0.00290475	ENSG00000155657/ENSG00000183091/ENSG00000197893/ENSG00000077522/ENSG00000136383/ENSG00000153531/ENSG00000173991/ENSG00000100628	8
GO:0048738	cardiac muscle tissue development	11/208	227/17431	9.17348e-05	0.0035957	0.00325465	ENSG00000155657/ENSG00000159173/ENSG00000183091/ENSG00000197893/ENSG00000077522/ENSG00000114854/ENSG00000136383/ENSG00000153531/ENSG00000160808/ENSG00000173991/ENSG00000100628	11
GO:1901879	regulation of protein depolymerization	7/208	89/17431	9.37797e-05	0.00361657	0.00327353	ENSG00000070182/ENSG00000170290/ENSG00000077522/ENSG00000163380/ENSG00000170807/ENSG00000006747/ENSG00000138100	7
GO:0007015	actin filament organization	16/208	451/17431	0.000106712	0.00404997	0.00366582	ENSG00000070182/ENSG00000136717/ENSG00000143549/ENSG00000143632/ENSG00000155657/ENSG00000183091/ENSG00000197893/ENSG00000077522/ENSG00000163380/ENSG00000166317/ENSG00000166866/ENSG00000170807/ENSG00000173991/ENSG00000006611/ENSG00000006747/ENSG00000167549	16
GO:0051209	release of sequestered calcium ion into cytosol	8/208	124/17431	0.000121092	0.00447779	0.00405307	ENSG00000072954/ENSG00000104369/ENSG00000143318/ENSG00000186439/ENSG00000196218/ENSG00000130528/ENSG00000018625/ENSG00000153898	8
GO:0045932	negative regulation of muscle contraction	4/208	22/17431	0.00012173	0.00447779	0.00405307	ENSG00000105048/ENSG00000136717/ENSG00000018625/ENSG00000105851	4
GO:0051283	negative regulation of sequestering of calcium ion	8/208	125/17431	0.000128065	0.00463946	0.0041994	ENSG00000072954/ENSG00000104369/ENSG00000143318/ENSG00000186439/ENSG00000196218/ENSG00000130528/ENSG00000018625/ENSG00000153898	8
GO:0051282	regulation of sequestering of calcium ion	8/208	126/17431	0.000135368	0.0048308	0.0043726	ENSG00000072954/ENSG00000104369/ENSG00000143318/ENSG00000186439/ENSG00000196218/ENSG00000130528/ENSG00000018625/ENSG00000153898	8
GO:0035637	multicellular organismal signaling	9/208	163/17431	0.000151319	0.00532063	0.00481596	ENSG00000109991/ENSG00000117971/ENSG00000136717/ENSG00000186439/ENSG00000196296/ENSG00000130528/ENSG00000007314/ENSG00000018625/ENSG00000130234	9
GO:0051208	sequestering of calcium ion	8/208	130/17431	0.000168101	0.00582506	0.00527255	ENSG00000072954/ENSG00000104369/ENSG00000143318/ENSG00000186439/ENSG00000196218/ENSG00000130528/ENSG00000018625/ENSG00000153898	8
GO:0014706	striated muscle tissue development	11/208	244/17431	0.000173289	0.00591906	0.00535763	ENSG00000155657/ENSG00000159173/ENSG00000183091/ENSG00000197893/ENSG00000077522/ENSG00000114854/ENSG00000136383/ENSG00000153531/ENSG00000160808/ENSG00000173991/ENSG00000100628	11
GO:0032409	regulation of transporter activity	12/208	290/17431	0.00019641	0.0066143	0.00598693	ENSG00000104369/ENSG00000143318/ENSG00000170290/ENSG00000185482/ENSG00000186439/ENSG00000196296/ENSG00000077522/ENSG00000130528/ENSG00000158865/ENSG00000018625/ENSG00000067191/ENSG00000130234	12
GO:0060415	muscle tissue morphogenesis	6/208	71/17431	0.000201766	0.0066786	0.00604512	ENSG00000155657/ENSG00000159173/ENSG00000180209/ENSG00000114854/ENSG00000160808/ENSG00000173991	6
GO:0008016	regulation of heart contraction	10/208	208/17431	0.000203905	0.0066786	0.00604512	ENSG00000072954/ENSG00000136717/ENSG00000186439/ENSG00000196296/ENSG00000130528/ENSG00000160808/ENSG00000173641/ENSG00000018625/ENSG00000105851/ENSG00000130234	10
GO:0019722	calcium-mediated signaling	10/208	216/17431	0.000276191	0.00892395	0.0080775	ENSG00000072954/ENSG00000109991/ENSG00000143318/ENSG00000177791/ENSG00000248746/ENSG00000130528/ENSG00000172399/ENSG00000186868/ENSG00000018625/ENSG00000140563	10
GO:0097553	calcium ion transmembrane import into cytosol	9/208	180/17431	0.000317395	0.010058	0.00910398	ENSG00000072954/ENSG00000104369/ENSG00000109991/ENSG00000143318/ENSG00000186439/ENSG00000196218/ENSG00000130528/ENSG00000018625/ENSG00000153898	9
GO:0051651	maintenance of location in cell	10/208	220/17431	0.000319702	0.010058	0.00910398	ENSG00000072954/ENSG00000104369/ENSG00000143318/ENSG00000186439/ENSG00000196218/ENSG00000196296/ENSG00000130528/ENSG00000006747/ENSG00000018625/ENSG00000153898	10
GO:0014854	response to inactivity	3/208	12/17431	0.000340309	0.0105672	0.00956493	ENSG00000143318/ENSG00000248746/ENSG00000108823	3
GO:0051279	regulation of release of sequestered calcium ion into cytosol	6/208	79/17431	0.000361872	0.0110928	0.0100406	ENSG00000072954/ENSG00000104369/ENSG00000143318/ENSG00000186439/ENSG00000130528/ENSG00000018625	6
GO:0019932	second-messenger-mediated signaling	12/208	315/17431	0.00041653	0.0126066	0.0114109	ENSG00000072954/ENSG00000109991/ENSG00000143318/ENSG00000177791/ENSG00000248746/ENSG00000130528/ENSG00000164266/ENSG00000172399/ENSG00000186868/ENSG00000007171/ENSG00000018625/ENSG00000140563	12
GO:0035051	cardiocyte differentiation	8/208	149/17431	0.000424926	0.0127	0.0114954	ENSG00000155657/ENSG00000183091/ENSG00000197893/ENSG00000077522/ENSG00000136383/ENSG00000153531/ENSG00000173991/ENSG00000100628	8
GO:1901077	regulation of relaxation of muscle	3/208	13/17431	0.000438518	0.0129444	0.0117166	ENSG00000170290/ENSG00000248746/ENSG00000130528	3
GO:0022898	regulation of transmembrane transporter activity	11/208	273/17431	0.000452826	0.0130638	0.0118246	ENSG00000104369/ENSG00000143318/ENSG00000170290/ENSG00000185482/ENSG00000186439/ENSG00000196296/ENSG00000077522/ENSG00000130528/ENSG00000018625/ENSG00000067191/ENSG00000130234	11
GO:0030834	regulation of actin filament depolymerization	5/208	54/17431	0.000453489	0.0130638	0.0118246	ENSG00000070182/ENSG00000077522/ENSG00000163380/ENSG00000170807/ENSG00000006747	5
GO:0007271	synaptic transmission, cholinergic	4/208	32/17431	0.000545092	0.0155156	0.014044	ENSG00000117971/ENSG00000129749/ENSG00000165917/ENSG00000170175	4
GO:0045989	positive regulation of striated muscle contraction	3/208	14/17431	0.000553217	0.0155617	0.0140856	ENSG00000196296/ENSG00000248746/ENSG00000130234	3
GO:0030042	actin filament depolymerization	5/208	59/17431	0.000684138	0.0182103	0.0164831	ENSG00000070182/ENSG00000077522/ENSG00000163380/ENSG00000170807/ENSG00000006747	5
GO:0055008	cardiac muscle tissue morphogenesis	5/208	59/17431	0.000684138	0.0182103	0.0164831	ENSG00000155657/ENSG00000159173/ENSG00000114854/ENSG00000160808/ENSG00000173991	5
GO:0033275	actin-myosin filament sliding	3/208	15/17431	0.000685458	0.0182103	0.0164831	ENSG00000125414/ENSG00000180209/ENSG00000114854	3
GO:0070885	negative regulation of calcineurin-NFAT signaling cascade	3/208	15/17431	0.000685458	0.0182103	0.0164831	ENSG00000177791/ENSG00000248746/ENSG00000172399	3
GO:0106057	negative regulation of calcineurin-mediated signaling	3/208	15/17431	0.000685458	0.0182103	0.0164831	ENSG00000177791/ENSG00000248746/ENSG00000172399	3
GO:0043242	negative regulation of protein-containing complex disassembly	6/208	90/17431	0.000727349	0.0191109	0.0172982	ENSG00000070182/ENSG00000170290/ENSG00000163380/ENSG00000170807/ENSG00000006747/ENSG00000138100	6
GO:0006874	cellular calcium ion homeostasis	11/208	291/17431	0.000768987	0.0199853	0.0180897	ENSG00000072954/ENSG00000104369/ENSG00000143028/ENSG00000143318/ENSG00000186439/ENSG00000196218/ENSG00000196296/ENSG00000130528/ENSG00000188763/ENSG00000018625/ENSG00000153898	11
GO:0030048	actin filament-based movement	7/208	128/17431	0.000870622	0.0223834	0.0202603	ENSG00000125414/ENSG00000136717/ENSG00000180209/ENSG00000196296/ENSG00000114854/ENSG00000166866/ENSG00000018625	7
GO:0007340	acrosome reaction	4/208	38/17431	0.00105815	0.0269153	0.0243623	ENSG00000135248/ENSG00000165076/ENSG00000164266/ENSG00000115556	4
GO:0061337	cardiac conduction	6/208	98/17431	0.0011367	0.0286089	0.0258953	ENSG00000136717/ENSG00000186439/ENSG00000196296/ENSG00000130528/ENSG00000018625/ENSG00000130234	6
GO:0009251	glucan catabolic process	3/208	18/17431	0.00119729	0.0295353	0.0267338	ENSG00000068976/ENSG00000152556/ENSG00000257335	3
GO:0070252	actin-mediated cell contraction	6/208	99/17431	0.00119821	0.0295353	0.0267338	ENSG00000125414/ENSG00000136717/ENSG00000180209/ENSG00000196296/ENSG00000114854/ENSG00000018625	6
GO:0043244	regulation of protein-containing complex disassembly	7/208	137/17431	0.00129494	0.0315315	0.0285407	ENSG00000070182/ENSG00000170290/ENSG00000077522/ENSG00000163380/ENSG00000170807/ENSG00000006747/ENSG00000138100	7
GO:0032412	regulation of ion transmembrane transporter activity	10/208	264/17431	0.00130557	0.0315315	0.0285407	ENSG00000104369/ENSG00000143318/ENSG00000170290/ENSG00000185482/ENSG00000186439/ENSG00000196296/ENSG00000077522/ENSG00000130528/ENSG00000018625/ENSG00000067191	10
GO:0044247	cellular polysaccharide catabolic process	3/208	19/17431	0.00140934	0.0327735	0.0296649	ENSG00000068976/ENSG00000152556/ENSG00000257335	3
GO:2001014	regulation of skeletal muscle cell differentiation	3/208	19/17431	0.00140934	0.0327735	0.0296649	ENSG00000239474/ENSG00000100625/ENSG00000112183	3
GO:0051693	actin filament capping	4/208	41/17431	0.00141182	0.0327735	0.0296649	ENSG00000070182/ENSG00000163380/ENSG00000170807/ENSG00000006747	4
GO:1903115	regulation of actin filament-based movement	4/208	41/17431	0.00141182	0.0327735	0.0296649	ENSG00000136717/ENSG00000196296/ENSG00000114854/ENSG00000018625	4
GO:0010830	regulation of myotube differentiation	4/208	42/17431	0.00154602	0.0354277	0.0320673	ENSG00000177238/ENSG00000248746/ENSG00000163380/ENSG00000112183	4
GO:0055074	calcium ion homeostasis	11/208	318/17431	0.00157113	0.0354277	0.0320673	ENSG00000072954/ENSG00000104369/ENSG00000143028/ENSG00000143318/ENSG00000186439/ENSG00000196218/ENSG00000196296/ENSG00000130528/ENSG00000188763/ENSG00000018625/ENSG00000153898	11
GO:0006073	cellular glucan metabolic process	5/208	71/17431	0.00158543	0.0354277	0.0320673	ENSG00000068976/ENSG00000152556/ENSG00000164776/ENSG00000257335/ENSG00000135447	5
GO:0044042	glucan metabolic process	5/208	71/17431	0.00158543	0.0354277	0.0320673	ENSG00000068976/ENSG00000152556/ENSG00000164776/ENSG00000257335/ENSG00000135447	5
GO:0050849	negative regulation of calcium-mediated signaling	3/208	20/17431	0.00164355	0.0363864	0.0329351	ENSG00000177791/ENSG00000248746/ENSG00000172399	3
GO:1901021	positive regulation of calcium ion transmembrane transporter activity	4/208	43/17431	0.00168884	0.0370461	0.0335322	ENSG00000143318/ENSG00000185482/ENSG00000186439/ENSG00000196296	4
GO:1901880	negative regulation of protein depolymerization	5/208	73/17431	0.00179427	0.039001	0.0353017	ENSG00000070182/ENSG00000163380/ENSG00000170807/ENSG00000006747/ENSG00000138100	5
GO:0006875	cellular metal ion homeostasis	13/208	425/17431	0.00183163	0.0394543	0.035712	ENSG00000072954/ENSG00000104369/ENSG00000143028/ENSG00000143318/ENSG00000186439/ENSG00000196218/ENSG00000196296/ENSG00000130528/ENSG00000168509/ENSG00000188763/ENSG00000018625/ENSG00000153898/ENSG00000181333	13
GO:0000272	polysaccharide catabolic process	3/208	21/17431	0.00190072	0.040577	0.0367282	ENSG00000068976/ENSG00000152556/ENSG00000257335	3
GO:0030835	negative regulation of actin filament depolymerization	4/208	45/17431	0.0020015	0.0423503	0.0383334	ENSG00000070182/ENSG00000163380/ENSG00000170807/ENSG00000006747	4
GO:0045933	positive regulation of muscle contraction	4/208	46/17431	0.0021719	0.0453586	0.0410563	ENSG00000196296/ENSG00000248746/ENSG00000067191/ENSG00000130234	4
GO:0010881	regulation of cardiac muscle contraction by regulation of the release of sequestered calcium ion	3/208	22/17431	0.00218161	0.0453586	0.0410563	ENSG00000072954/ENSG00000130528/ENSG00000018625	3
GO:0072503	cellular divalent inorganic cation homeostasis	11/208	334/17431	0.00230659	0.0475437	0.0430341	ENSG00000072954/ENSG00000104369/ENSG00000143028/ENSG00000143318/ENSG00000186439/ENSG00000196218/ENSG00000196296/ENSG00000130528/ENSG00000188763/ENSG00000018625/ENSG00000153898	11
GO:0051926	negative regulation of calcium ion transport	5/208	79/17431	0.00254186	0.0519452	0.0470181	ENSG00000136717/ENSG00000170290/ENSG00000186439/ENSG00000164266/ENSG00000018625	5

## Sheet: Circ Hormones
ESTROGEN																TESTOSTERONE
Females- E2 + Age								Males- E2 + Age								Females` TT + Age								Males ~ TT + Age		MALE- log(TT) + (1|ID)
	logFC	AveExpr	t	P.Value	adj.P.Val	B			logFC	AveExpr	t	P.Value	adj.P.Val	B			logFC	AveExpr	t	P.Value	adj.P.Val	B			logFC	AveExpr	t	P.Value	adj.P.Val	B
hsa-miR-181c-5p	-0.00210062	2.54049	-4.25972	0.000432659	0.131961	-2.96153		hsa-miR-613	-0.0220752	1.86142	-3.24345	0.00347568	0.55474	-2.88823		hsa-miR-324-5p	-1.21462	1.76033	-2.66757	0.0153261	0.938462	-4.50413		hsa-miR-193b-5p	0.165261	5.51094	3.06226	0.00534511	0.995838	-2.1179
hsa-miR-211-5p	-0.00528267	4.12883	-3.41495	0.00294003	0.408338	-4.8715		hsa-miR-523-3p	-0.0374773	1.92878	-3.19865	0.00387374	0.55474	-2.99245		hsa-miR-148b-5p	1.29794	1.1877	2.64412	0.0161145	0.938462	-4.50556		hsa-miR-323a-3p	0.0933307	1.26039	2.78813	0.0101994	0.995838	-2.66786
hsa-miR-204-5p	-0.00239628	4.90054	-3.17295	0.00505876	0.408338	-5.40359		hsa-miR-643	-0.0299816	6.48744	-2.71026	0.0122556	0.55474	-4.08631		hsa-miR-15b-5p	-1.45478	2.30855	-2.5579	0.0193578	0.938462	-4.51084		hsa-miR-362-3p	0.0642079	0.0103308	2.50869	0.0192676	0.995838	-3.20333
hsa-miR-23a-3p	0.00458467	6.18412	3.04949	0.00665561	0.408338	-5.6706		hsa-miR-454-3p	-0.00925541	4.03391	-2.66368	0.0136321	0.55474	-4.18594		hsa-miR-15a-5p	-1.36	3.46548	-2.5221	0.0208776	0.938462	-4.51304		hsa-miR-657	-0.0746047	5.773	-2.49256	0.0199725	0.995838	-3.23334
hsa-miR-518e-3p	-0.00225604	3.89883	-2.95378	0.00822044	0.408338	-5.87509		hsa-miR-26b-3p	0.0195592	3.45152	2.64223	0.0143136	0.55474	-4.2315		hsa-miR-193b-3p	-0.70198	7.29667	-2.47722	0.0229422	0.938462	-4.51579		hsa-miR-376a-5p	-0.164494	2.41734	-2.33217	0.0283972	0.995838	-3.52573
hsa-miR-26b-5p	-0.0013062	6.57207	-2.90923	0.00906514	0.408338	-5.96948		hsa-miR-103a-3p	-0.0205226	2.6321	-2.62562	0.0148631	0.55474	-4.26665		hsa-miR-935	-0.87512	4.27287	-2.37405	0.0284355	0.938462	-4.52211		hsa-miR-136-3p	0.110161	3.35908	2.17831	0.0394231	0.995838	-3.7952
hsa-miR-519e-3p	-0.00246622	3.67211	-2.80344	0.0114187	0.408338	-6.19136		hsa-miR-182-5p	-0.0162797	0.488298	-2.36504	0.0265111	0.55474	-4.80122		hsa-miR-15b-3p	-1.87404	2.81891	-2.18402	0.0418715	0.938462	-4.53366		hsa-miR-613	-0.077774	1.86142	-2.15661	0.0412575	0.995838	-3.83229
hsa-miR-301b	-0.00209418	1.5538	-2.63074	0.0165642	0.408338	-6.54611		hsa-miR-657	-0.0146857	5.773	-2.34301	0.0278082	0.55474	-4.84486		hsa-miR-423-5p	-1.86651	2.86584	-2.12426	0.0471731	0.938462	-4.53726		hsa-miR-550a-5p	0.0575104	1.35045	2.1159	0.0449056	0.995838	-3.90118
hsa-miR-202-3p	0.00346066	3.61742	2.59061	0.0180425	0.408338	-6.62708		hsa-miR-19a-3p	-0.0112896	5.73005	-2.30492	0.0301899	0.55474	-4.91974		hsa-miR-362-3p	-1.0974	0.628	-2.11665	0.04789	0.938462	-4.53772		hsa-miR-643	-0.11739	6.48744	-2.09838	0.0465636	0.995838	-3.93058
hsa-miR-378a-5p	-0.00118585	3.80747	-2.58338	0.0183218	0.408338	-6.64162		hsa-miR-497-5p	0.0387118	4.20511	2.28815	0.0312963	0.55474	-4.95246		hsa-miR-942-5p	-1.69115	2.23429	-2.11526	0.0480224	0.938462	-4.5378
hsa-miR-135b-5p	-0.00201929	3.77949	-2.58111	0.0184103	0.408338	-6.64617		hsa-miR-99b-5p	-0.0127553	2.41111	-2.28391	0.031582	0.55474	-4.96071		hsa-miR-628-3p	-0.968899	3.41799	-2.10468	0.0490387	0.938462	-4.53843
hsa-miR-485-3p	-0.00130495	2.56124	-2.55576	0.0194268	0.408338	-6.69693		hsa-miR-519a-3p	-0.0166441	1.36098	-2.20089	0.0376723	0.55474	-5.12019
hsa-miR-7-1-3p	-0.0019486	2.91267	-2.55297	0.0195417	0.408338	-6.70249		hsa-miR-185-5p	-0.0131696	1.92773	-2.16713	0.0404395	0.55474	-5.18393		Females- fT + Age								Males- fT + Age
hsa-miR-886-3p	0.00212702	3.1318	2.52206	0.02086	0.408338	-6.76402		hsa-miR-1267	-0.0240809	3.66051	-2.1577	0.0412449	0.55474	-5.20162			logFC	AveExpr	t	P.Value	adj.P.Val	B			logFC	AveExpr	t	P.Value	adj.P.Val	B
hsa-miR-132-3p	-0.00123517	4.30041	-2.49643	0.0220162	0.408338	-6.81476		hsa-miR-18a-5p	-0.018001	1.01806	-2.15247	0.0416969	0.55474	-5.21139		hsa-miR-362-3p	-0.0915239	0.628	-2.47519	0.0230409	0.924045	-3.25		hsa-miR-613	-0.00606762	1.86142	-6.43622	1.23596e-06	0.000376968	3.41493
hsa-miR-1290	0.00245543	4.23516	2.45891	0.0238175	0.408338	-6.88855		hsa-miR-144-3p	0.0200852	5.62618	2.14196	0.042621	0.55474	-5.23103		hsa-miR-27b-5p	-0.0635216	3.99029	-2.23908	0.037476	0.924045	-3.63743		hsa-miR-132-3p	-0.0034762	3.78929	-3.41466	0.00229719	0.297255	-4.13373
hsa-miR-22-3p	0.0024365	5.08688	2.45088	0.0242206	0.408338	-6.90427		hsa-miR-455-5p	-0.0145065	2.11948	-2.13187	0.0435244	0.55474	-5.2498		hsa-miR-571	0.151205	6.6054	2.11106	0.0484246	0.924045	-3.83913		hsa-miR-643	-0.00638241	6.48744	-3.13396	0.00454023	0.297255	-4.79334
hsa-miR-502-3p	0.00173355	1.56017	2.44046	0.0247531	0.408338	-6.92462		hsa-miR-30c-5p	-0.0094397	7.02339	-2.10381	0.0461285	0.55474	-5.30169										hsa-miR-491-5p	-0.00255859	3.31364	-3.12611	0.00462648	0.297255	-4.81146
hsa-miR-212-3p	-0.00207617	2.83195	-2.42738	0.0254374	0.408338	-6.95013		hsa-miR-191-5p	-0.00668454	6.39693	-2.06729	0.0497265	0.55474	-5.36853										hsa-miR-193b-5p	0.00655583	5.51094	3.0555	0.0054771	0.297255	-4.97363
hsa-miR-422a	-0.0010539	8.17621	-2.38366	0.027854	0.419505	-7.0348																		hsa-miR-519a-3p	-0.00405534	1.36098	-3.00486	0.0061776	0.297255	-5.08895
hsa-miR-296-5p	0.00152162	2.91492	2.33556	0.0307591	0.419505	-7.12702																		hsa-miR-210-3p	-0.00290102	4.57714	-2.96289	0.00682225	0.297255	-5.18385
hsa-miR-653-5p	-0.00260531	2.60105	-2.31572	0.0320374	0.419505	-7.16475																		hsa-miR-409-3p	0.00285462	2.17096	2.7835	0.0103744	0.324492	-5.58231
hsa-miR-598-3p	0.00168463	1.62823	2.30088	0.0330253	0.419505	-7.19285																		hsa-miR-875-5p	-0.00558141	3.38014	-2.73899	0.0114956	0.324492	-5.67926
hsa-miR-190a-5p	-0.00235908	1.70971	-2.29408	0.0334879	0.419505	-7.20571																		hsa-miR-103a-3p	-0.00398774	2.6321	-2.68285	0.013073	0.324492	-5.80036
hsa-miR-455-3p	0.00258219	2.85262	2.26609	0.0354537	0.419505	-7.25836																		hsa-miR-19b-1-5p	0.00341525	1.89262	2.62955	0.0147572	0.324492	-5.9141
hsa-miR-494-3p	0.00164172	4.52693	2.26184	0.0357611	0.419505	-7.26632																		hsa-miR-1267	-0.00539752	3.66051	-2.62589	0.0148798	0.324492	-5.92186
hsa-miR-15a-5p	0.00165176	3.46548	2.22619	0.0384396	0.424317	-7.33276																		hsa-miR-185-5p	-0.00293313	1.92773	-2.6248	0.0149167	0.324492	-5.92417
hsa-miR-20b-5p	-0.00135625	4.28091	-2.19893	0.0406112	0.424317	-7.38316																		hsa-miR-10a-5p	-0.00292693	2.51587	-2.6241	0.0149403	0.324492	-5.92565
hsa-miR-519b-3p	-0.00238879	1.40142	-2.18775	0.0415341	0.424317	-7.40373																		hsa-miR-143-3p	-0.00315568	4.05116	-2.54779	0.0177396	0.324492	-6.08609
hsa-miR-1253	0.00211434	3.30485	2.17533	0.0425812	0.424317	-7.42649																		hsa-miR-126-3p	-0.00237716	8.44241	-2.52551	0.0186451	0.324492	-6.13243
hsa-miR-886-5p	0.00225631	3.05295	2.16896	0.0431273	0.424317	-7.43813																		hsa-miR-425-3p	-0.0023814	2.80612	-2.52422	0.0186989	0.324492	-6.13511
hsa-miR-194-5p	-0.00140793	1.35305	-2.14452	0.0452845	0.429676	-7.48264																		hsa-miR-149-5p	-0.00246091	3.04079	-2.51351	0.0191504	0.324492	-6.15729
hsa-let-7f-5p	0.00213167	5.74213	2.11727	0.0478043	0.429676	-7.53189																		hsa-miR-342-3p	-0.00192089	5.21961	-2.46094	0.0215171	0.345406	-6.26538
hsa-miR-33a-3p	-0.00328612	3.86474	-2.11628	0.0478983	0.429676	-7.53368																		hsa-miR-139-5p	-0.00189223	4.42814	-2.39366	0.0249415	0.349239	-6.40172
																								hsa-miR-25-3p	-0.00249725	0.201794	-2.33361	0.0284141	0.349239	-6.52144
																								hsa-miR-10b-5p	-0.00289358	1.26775	-2.28041	0.0318553	0.349239	-6.62591
																								hsa-miR-483-5	-0.00162341	2.43735	-2.27566	0.0321808	0.349239	-6.63517
																								hsa-miR-519e-3p	-0.00522206	2.58588	-2.26125	0.0331851	0.349239	-6.66316
																								hsa-miR-191-5p	-0.00136208	6.39693	-2.25978	0.0332895	0.349239	-6.66602
																								hsa-miR-145-5p	-0.00219744	5.3796	-2.24479	0.034368	0.349239	-6.69501
																								hsa-miR-339-3p	-0.00221698	3.00075	-2.242	0.034572	0.349239	-6.70038
																								hsa-miR-374b-5p	-0.00198323	5.2907	-2.24194	0.034576	0.349239	-6.70049
																								hsa-miR-150-5p	-0.0018977	5.41294	-2.21807	0.0363692	0.349239	-6.74636
																								hsa-miR-628-3p	0.00172019	3.52662	2.18042	0.0393681	0.349239	-6.81803
																								hsa-miR-657	-0.00263585	5.773	-2.1741	0.0398928	0.349239	-6.82998
																								hsa-miR-125a-5p	-0.00190362	3.14974	-2.16164	0.0409459	0.349239	-6.85348
																								hsa-miR-1255b-5p	-0.00284222	3.64163	-2.15443	0.0415666	0.349239	-6.86703
																								hsa-miR-140-5p	-0.00226324	4.52215	-2.14869	0.0420678	0.349239	-6.87782
																								hsa-miR-484	-0.00162932	5.51408	-2.13735	0.0430717	0.349239	-6.89903
																								hsa-miR-15b-3p	0.00382788	2.28991	2.13426	0.0433493	0.349239	-6.9048
																								hsa-miR-571	-0.00374645	6.92841	-2.12429	0.044255	0.349239	-6.92337
																								hsa-miR-152-3p	-0.00231542	2.4232	-2.12008	0.0446429	0.349239	-6.9312
																								hsa-miR-186-5p	-0.00184377	4.41101	-2.11993	0.0446568	0.349239	-6.93148

[truncated: 4 more sheets: TF BASE, TF interact, PP_miR Response, VO2_miR Response]
