# Supplementary material for: Muscle miRNAs are influenced by sex at baseline and in response to exercise
Source: BMC Biol. 2023 Nov 27;21:273. doi: 10.1186/s12915-023-01755-3 (PMC10683325; doi:10.1186/s12915-023-01755-3)
Supplement: Supplementary file 3 — Additional file 3: Table S1. Comparison of male and female at baseline (scramble condition), Table S2. Comparison of male scramble vs overexpression of miR-30a, Table S3. Comparison of female scramble vs overexpression of miR-30a, Table S4. Comparison of male overexpression miR-30a and female overexpression miR30a, Table S5. Interaction Analysis of miR-30a, Table S6. Comparison of male scramble vs overexpression of miR-30c, Table S7. Comparison of female scramble vs overexpression of miR-30c, Table S8. Comparison of male overexpression miR-30c and female overexpression miR30c, Table S9. Interaction Analysis of 30c. Table S10. Donor Characteristics. [file 12915_2023_1755_MOESM3_ESM.xlsx]

## Sheet: Summary
Sheet	Description
Sheet 1	Comparison of male and female at baseline (scramble condition)
miRNA-30a Results
Sheet 2	Comparison of male scramble vs overexpression of miR-30a
Sheet 3	Comparison of female scramble vs overexpression of miR-30a
Sheet 4	Comparison of male overexpression miR-30a and female overexpression miR30a
Sheet 5	Interaction Analysis
miRNA-30c Results
Sheet 6	Comparison of male scramble vs overexpression of miR-30c
Sheet 7	Comparison of female scramble vs overexpression of miR-30c
Sheet 8	Comparison of male overexpression miR-30c and female overexpression miR30c
Sheet 9	Interaction Analysis
Sheet 10	Donor Characteristics

## Sheet: Sheet 1
ENSEMBL	SYMBOL	baseMean	log2FoldChange	lfcSE	stat	pvalue	padj
ENSG00000184983	NDUFA6	383.09	4.94233	0.362146	13.6474	2.09334e-42	3.26373e-38
ENSG00000129824	RPS4Y1	3907.92	15.2973	1.19963	12.7517	3.04967e-37	2.37737e-33
ENSG00000131002	TXLNGY	179.419	6.79661	0.669539	10.1512	3.2738e-24	1.70139e-20
ENSG00000067048	DDX3Y	418.311	12.0739	1.22161	9.88358	4.90498e-23	1.91184e-19
ENSG00000067646	ZFY	418.564	10.2239	1.05643	9.67779	3.74744e-22	1.16853e-18
ENSG00000114374	USP9Y	706.359	6.80228	0.707198	9.61864	6.67069e-22	1.73338e-18
ENSG00000012817	KDM5D	547.514	11.4999	1.20871	9.51414	1.83213e-21	4.08068e-18
ENSG00000183878	UTY	225.729	11.1837	1.22397	9.13723	6.40748e-20	1.24874e-16
ENSG00000165246	NLGN4Y	127.707	5.74266	0.65684	8.74286	2.2728e-18	3.93725e-15
ENSG00000198692	EIF1AY	288.539	10.575	1.21764	8.68484	3.79288e-18	5.91348e-15
ENSG00000099725	PRKY	107.08	6.89453	0.837811	8.22922	1.88432e-16	2.67077e-13
ENSG00000204351	SKIV2L	431.396	3.26122	0.412743	7.90134	2.75931e-15	3.58504e-12
ENSG00000233841	HLA-C	1462.69	11.0045	1.69001	6.51151	7.43984e-11	8.92266e-08
ENSG00000288686	XGY2	43.2891	8.80023	1.3867	6.34619	2.20715e-10	2.45798e-07
ENSG00000234795	RFTN1P1	33.9026	8.44932	1.35464	6.23734	4.45085e-10	4.62621e-07
ENSG00000236759	EHMT2	179.489	4.25866	0.714124	5.96348	2.46926e-09	2.40614e-06
ENSG00000227333	EHMT2	177.116	4.2383	0.721238	5.87642	4.1923e-09	3.84483e-06
ENSG00000281013	NDUFA6	1157.34	-1.13309	0.198125	-5.71906	1.07113e-08	9.2778e-06
ENSG00000284976		23.7811	-8.1029	1.4313	-5.66121	1.50309e-08	1.2334e-05
ENSG00000204525	HLA-C	1468.41	12.0443	2.23128	5.39792	6.74161e-08	5.25542e-05
ENSG00000149451	ADAM33	204.964	2.98158	0.580204	5.13885	2.76432e-07	0.000205231
ENSG00000224608	HLA-B	1617.61	-12.4495	2.60508	-4.77893	1.76232e-06	0.00124892
ENSG00000225859	DDX39B	215.792	-1.34146	0.284335	-4.71788	2.38314e-06	0.00161546
ENSG00000274442	PRPF8	1092.68	-2.90449	0.647126	-4.48829	7.17957e-06	0.00466403
ENSG00000206280	ZBTB22	43.5326	-6.60519	1.53122	-4.31369	1.60555e-05	0.0100128
ENSG00000257207		11.4586	6.88487	1.64323	4.18984	2.79151e-05	0.0167394
ENSG00000204364	C2	49.7998	-4.22078	1.10908	-3.80566	0.000141424	0.0816644
ENSG00000235715	PSMB8	212.513	3.32223	0.898251	3.69856	0.000216827	0.120734
ENSG00000262860	LSM14A	531.724	0.781743	0.216745	3.60675	0.000310061	0.166695
ENSG00000034152	MAP2K3	481.699	-0.969407	0.281653	-3.44184	0.000577761	0.271102
ENSG00000127914	AKAP9	1704.11	1.39389	0.40776	3.4184	0.000629912	0.271102
ENSG00000152377	SPOCK1	2201.52	-0.628921	0.182721	-3.44198	0.00057748	0.271102
ENSG00000152402	GUCY1A2	142.462	1.57438	0.45494	3.46064	0.000538894	0.271102
ENSG00000159674	SPON2	816.18	1.48799	0.436024	3.41264	0.000643371	0.271102
ENSG00000229524	BAG6	224.012	2.72961	0.796612	3.42653	0.000611356	0.271102
ENSG00000281216	KIF26B	29.7397	4.37863	1.27174	3.44302	0.000575247	0.271102
ENSG00000283321		21.5705	7.79662	2.27242	3.43098	0.000601397	0.271102
ENSG00000276618	RAD17	278.103	1.32225	0.399536	3.30948	0.00093471	0.383502
ENSG00000064886	CHI3L2	270.494	-3.44072	1.05014	-3.27642	0.00105131	0.409774
ENSG00000278372	MYO19	204.262	-1.36484	0.416183	-3.27943	0.00104017	0.409774
ENSG00000161939	RNASEK-C17orf49	12.0085	4.51673	1.38555	3.25987	0.00111463	0.417725
ENSG00000198938	MT-CO3	4204.5	-0.806158	0.247503	-3.25717	0.00112529	0.417725
ENSG00000145908	ZNF300	200.112	1.06895	0.332128	3.21849	0.00128869	0.42608
ENSG00000169933	FRMPD4	69.8795	-1.48233	0.457552	-3.2397	0.00119654	0.42608
ENSG00000206353	SKIV2L	271.536	-1.79986	0.560112	-3.21339	0.00131177	0.42608
ENSG00000228896	SKIV2L	271.536	-1.79986	0.560112	-3.21339	0.00131177	0.42608
ENSG00000232616	SKIV2L	271.536	-1.79986	0.560112	-3.21339	0.00131177	0.42608
ENSG00000278259	MYO19	316.608	1.3412	0.415277	3.22965	0.00123942	0.42608
ENSG00000266820	KPNA2P3	21.5819	3.48925	1.08926	3.20332	0.00135854	0.432264
ENSG00000115461	IGFBP5	12448.5	0.696958	0.218313	3.19248	0.00141057	0.439845
ENSG00000254681	PKD1P5	44.5048	2.77015	0.879397	3.15006	0.00163237	0.489428
ENSG00000274538	PHLDA2	16.3697	-7.56322	2.39734	-3.15484	0.00160584	0.489428
ENSG00000204257	HLA-DMA	19.3396	6.66536	2.12175	3.14144	0.00168117	0.494548
ENSG00000179455	MKRN3	27.7635	3.05542	0.974932	3.13398	0.00172453	0.49791
ENSG00000224264	VARS1	152.948	-3.8313	1.22819	-3.11948	0.00181169	0.504394
ENSG00000231116	VARS1	152.948	-3.8313	1.22819	-3.11948	0.00181169	0.504394
ENSG00000026508	CD44	7309.14	-1.12841	0.363093	-3.10777	0.00188508	0.506818
ENSG00000250709	CCDC169-SOHLH2	32.5638	-2.55231	0.821282	-3.10771	0.00188541	0.506818
ENSG00000146950	SHROOM2	116.253	1.17338	0.378835	3.09735	0.0019526	0.515984
ENSG00000204389	HSPA1A	400.652	12.0112	3.90687	3.07437	0.00210949	0.539169
ENSG00000261862	KRTAP1-5	95.9746	-3.44067	1.11915	-3.07437	0.0021095	0.539169
ENSG00000071967	CYBRD1	19061.7	-0.66658	0.217861	-3.05966	0.00221589	0.557225
ENSG00000150394	CDH8	83.0374	1.97038	0.646631	3.04714	0.00231028	0.567535
ENSG00000168487	BMP1	1128.87	0.822606	0.271414	3.03082	0.0024389	0.567535
ENSG00000171827	ZNF570	279.402	0.801037	0.263546	3.03946	0.00237006	0.567535
ENSG00000198804	MT-CO1	9371.87	-0.736685	0.242184	-3.04184	0.0023514	0.567535
ENSG00000228696	ARL17B	39.5796	1.9765	0.651332	3.03455	0.00240893	0.567535
ENSG00000204531	POU5F1	14.2987	3.46781	1.1517	3.01103	0.00260365	0.59004
ENSG00000233974		7.19679	6.21255	2.06688	3.00576	0.00264914	0.59004
ENSG00000254732		398.565	-1.21781	0.404622	-3.00975	0.00261462	0.59004
ENSG00000206376	EHMT2	291.19	-5.45189	1.81931	-2.99667	0.00272946	0.599366
ENSG00000180155	LYNX1	819.296	-1.88976	0.632283	-2.98878	0.0028009	0.602197
ENSG00000274211	SOCS7	379.233	0.641322	0.214722	2.98675	0.0028196	0.602197
ENSG00000144674	GOLGA4	2469.13	1.22936	0.41389	2.97026	0.00297545	0.621779
ENSG00000144785		201.766	-0.938122	0.316009	-2.96866	0.00299105	0.621779
ENSG00000115252	PDE1A	246.667	-1.91546	0.64721	-2.95957	0.00308071	0.62821
ENSG00000186812	ZNF397	347.608	0.710456	0.240231	2.95739	0.00310257	0.62821
ENSG00000189120	SP6	6.31216	-5.19443	1.76091	-2.94986	0.00317914	0.635462
ENSG00000128203	ASPHD2	56.4776	-1.60985	0.550623	-2.92369	0.00345915	0.665822
ENSG00000161021	MAML1	81.9095	-8.92211	3.05067	-2.92464	0.00344855	0.665822
ENSG00000284320	SHMT1	275.212	-1.58548	0.541468	-2.92811	0.00341029	0.665822
ENSG00000274803	BDP1	914.893	0.970797	0.333536	2.91062	0.00360711	0.685835
ENSG00000206355	CCHCR1	17.6997	5.63909	1.945	2.89927	0.00374027	0.694221
ENSG00000234114	CCHCR1	17.6997	5.63909	1.945	2.89927	0.00374027	0.694221
ENSG00000283085	TPBG	92.3237	-1.25828	0.43483	-2.89374	0.00380686	0.698268
ENSG00000236227	BRD2	5.56595	5.8407	2.0275	2.88074	0.00396742	0.719256
ENSG00000284292		43.728	-2.21953	0.772976	-2.8714	0.00408654	0.732336
ENSG00000230624	DDX39B	185.89	-1.13321	0.395195	-2.86747	0.00413769	0.733076
ENSG00000181195	PENK	22.9616	-2.73547	0.956451	-2.86002	0.00423613	0.742085
ENSG00000105894	PTN	46.5364	2.35574	0.831092	2.8345	0.00458968	0.795086
ENSG00000070214	SLC44A1	2087.93	-0.414159	0.146912	-2.8191	0.00481588	0.795263
ENSG00000099953	MMP11	2667.13	1.65597	0.587826	2.81711	0.00484575	0.795263
ENSG00000129048	ACKR4	30.5345	-2.0752	0.734885	-2.82385	0.00474505	0.795263
ENSG00000146574	CCZ1B	1589.83	0.497503	0.176562	2.81773	0.00483645	0.795263
ENSG00000276497	APBA1	15.7895	-3.17732	1.12435	-2.82593	0.00471436	0.795263
ENSG00000038219	BOD1L1	938.793	0.903183	0.327348	2.75909	0.00579631	0.800772
ENSG00000047410	TPR	3102.23	0.962287	0.3491	2.75648	0.00584278	0.800772
ENSG00000067082	KLF6	1131.52	-0.53717	0.191666	-2.80263	0.00506873	0.800772
ENSG00000102241	HTATSF1	1189.7	0.524783	0.190627	2.75293	0.00590653	0.800772
ENSG00000112763	BTN2A1	389.776	0.651549	0.233474	2.79067	0.00525994	0.800772
ENSG00000119401	TRIM32	728.876	-0.59496	0.213533	-2.78627	0.00533185	0.800772
ENSG00000120832	MTERF2	171.88	0.934779	0.33848	2.7617	0.00575019	0.800772
ENSG00000127022	CANX	9098.68	-0.78589	0.284869	-2.75878	0.00580181	0.800772
ENSG00000132840	BHMT2	153.829	0.829026	0.298187	2.78022	0.00543225	0.800772
ENSG00000135324	MRAP2	97.5237	-0.993818	0.360234	-2.75881	0.00580115	0.800772
ENSG00000153246	PLA2R1	692.462	0.776296	0.279033	2.78209	0.00540097	0.800772
ENSG00000157881	PANK4	47.2149	2.26391	0.821118	2.7571	0.00583158	0.800772
ENSG00000172137	CALB2	36.7009	-4.05182	1.45666	-2.78159	0.00540932	0.800772
ENSG00000173209	AHSA2P	226.014	1.82159	0.661545	2.75353	0.00589557	0.800772
ENSG00000215472	RPL17-C18orf32	597.649	0.575765	0.208554	2.76075	0.0057669	0.800772
ENSG00000224081	SLC44A3-AS1	18.6555	2.29603	0.828258	2.77212	0.00556921	0.800772
ENSG00000226259	GTF2H2B	31.2102	-4.21819	1.53045	-2.75619	0.00584799	0.800772
ENSG00000236271	FLOT1	25.4728	3.01894	1.07641	2.80465	0.00503718	0.800772
ENSG00000282830	CALB2	36.7009	-4.05182	1.45666	-2.78159	0.00540932	0.800772
ENSG00000284792	PTEN	846.982	-0.558862	0.202916	-2.75416	0.00588429	0.800772
ENSG00000007202	KIAA0100	9366.38	-0.379981	0.138291	-2.74769	0.00600163	0.804041
ENSG00000142494	SLC47A1	51.7692	-1.7943	0.653437	-2.74594	0.00603379	0.804041
ENSG00000005889	ZFX	2049.89	-0.770203	0.281398	-2.73706	0.00619916	0.81706
ENSG00000139679	LPAR6	194.948	1.25784	0.45989	2.73509	0.0062363	0.81706
ENSG00000257218	GATC	521.427	0.542882	0.199234	2.72484	0.00643323	0.82893
ENSG00000274229	SOCS7	100.126	-2.367	0.867998	-2.72697	0.00639192	0.82893
ENSG00000181894	ZNF329	467.057	0.592345	0.218476	2.71126	0.00670279	0.856584
ENSG00000071242	RPS6KA2	3049.7	-0.835592	0.310998	-2.6868	0.00721391	0.878689
ENSG00000111011	RSRC2	804.588	0.66282	0.246597	2.68787	0.00719102	0.878689
ENSG00000112245	PTP4A1	1578.17	-1.10997	0.41285	-2.68856	0.00717617	0.878689
ENSG00000230143	FLOT1	42.592	-2.22247	0.826732	-2.68826	0.00718254	0.878689
ENSG00000275495		40.3924	1.30574	0.48597	2.68687	0.00721241	0.878689
ENSG00000281994	NPIPA1	142.377	2.16034	0.80274	2.6912	0.00711948	0.878689
ENSG00000213178	RPL22P1	105.502	3.08946	1.15298	2.67954	0.00737224	0.891013
ENSG00000206379	FLOT1	43.2476	-2.17844	0.817423	-2.66501	0.00769851	0.895728
ENSG00000206480	FLOT1	43.2476	-2.17844	0.817423	-2.66501	0.00769851	0.895728
ENSG00000254995	STX16-NPEPL1	20.6578	2.508	0.940799	2.66582	0.00768011	0.895728
ENSG00000260075	NSFP1	51.1575	3.04787	1.14052	2.67236	0.00753193	0.895728
ENSG00000278666		40.8904	1.30253	0.487026	2.67446	0.00748494	0.895728
ENSG00000100181	TPTEP1	120.92	-0.839304	0.315917	-2.65672	0.00789047	0.899647
ENSG00000160255	ITGB2	512.913	0.756378	0.285582	2.64855	0.00808374	0.899647
ENSG00000162825	NBPF20	282.84	1.00996	0.380403	2.65498	0.00793136	0.899647
ENSG00000164902	PHAX	874.353	0.658277	0.248953	2.64418	0.00818884	0.899647
ENSG00000171345	KRT19	457.526	-2.42864	0.915854	-2.65177	0.00800707	0.899647
ENSG00000182871	COL18A1	4421.38	0.76594	0.288664	2.6534	0.0079685	0.899647
ENSG00000224501	HSPA1B	279.958	4.29822	1.62562	2.64406	0.0081919	0.899647
ENSG00000276879	IFI27L2	107.029	-1.71863	0.650017	-2.64398	0.00819382	0.899647
ENSG00000135919	SERPINE2	5433.21	-0.905637	0.343323	-2.63785	0.00834328	0.90356
ENSG00000206286	VPS52	69.1441	-4.35043	1.64928	-2.63777	0.00834537	0.90356
ENSG00000172661	WASHC2C	1906.39	0.746971	0.284045	2.62976	0.00854453	0.903879
ENSG00000179950	PUF60	967.462	0.868131	0.330155	2.62946	0.00855199	0.903879
ENSG00000198034	RPS4X	18288.2	-0.714298	0.271767	-2.62834	0.00858021	0.903879
ENSG00000237333	MSH5	9.69045	-3.59097	1.36549	-2.6298	0.0085436	0.903879
ENSG00000134901	POGLUT2	378.37	0.599853	0.22877	2.62208	0.00873939	0.908372
ENSG00000154856	APCDD1	14.8171	2.91328	1.11076	2.62277	0.00872184	0.908372
ENSG00000146278	PNRC1	875.688	-0.487549	0.186175	-2.61877	0.00882474	0.911169
ENSG00000188599	NPIPP1	31.6928	3.19389	1.22119	2.61539	0.00891249	0.914175
ENSG00000105438	KDELR1	1236.87	-0.588368	0.228265	-2.57757	0.00994981	0.918362
ENSG00000109062	SLC9A3R1	503.673	-1.11804	0.435153	-2.5693	0.0101903	0.918362
ENSG00000109534	GAR1	66.2139	1.07452	0.416413	2.58042	0.00986802	0.918362
ENSG00000113361	CDH6	49.2737	-2.50887	0.972484	-2.57986	0.00988408	0.918362
ENSG00000137573	SULF1	24309.7	0.972026	0.377728	2.57335	0.010072	0.918362
ENSG00000139567	ACVRL1	565.943	0.794594	0.306265	2.59446	0.00947393	0.918362
ENSG00000146223	RPL7L1	3078.34	0.585495	0.22478	2.60475	0.00919424	0.918362
ENSG00000147454	SLC25A37	570.828	0.441671	0.171428	2.57642	0.00998289	0.918362
ENSG00000160781	PAQR6	5.11978	4.70706	1.82699	2.5764	0.00998362	0.918362
ENSG00000163235	TGFA	72.8009	-1.60467	0.620479	-2.58617	0.00970482	0.918362
ENSG00000163520	FBLN2	489.157	1.17333	0.455804	2.57421	0.010047	0.918362
ENSG00000164309	CMYA5	66.0949	1.98317	0.770468	2.57397	0.0100538	0.918362
ENSG00000173230	GOLGB1	1990.56	1.02903	0.400111	2.57186	0.0101153	0.918362
ENSG00000176974	SHMT1	82.1494	0.977028	0.375648	2.60092	0.00929753	0.918362
ENSG00000187446	CHP1	1756.08	-0.528774	0.205289	-2.57575	0.0100022	0.918362
ENSG00000206159	GYG2P1	9.70474	3.36872	1.31111	2.56937	0.0101884	0.918362
ENSG00000237889	DDX39B	1014.09	-0.796554	0.306461	-2.59921	0.00934397	0.918362
ENSG00000244257	PKD1P1	151.417	1.36774	0.527548	2.59264	0.00952415	0.918362
ENSG00000254413	CHKB-CPT1B	11.3149	2.80928	1.08876	2.58025	0.00987289	0.918362
ENSG00000269955	FMC1-LUC7L2	545.909	0.506048	0.196943	2.56952	0.010184	0.918362
ENSG00000273154		16.9956	3.87256	1.48637	2.60538	0.00917737	0.918362
ENSG00000125618	PAX8	109.302	-1.50734	0.588957	-2.55933	0.0104873	0.918453
ENSG00000126777	KTN1	4022.62	0.852409	0.332571	2.56309	0.0103745	0.918453
ENSG00000140945	CDH13	4319.14	0.64427	0.252318	2.5534	0.0106675	0.918453
ENSG00000140987	ZSCAN32	258.201	0.600466	0.235677	2.54784	0.0108393	0.918453
ENSG00000142182	DNMT3L	9.36673	4.62843	1.80954	2.5578	0.0105338	0.918453
ENSG00000198743	SLC5A3	3113.73	-0.720715	0.281181	-2.56317	0.0103722	0.918453
ENSG00000204619	PPP1R11	98.43	9.98598	3.90719	2.55579	0.0105946	0.918453
ENSG00000241370	RPP21	26.4623	3.48206	1.3583	2.56354	0.0103611	0.918453
ENSG00000243970	PPIEL	20.2504	1.95981	0.768805	2.54917	0.010798	0.918453
ENSG00000267699		6.51237	-4.38725	1.72105	-2.54918	0.0107978	0.918453
ENSG00000278032	LY6E	445.129	-0.541069	0.211745	-2.55529	0.01061	0.918453
ENSG00000064655	EYA2	32.1284	-1.67671	0.66006	-2.54024	0.0110776	0.933571
ENSG00000198707	CEP290	295.463	1.21604	0.479298	2.53712	0.0111768	0.936866
ENSG00000100503	NIN	2059.56	0.623887	0.246798	2.52793	0.0114738	0.956622
ENSG00000172201	ID4	70.5292	0.996125	0.3947	2.52375	0.011611	0.959154
ENSG00000203761	MSTO2P	19.8662	2.57756	1.02152	2.52326	0.0116272	0.959154
ENSG00000204103	MAFB	144.782	-1.61455	0.641579	-2.51653	0.0118517	0.962396
ENSG00000228405	RNF5	89.0304	9.84118	3.90724	2.51871	0.0117787	0.962396
ENSG00000262808	KRTAP1-1	14.7195	-4.45097	1.76811	-2.51735	0.011824	0.962396
ENSG00000110203	FOLR3	166.422	-1.99582	0.7941	-2.51331	0.0119604	0.966187
ENSG00000226278	PSPHP1	8.47531	-6.61316	2.63487	-2.50987	0.0120777	0.970634
ENSG00000018610	STEEP1	449.728	0.62337	0.25098	2.48375	0.0130008	0.972404
ENSG00000101871	MID1	375.362	-0.880156	0.35229	-2.49838	0.0124762	0.972404
ENSG00000105402	NAPA	1329.12	-0.391155	0.157818	-2.47852	0.0131929	0.972404
ENSG00000109472	CPE	76.6558	1.35936	0.544562	2.49625	0.0125515	0.972404
ENSG00000132357	CARD6	341.744	-1.29916	0.522176	-2.48797	0.0128473	0.972404
ENSG00000141522	ARHGDIA	1319.77	-0.51852	0.208664	-2.48495	0.012957	0.972404
ENSG00000157014	TATDN2	682.056	-0.615923	0.248541	-2.47815	0.0132065	0.972404
ENSG00000157379	DHRS1	112.351	-0.804442	0.3234	-2.48745	0.0128661	0.972404
ENSG00000163359	COL6A3	3171.82	1.41968	0.569935	2.49094	0.0127405	0.972404
ENSG00000172936	MYD88	118.789	-0.73435	0.294103	-2.49691	0.012528	0.972404
ENSG00000175265	GOLGA8A	178.28	2.34564	0.945881	2.47985	0.0131438	0.972404
ENSG00000182923	CEP63	306.268	0.61296	0.247417	2.47744	0.0132328	0.972404
ENSG00000214160	ALG3	227.971	-0.629902	0.25439	-2.47613	0.0132817	0.972404
ENSG00000215908	CROCCP2	117.429	1.51927	0.609893	2.49104	0.0127369	0.972404
ENSG00000223532	HLA-B	2270.49	5.34782	2.14593	2.49208	0.0126998	0.972404
ENSG00000229496	DDX39B	185.46	-0.890851	0.359135	-2.48054	0.0131182	0.972404
ENSG00000253958	CLDN23	62.0723	-3.72222	1.5033	-2.47604	0.0132847	0.972404
ENSG00000261459		9.01954	6.53955	2.61209	2.50357	0.0122947	0.972404
ENSG00000284868	DHRS1	112.351	-0.804442	0.3234	-2.48745	0.0128661	0.972404
ENSG00000137822	TUBGCP4	244.252	-0.629473	0.25466	-2.47182	0.0134429	0.979382
ENSG00000011028	MRC2	7744.13	0.713074	0.289764	2.46088	0.0138597	0.981362
ENSG00000121716	PILRB	81.1502	1.78577	0.725877	2.46016	0.0138875	0.981362
ENSG00000123989	CHPF	3371.3	0.490583	0.199459	2.45956	0.0139106	0.981362
ENSG00000146411	SLC2A12	313.022	-1.23742	0.502747	-2.46131	0.013843	0.981362
ENSG00000163393	SLC22A15	128.695	1.0687	0.434398	2.46019	0.0138863	0.981362
ENSG00000167766	ZNF83	354.956	0.904815	0.366953	2.46575	0.0136725	0.981362
ENSG00000182667	NTM	2255.27	0.737625	0.299327	2.46428	0.013729	0.981362
ENSG00000141753	IGFBP4	4316.25	-1.05555	0.43076	-2.45042	0.0142688	0.997602
ENSG00000197616	MYH6	11.7533	3.12688	1.27575	2.45101	0.0142456	0.997602
ENSG00000000003	TSPAN6	1159.95	-0.203205	0.302163	-0.672503	0.501264	0.999958
ENSG00000000419	DPM1	997.133	0.364582	0.155998	2.33709	0.0194343	0.999958
ENSG00000000457	SCYL3	252.399	0.175302	0.318592	0.550241	0.582154	0.999958
ENSG00000000460	C1orf112	208.985	0.066183	0.409238	0.161722	0.871524	0.999958
ENSG00000000971	CFH	2499.84	0.932924	0.654304	1.42583	0.153918	0.999958
ENSG00000001036	FUCA2	3430.31	-0.134052	0.300877	-0.445538	0.655931	0.999958
ENSG00000001084	GCLC	494.414	0.0336215	0.198994	0.168958	0.86583	0.999958
ENSG00000001167	NFYA	522.252	-0.0331705	0.400811	-0.0827584	0.934044	0.999958
ENSG00000001460	STPG1	92.9655	0.084275	0.443959	0.189826	0.849445	0.999958
ENSG00000001461	NIPAL3	658.797	-0.236863	0.440922	-0.5372	0.59113	0.999958
ENSG00000001497	LAS1L	572.917	-0.0832699	0.200361	-0.415599	0.677703	0.999958
ENSG00000001561	ENPP4	441.661	0.0496161	0.334175	0.148474	0.881969	0.999958
ENSG00000001617	SEMA3F	80.8923	0.108593	0.735057	0.147734	0.882553	0.999958
ENSG00000001629	ANKIB1	2026.13	-0.201259	0.179127	-1.12356	0.261201	0.999958
ENSG00000001630	CYP51A1	8891.98	-0.393469	0.422119	-0.932128	0.351271	0.999958
ENSG00000001631	KRIT1	664.73	0.27365	0.2482	1.10254	0.270228	0.999958
ENSG00000002016	RAD52	205.781	0.144834	0.404059	0.358448	0.720008	0.999958
ENSG00000002330	BAD	893.4	-0.307764	0.29262	-1.05175	0.292913	0.999958
ENSG00000002549	LAP3	2241.54	0.0155107	0.209445	0.0740564	0.940966	0.999958
ENSG00000002586	CD99	5098.53	0.167662	0.264725	0.633344	0.526509	0.999958
ENSG00000002822	MAD1L1	734.168	0.045078	0.205137	0.219745	0.826069	0.999958
ENSG00000002834	LASP1	3492.4	-0.402952	0.350033	-1.15118	0.249657	0.999958
ENSG00000002919	SNX11	439.021	-0.150129	0.2631	-0.570615	0.56826	0.999958
ENSG00000003056	M6PR	6926.42	-0.0358806	0.159387	-0.225116	0.821889	0.999958
ENSG00000003096	KLHL13	222.646	-0.535234	0.679358	-0.787853	0.430783	0.999958
ENSG00000003137	CYP26B1	47.971	-0.129709	0.819758	-0.158229	0.874277	0.999958
ENSG00000003147	ICA1	5.60268	-0.10113	1.51026	-0.0669624	0.946612	0.999958
ENSG00000003249	DBNDD1	274.68	0.289279	0.658294	0.439438	0.660345	0.999958
ENSG00000003393	ALS2	1783.07	0.251486	0.229598	1.09533	0.273371	0.999958
ENSG00000003400	CASP10	11.0565	-0.270792	0.994881	-0.272186	0.785479	0.999958
ENSG00000003402	CFLAR	1123.15	0.0571806	0.242168	0.23612	0.81334	0.999958
ENSG00000003436	TFPI	3111.39	-0.492102	0.24888	-1.97727	0.0480117	0.999958
ENSG00000003509	NDUFAF7	338.033	0.176709	0.337684	0.523298	0.600767	0.999958
ENSG00000003756	RBM5	1601.27	0.366222	0.278042	1.31714	0.18779	0.999958
ENSG00000003987	MTMR7	18.1382	-0.38647	0.840538	-0.459789	0.645667	0.999958
ENSG00000003989	SLC7A2	10.9942	0.426215	1.42472	0.299157	0.76482	0.999958
ENSG00000004059	ARF5	1544.44	-0.164897	0.269357	-0.612186	0.540415	0.999958
ENSG00000004139	SARM1	98.0916	0.249729	0.505321	0.494198	0.621166	0.999958
ENSG00000004142	POLDIP2	1877.2	-0.120659	0.218413	-0.552434	0.580651	0.999958
ENSG00000004399	PLXND1	1953.63	-0.129119	0.333416	-0.387262	0.698562	0.999958
ENSG00000004455	AK2	2657.75	0.115935	0.181645	0.638252	0.52331	0.999958
ENSG00000004478	FKBP4	1366.03	-0.0652793	0.34529	-0.189057	0.850048	0.999958
ENSG00000004487	KDM1A	2479.99	0.102699	0.198635	0.517024	0.60514	0.999958
ENSG00000004534	RBM6	736.391	0.637415	0.358369	1.77866	0.0752963	0.999958
ENSG00000004660	CAMKK1	173.791	-0.257415	0.630433	-0.408314	0.683043	0.999958
ENSG00000004700	RECQL	2886.1	0.113015	0.264267	0.427654	0.668903	0.999958
ENSG00000004766	VPS50	1027.97	0.119884	0.161513	0.742252	0.457935	0.999958
ENSG00000004776	HSPB6	33.9296	-0.720628	0.937436	-0.768722	0.442058	0.999958
ENSG00000004777	ARHGAP33	21.7881	-0.314356	0.775597	-0.405308	0.685251	0.999958
ENSG00000004779	NDUFAB1	1532.85	-0.0695857	0.210775	-0.330142	0.741293	0.999958
ENSG00000004799	PDK4	80.7403	-0.900447	0.552524	-1.6297	0.103165	0.999958
ENSG00000004838	ZMYND10	10.4058	0.291662	1.02561	0.284378	0.776121	0.999958
ENSG00000004846	ABCB5	18.506	0.318486	1.09676	0.290388	0.77152	0.999958
ENSG00000004864	SLC25A13	625.727	0.127002	0.282473	0.449609	0.652992	0.999958
ENSG00000004866	ST7	292.792	-0.250414	0.238057	-1.05191	0.292842	0.999958
ENSG00000004897	CDC27	2793.85	-0.0231055	0.184065	-0.125529	0.900105	0.999958
ENSG00000004961	HCCS	403.939	-0.0134489	0.260799	-0.0515681	0.958873	0.999958
ENSG00000004975	DVL2	1156.46	-0.12434	0.208031	-0.5977	0.55004	0.999958
ENSG00000005007	UPF1	1254.89	0.179773	0.179884	0.999384	0.317609	0.999958
ENSG00000005020	SKAP2	384.031	-0.0160234	0.256677	-0.0624264	0.950223	0.999958
ENSG00000005022	SLC25A5	3391.84	-0.259557	0.239183	-1.08518	0.277841	0.999958
ENSG00000005059	MCUB	729.539	-0.103434	0.200768	-0.515191	0.60642	0.999958
ENSG00000005073	HOXA11	230.863	-0.323293	0.461561	-0.700434	0.483657	0.999958
ENSG00000005075	POLR2J	595.064	0.0608424	0.260597	0.233473	0.815394	0.999958
ENSG00000005100	DHX33	377.584	-0.216007	0.26295	-0.821474	0.411376	0.999958
ENSG00000005156	LIG3	700.944	0.118011	0.306812	0.384638	0.700506	0.999958
ENSG00000005175	RPAP3	437.523	0.364615	0.251687	1.44868	0.147426	0.999958
ENSG00000005187	ACSM3	13.5177	0.366424	0.869775	0.421286	0.673546	0.999958
ENSG00000005189	REXO5	132.887	-0.0860542	0.336865	-0.255456	0.798371	0.999958
ENSG00000005194	CIAPIN1	1178.68	0.0498778	0.289089	0.172534	0.863017	0.999958
ENSG00000005206	SPPL2B	417.873	-0.208943	0.257628	-0.811028	0.41735	0.999958
ENSG00000005238	FAM214B	627.197	-0.0670428	0.238648	-0.280928	0.778765	0.999958
ENSG00000005243	COPZ2	1357.1	-0.414392	0.383471	-1.08063	0.27986	0.999958
ENSG00000005249	PRKAR2B	33.5231	-0.355526	0.765637	-0.464353	0.642395	0.999958
ENSG00000005302	MSL3	526.612	0.00688412	0.220406	0.0312337	0.975083	0.999958
ENSG00000005339	CREBBP	673.998	-0.386166	0.414256	-0.932191	0.351238	0.999958
ENSG00000005379	TSPOAP1	68.159	0.54214	0.856727	0.632804	0.526861	0.999958
ENSG00000005381	MPO	7.31172	-0.607425	1.96941	-0.30843	0.757755	0.999958
ENSG00000005436	GCFC2	392.828	0.100756	0.285156	0.353336	0.723836	0.999958
ENSG00000005448	WDR54	176.182	-0.540295	0.448158	-1.20559	0.227976	0.999958
ENSG00000005469	CROT	611.77	-0.156071	0.321996	-0.484699	0.62789	0.999958
ENSG00000005471	ABCB4	8.2744	0.576341	0.985128	0.585042	0.55852	0.999958
ENSG00000005483	KMT2E	805.258	-0.168394	0.288103	-0.584492	0.55889	0.999958
ENSG00000005486	RHBDD2	540.54	-0.591908	0.286724	-2.06438	0.0389818	0.999958
ENSG00000005513	SOX8	1065.39	-0.0351915	1.46521	-0.024018	0.980838	0.999958
ENSG00000005700	IBTK	1644.9	0.145996	0.239797	0.608832	0.542636	0.999958
ENSG00000005801	ZNF195	439.001	0.328016	0.262371	1.2502	0.211227	0.999958
ENSG00000005810	MYCBP2	2368.29	0.128821	0.189072	0.681335	0.49566	0.999958
ENSG00000005812	FBXL3	1237.82	-0.140361	0.225505	-0.622433	0.533657	0.999958
ENSG00000005844	ITGAL	17.7741	-0.550907	0.722422	-0.762584	0.445712	0.999958
ENSG00000005882	PDK2	432.077	-0.337175	0.248452	-1.3571	0.174748	0.999958
ENSG00000005884	ITGA3	11651.7	-0.318523	0.30801	-1.03413	0.301073	0.999958
ENSG00000005893	LAMP2	8697.11	-0.352047	0.309555	-1.13727	0.255426	0.999958
ENSG00000005981	ASB4	7.38324	0.166392	1.7189	0.0968015	0.922884	0.999958
ENSG00000006007	GDE1	2552.07	-0.0759254	0.239759	-0.316673	0.751492	0.999958
ENSG00000006015	REX1BD	556.35	-0.0359305	0.211723	-0.169705	0.865242	0.999958
ENSG00000006016	CRLF1	1575.91	0.0487692	0.524008	0.0930697	0.925848	0.999958
ENSG00000006025	OSBPL7	154.635	0.416808	0.569645	0.731699	0.464353	0.999958
ENSG00000006042	TMEM98	1614.2	-0.0155112	0.284527	-0.0545157	0.956524	0.999958
ENSG00000006062	MAP3K14	143.728	0.822182	0.408694	2.01173	0.0442482	0.999958
ENSG00000006071	ABCC8	13.717	-0.325853	1.02494	-0.317925	0.750542	0.999958
ENSG00000006118	TMEM132A	887.008	0.156833	0.591867	0.264981	0.791024	0.999958
ENSG00000006125	AP2B1	3491.25	-0.395283	0.186409	-2.12052	0.0339625	0.999958
ENSG00000006194	ZNF263	649.996	0.351111	0.23352	1.50356	0.132695	0.999958
ENSG00000006282	SPATA20	1488.51	0.895755	0.536581	1.66937	0.0950433	0.999958
ENSG00000006283	CACNA1G	8.69658	0.701006	1.45574	0.481547	0.630128	0.999958
ENSG00000006327	TNFRSF12A	2789.3	-0.239243	0.198323	-1.20633	0.227691	0.999958
ENSG00000006432	MAP3K9	80.6646	-0.176529	0.743722	-0.237358	0.812379	0.999958
ENSG00000006451	RALA	1303.73	-0.231763	0.29169	-0.794551	0.426875	0.999958
ENSG00000006453	BAIAP2L1	120.051	-0.375617	0.453658	-0.827972	0.407686	0.999958
ENSG00000006459	KDM7A	362.226	0.027308	0.257878	0.105895	0.915666	0.999958
ENSG00000006468	ETV1	554.576	-0.0822486	0.270837	-0.303683	0.761369	0.999958
ENSG00000006530	AGK	523.792	-0.000581414	0.203306	-0.0028598	0.997718	0.999958
ENSG00000006534	ALDH3B1	1271.19	-0.536595	0.310801	-1.72649	0.084259	0.999958
ENSG00000006576	PHTF2	820.836	0.0835722	0.277936	0.300689	0.763652	0.999958
ENSG00000006606	CCL26	62.1855	-0.921223	0.828543	-1.11186	0.266199	0.999958
ENSG00000006607	FARP2	625.901	-0.11628	0.208633	-0.557341	0.577295	0.999958
ENSG00000006625	GGCT	502.488	0.354808	0.297246	1.19365	0.232615	0.999958
ENSG00000006634	DBF4	309.338	0.227288	0.32388	0.701766	0.482825	0.999958
ENSG00000006638	TBXA2R	12.3839	-0.813155	0.915813	-0.887905	0.374592	0.999958
ENSG00000006652	IFRD1	609.621	0.891123	0.440815	2.02154	0.0432244	0.999958
ENSG00000006695	COX10	246.771	0.115722	0.314966	0.36741	0.713313	0.999958
ENSG00000006704	GTF2IRD1	325.118	-0.053015	0.225486	-0.235114	0.81412	0.999958
ENSG00000006712	PAF1	815.933	-0.00278479	0.263597	-0.0105646	0.991571	0.999958
ENSG00000006715	VPS41	2630.73	0.0212009	0.333797	0.0635144	0.949357	0.999958
ENSG00000006740	ARHGAP44	34.0828	-0.262607	0.765695	-0.342966	0.731624	0.999958
ENSG00000006744	ELAC2	1678.35	-0.0809863	0.205431	-0.394226	0.693414	0.999958
ENSG00000006747	SCIN	16.7263	-1.09056	1.02824	-1.06061	0.288869	0.999958
ENSG00000006756	ARSD	806.35	-0.279852	0.205635	-1.36092	0.173539	0.999958
ENSG00000006757	PNPLA4	231.198	-0.449796	0.322515	-1.39465	0.163121	0.999958
ENSG00000006788	MYH13	11.1699	0.801592	1.34095	0.597778	0.549988	0.999958
ENSG00000006831	ADIPOR2	553.989	-0.132151	0.232559	-0.568247	0.569867	0.999958
ENSG00000006837	CDKL3	61.4868	0.0629733	0.56204	0.112044	0.910788	0.999958
ENSG00000007047	MARK4	250.067	-0.549699	0.24735	-2.22235	0.0262594	0.999958
ENSG00000007080	CCDC124	265.705	0.0574997	0.355018	0.161963	0.871335	0.999958
ENSG00000007168	PAFAH1B1	4422.79	0.0107909	0.169385	0.0637064	0.949204	0.999958
ENSG00000007237	GAS7	351.864	1.78347	0.942943	1.89138	0.058573	0.999958
ENSG00000007255	TRAPPC6A	196.623	-0.188528	0.447795	-0.421014	0.673745	0.999958
ENSG00000007312	CD79B	11.8222	0.342825	0.824064	0.416017	0.677398	0.999958
ENSG00000007314	SCN4A	790.749	0.216802	2.00777	0.107982	0.91401	0.999958
ENSG00000007341	ST7L	425.567	-0.1318	0.400877	-0.328779	0.742323	0.999958
ENSG00000007372	PAX6	9.38611	0.667006	1.32782	0.50233	0.615435	0.999958
ENSG00000007376	RPUSD1	393.057	0.0227827	0.243843	0.0934318	0.925561	0.999958
ENSG00000007384	RHBDF1	786.59	0.105365	0.23399	0.450298	0.652495	0.999958
ENSG00000007392	LUC7L	388.881	0.500654	0.389729	1.28462	0.198925	0.999958
ENSG00000007516	BAIAP3	7.49564	-0.206237	1.03958	-0.198384	0.842744	0.999958
ENSG00000007520	TSR3	872.484	0.0185029	0.253855	0.0728878	0.941895	0.999958
ENSG00000007541	PIGQ	411.687	-0.170268	0.221781	-0.767732	0.442646	0.999958
ENSG00000007545	CRAMP1	253.117	0.0711329	0.253671	0.280413	0.77916	0.999958
ENSG00000007866	TEAD3	260.918	0.385677	0.271368	1.42123	0.15525	0.999958
ENSG00000007923	DNAJC11	869.179	-0.0938606	0.18037	-0.520377	0.602801	0.999958
ENSG00000007944	MYLIP	125.57	0.343888	0.623268	0.55175	0.58112	0.999958
ENSG00000007968	E2F2	32.1178	-0.206546	0.86378	-0.239119	0.811013	0.999958
ENSG00000008018	PSMB1	4620.77	-0.1331	0.186283	-0.714503	0.474916	0.999958
ENSG00000008083	JARID2	401.615	0.429211	0.343502	1.24951	0.211477	0.999958
ENSG00000008086	CDKL5	226.865	-0.0143198	0.351877	-0.0406955	0.967539	0.999958
ENSG00000008128	CDK11A	102.329	0.541365	0.357915	1.51255	0.130393	0.999958
ENSG00000008130	NADK	1013.75	-0.132456	0.192491	-0.688116	0.49138	0.999958
ENSG00000008226	DLEC1	11.5827	0.496225	1.07756	0.460508	0.645151	0.999958
ENSG00000008256	CYTH3	1780.54	-0.0312549	0.256471	-0.121865	0.903006	0.999958
ENSG00000008277	ADAM22	14.9379	0.765314	1.02272	0.748314	0.454271	0.999958
ENSG00000008282	SYPL1	1043.19	-0.268881	0.233172	-1.15314	0.248851	0.999958
ENSG00000008283	CYB561	295.655	-0.514121	0.487502	-1.0546	0.291607	0.999958
ENSG00000008294	SPAG9	3285.19	0.166118	0.227128	0.731384	0.464544	0.999958
ENSG00000008300	CELSR3	17.8678	0.221292	0.795566	0.278156	0.780892	0.999958
ENSG00000008311	AASS	624.96	0.463391	0.292942	1.58185	0.113684	0.999958
ENSG00000008323	PLEKHG6	19.3331	-1.05198	0.846298	-1.24304	0.213855	0.999958
ENSG00000008324	SS18L2	209.107	0.160923	0.272671	0.590173	0.555075	0.999958
ENSG00000008382	MPND	106.443	0.016571	0.367841	0.0450493	0.964068	0.999958
ENSG00000008394	MGST1	895.648	-0.528676	0.573902	-0.921195	0.356949	0.999958
ENSG00000008405	CRY1	418.956	0.0611548	0.239194	0.25567	0.798206	0.999958
ENSG00000008441	NFIX	1579.49	-0.600703	0.275379	-2.18137	0.0291561	0.999958
ENSG00000008513	ST3GAL1	617.685	-0.302994	0.507258	-0.597317	0.550296	0.999958
ENSG00000008516	MMP25	6.37752	-0.817127	2.10827	-0.387581	0.698326	0.999958
ENSG00000008517	IL32	571.172	0.222369	0.829396	0.268109	0.788615	0.999958
ENSG00000008710	PKD1	2053.24	0.174571	0.210498	0.829324	0.406921	0.999958
ENSG00000008735	MAPK8IP2	8.11216	0.530648	1.21739	0.435889	0.662917	0.999958
ENSG00000008838	MED24	641.334	-0.15227	0.214668	-0.709328	0.478121	0.999958
ENSG00000008853	RHOBTB2	531.037	-0.269135	0.246909	-1.09001	0.275707	0.999958
ENSG00000008869	HEATR5B	743.62	0.0401525	0.191478	0.209697	0.833904	0.999958
ENSG00000008952	SEC62	1382.87	-0.0136984	0.177682	-0.077095	0.938548	0.999958
ENSG00000008988	RPS20	18167.3	-0.194992	0.206833	-0.94275	0.345809	0.999958
ENSG00000009307	CSDE1	25163	0.0274443	0.223776	0.122642	0.902391	0.999958
ENSG00000009335	UBE3C	3644.1	-0.167198	0.200672	-0.833191	0.404737	0.999958
ENSG00000009413	REV3L	2789.38	0.180615	0.387111	0.466573	0.640805	0.999958
ENSG00000009709	PAX7	446.395	-0.535001	0.940385	-0.568917	0.569413	0.999958
ENSG00000009724	MASP2	9.98428	-1.52881	1.54364	-0.990395	0.321981	0.999958
ENSG00000009780	FAM76A	472.919	0.0113604	0.189559	0.0599309	0.952211	0.999958
ENSG00000009790	TRAF3IP3	7.80287	0.423053	1.47511	0.286795	0.774269	0.999958
ENSG00000009830	POMT2	558.445	-0.0644862	0.208725	-0.308954	0.757357	0.999958
ENSG00000009844	VTA1	1471.15	-0.080384	0.257831	-0.311771	0.755215	0.999958
ENSG00000009954	BAZ1B	2579.55	0.342286	0.182669	1.8738	0.0609583	0.999958
ENSG00000010017	RANBP9	1105.13	-0.145563	0.193083	-0.753886	0.450918	0.999958
ENSG00000010030	ETV7	21.2206	0.575787	1.01471	0.567439	0.570416	0.999958
ENSG00000010072	SPRTN	306.002	0.257832	0.316669	0.814199	0.415531	0.999958
ENSG00000010165	METTL13	663.381	-0.0882451	0.196772	-0.448463	0.653819	0.999958
ENSG00000010219	DYRK4	312.896	-0.019833	0.30683	-0.0646383	0.948462	0.999958
ENSG00000010244	ZNF207	2835.79	0.0841706	0.199384	0.422153	0.672913	0.999958
ENSG00000010256	UQCRC1	2923.5	-0.266594	0.203805	-1.30809	0.190844	0.999958
ENSG00000010270	STARD3NL	1347.49	-0.0368305	0.233832	-0.157508	0.874844	0.999958
ENSG00000010278	CD9	1882.25	-0.330216	0.321937	-1.02572	0.305025	0.999958
ENSG00000010292	NCAPD2	1039.04	-0.172738	0.360777	-0.478794	0.632085	0.999958
ENSG00000010295	IFFO1	1639.67	0.499721	0.227527	2.19631	0.0280697	0.999958
ENSG00000010318	PHF7	69.9094	-0.105011	0.564839	-0.185912	0.852514	0.999958
ENSG00000010322	NISCH	1326.43	-0.0897305	0.212234	-0.422792	0.672447	0.999958
ENSG00000010361	FUZ	206.141	-0.186124	0.256886	-0.724539	0.468735	0.999958
ENSG00000010404	IDS	1258.92	-0.422667	0.279981	-1.50962	0.131139	0.999958
ENSG00000010539	ZNF200	273.277	0.0476427	0.247884	0.192198	0.847587	0.999958
ENSG00000010626	LRRC23	188.328	-0.0700139	0.250715	-0.279257	0.780048	0.999958
ENSG00000010704	HFE	225.763	0.179942	0.518458	0.347072	0.728537	0.999958
ENSG00000010803	SCMH1	448.197	-0.244628	0.201493	-1.21407	0.224719	0.999958
ENSG00000010810	FYN	1899.91	0.312867	0.427519	0.731819	0.464279	0.999958
ENSG00000010818	HIVEP2	1217.55	-0.105918	0.184979	-0.572594	0.566919	0.999958
ENSG00000011007	ELOA	1167.36	0.146639	0.234904	0.624253	0.532461	0.999958
ENSG00000011009	LYPLA2	646.947	-0.232688	0.251539	-0.925058	0.354936	0.999958
ENSG00000011021	CLCN6	314.993	-0.0770375	0.2804	-0.274741	0.783515	0.999958
ENSG00000011052	NME1-NME2	233.905	0.0390959	0.304389	0.128441	0.8978	0.999958
ENSG00000011105	TSPAN9	2607.12	0.488657	0.677477	0.72129	0.470731	0.999958
ENSG00000011114	BTBD7	197.552	-0.285504	0.306719	-0.93083	0.351941	0.999958
ENSG00000011132	APBA3	182.978	0.124561	0.251053	0.496153	0.619786	0.999958
ENSG00000011143	MKS1	268.173	0.251456	0.247093	1.01766	0.308841	0.999958
ENSG00000011198	ABHD5	1186.23	-0.34951	0.317631	-1.10036	0.271173	0.999958
ENSG00000011201	ANOS1	22.1107	0.0394363	0.776448	0.0507907	0.959492	0.999958
ENSG00000011243	AKAP8L	707.869	0.241811	0.213345	1.13342	0.257036	0.999958
ENSG00000011258	MBTD1	326.77	0.494409	0.451103	1.096	0.273079	0.999958
ENSG00000011260	UTP18	989.987	0.0285804	0.173213	0.165002	0.868943	0.999958
ENSG00000011275	RNF216	1712.4	0.129502	0.201452	0.642843	0.520326	0.999958
ENSG00000011295	TTC19	793.355	-0.051664	0.190627	-0.271022	0.786374	0.999958
ENSG00000011304	PTBP1	1846.65	-0.132555	0.227395	-0.582927	0.559943	0.999958
ENSG00000011332	DPF1	33.4321	0.271858	0.599607	0.453394	0.650265	0.999958
ENSG00000011347	SYT7	34.4202	0.274508	0.88999	0.308439	0.757748	0.999958
ENSG00000011376	LARS2	831.54	-0.152571	0.268186	-0.568901	0.569423	0.999958
ENSG00000011405	PIK3C2A	1680.53	-0.0431236	0.278048	-0.155094	0.876747	0.999958
ENSG00000011422	PLAUR	919.678	-0.0739821	0.358993	-0.206082	0.836727	0.999958
ENSG00000011426	ANLN	1739.78	0.288006	0.594008	0.484852	0.627781	0.999958
ENSG00000011451	WIZ	260.222	-0.12456	0.360376	-0.345638	0.729615	0.999958
ENSG00000011454	RABGAP1	1546.78	-0.0215073	0.204613	-0.105112	0.916287	0.999958
ENSG00000011465	DCN	3580.44	-0.225052	0.584142	-0.385268	0.700039	0.999958
ENSG00000011478	QPCTL	135.566	-0.0626235	0.313982	-0.19945	0.841911	0.999958
ENSG00000011485	PPP5C	703.99	-0.0236768	0.163774	-0.14457	0.88505	0.999958
ENSG00000011523	CEP68	676.496	0.177046	0.2976	0.594914	0.551901	0.999958
ENSG00000011566	MAP4K3	773.136	0.324183	0.284464	1.13963	0.254442	0.999958
ENSG00000011590	ZBTB32	9.25119	-0.50249	0.993915	-0.505566	0.613161	0.999958
ENSG00000011638	LDAF1	659.582	-0.345969	0.34705	-0.996885	0.31882	0.999958
ENSG00000012048	BRCA1	359.004	0.275311	0.448183	0.614281	0.539029	0.999958
ENSG00000012061	ERCC1	1770.73	-0.219381	0.201575	-1.08834	0.276447	0.999958
ENSG00000012171	SEMA3B	136.45	0.411767	0.573069	0.71853	0.472431	0.999958
ENSG00000012174	MBTPS2	399.777	-0.834722	0.374489	-2.22896	0.0258164	0.999958
ENSG00000012211	PRICKLE3	71.1271	-0.265292	0.433084	-0.612563	0.540165	0.999958
ENSG00000012232	EXTL3	1791.63	-0.151583	0.189862	-0.798383	0.424648	0.999958
ENSG00000012660	ELOVL5	1949.21	-0.244993	0.234152	-1.0463	0.295422	0.999958
ENSG00000012822	CALCOCO1	1160.11	-0.0658245	0.323975	-0.203177	0.838996	0.999958
ENSG00000012963	UBR7	942.301	-0.029724	0.227348	-0.130742	0.895979	0.999958
ENSG00000012983	MAP4K5	1049.82	0.0304818	0.270671	0.112616	0.910335	0.999958
ENSG00000013016	EHD3	510.013	-0.630946	0.405176	-1.55722	0.119419	0.999958
ENSG00000013275	PSMC4	953.745	-0.0346549	0.246894	-0.140363	0.888373	0.999958
ENSG00000013288	MAN2B2	1140.82	0.456055	0.303451	1.5029	0.132866	0.999958
ENSG00000013293	SLC7A14	48.2557	-1.27883	0.780487	-1.6385	0.101317	0.999958
ENSG00000013297	CLDN11	1633.55	-0.619222	0.591126	-1.04753	0.294856	0.999958
ENSG00000013306	SLC25A39	1412.89	-0.350817	0.252799	-1.38773	0.165219	0.999958
ENSG00000013364	MVP	11511.5	-0.340071	0.304786	-1.11577	0.264521	0.999958
ENSG00000013374	NUB1	822.838	0.0572399	0.234389	0.244209	0.807069	0.999958
ENSG00000013375	PGM3	2131.48	-0.0275834	0.155863	-0.176973	0.85953	0.999958
ENSG00000013392	RWDD2A	165.861	0.109178	0.275756	0.395923	0.692162	0.999958
ENSG00000013441	CLK1	682.728	0.71563	0.499384	1.43302	0.151851	0.999958
ENSG00000013503	POLR3B	521.812	0.0812116	0.239487	0.339107	0.734529	0.999958
ENSG00000013523	ANGEL1	196.581	-0.363945	0.329405	-1.10486	0.269222	0.999958
ENSG00000013561	RNF14	2410.56	-0.0106723	0.210069	-0.0508039	0.959482	0.999958
ENSG00000013563	DNASE1L1	1116.35	-0.630669	0.347494	-1.81491	0.0695383	0.999958
ENSG00000013573	DDX11	512.114	0.244711	0.52707	0.464286	0.642443	0.999958
ENSG00000013583	HEBP1	243.633	-0.480725	0.317707	-1.51311	0.130252	0.999958
ENSG00000013588	GPRC5A	88.0782	-0.948694	0.615275	-1.5419	0.123097	0.999958
ENSG00000013619	MAMLD1	66.704	-0.0699763	0.596384	-0.117334	0.906595	0.999958
ENSG00000013725	CD6	14.0428	-0.387845	0.97973	-0.395869	0.692202	0.999958
ENSG00000013810	TACC3	229.147	-0.271341	0.576192	-0.470922	0.637697	0.999958
ENSG00000014123	UFL1	1230.75	-0.00356123	0.17008	-0.0209386	0.983295	0.999958
ENSG00000014138	POLA2	268.375	-0.223601	0.512713	-0.436114	0.662754	0.999958
ENSG00000014164	ZC3H3	51.5945	-0.860931	0.431116	-1.99698	0.0458271	0.999958
ENSG00000014216	CAPN1	3527.47	-0.33051	0.272074	-1.21478	0.22445	0.999958
ENSG00000014641	MDH1	3762.09	-0.147275	0.260623	-0.565088	0.572014	0.999958
ENSG00000014824	SLC30A9	2293.22	0.0821715	0.16742	0.490811	0.62356	0.999958
ENSG00000014914	MTMR11	166.704	-0.08839	0.489178	-0.180691	0.85661	0.999958
ENSG00000014919	COX15	1155.51	-0.153435	0.226191	-0.678342	0.497555	0.999958
ENSG00000015133	CCDC88C	146.131	0.751148	1.22579	0.612785	0.540018	0.999958
ENSG00000015153	YAF2	293.701	0.0466848	0.282407	0.16531	0.8687	0.999958
ENSG00000015171	ZMYND11	2071.77	0.150054	0.203076	0.738906	0.459964	0.999958
ENSG00000015475	BID	647.645	0.296541	0.456003	0.650305	0.515495	0.999958
ENSG00000015479	MATR3	8798.43	0.199782	0.18459	1.0823	0.27912	0.999958
ENSG00000015532	XYLT2	930.164	0.0408535	0.309389	0.132045	0.894948	0.999958
ENSG00000015568	RGPD5	278.162	0.619186	0.901037	0.687192	0.491962	0.999958
ENSG00000015676	NUDCD3	2123.25	-0.166419	0.252876	-0.658106	0.51047	0.999958
ENSG00000016391	CHDH	50.1315	-0.543878	0.819928	-0.663325	0.507122	0.999958
ENSG00000016402	IL20RA	186.128	0.733478	0.85613	0.856738	0.39159	0.999958
ENSG00000016864	GLT8D1	917.787	0.28185	0.261844	1.0764	0.281746	0.999958
ENSG00000017260	ATP2C1	2073.67	-0.159481	0.185796	-0.858368	0.390689	0.999958
ENSG00000017427	IGF1	31.6316	-1.05527	0.768387	-1.37335	0.169643	0.999958
ENSG00000017483	SLC38A5	607.462	-0.578695	0.485616	-1.19167	0.23339	0.999958
ENSG00000017797	RALBP1	2102.14	0.000240309	0.195184	0.00123119	0.999018	0.999958
ENSG00000018189	RUFY3	856.639	0.224958	0.217918	1.03231	0.301928	0.999958
ENSG00000018280	SLC11A1	9.7759	-0.0883932	1.50435	-0.0587585	0.953144	0.999958
ENSG00000018408	WWTR1	2470.41	-0.111757	0.486768	-0.229589	0.818411	0.999958
ENSG00000018510	AGPS	2353.75	0.0338459	0.227438	0.148814	0.881701	0.999958
ENSG00000018625	ATP1A2	747.669	0.593145	1.42968	0.414878	0.678231	0.999958
ENSG00000018699	TTC27	809.727	-0.0214359	0.197117	-0.108747	0.913403	0.999958
ENSG00000018869	ZNF582	77.5713	0.128365	0.408097	0.314545	0.753107	0.999958
ENSG00000019144	PHLDB1	1567.86	0.357745	0.298693	1.1977	0.231034	0.999958
ENSG00000019485	PRDM11	139.294	-0.362551	0.301097	-1.2041	0.228551	0.999958
ENSG00000019549	SNAI2	1448.37	0.112841	0.153624	0.734527	0.462628	0.999958
ENSG00000019582	CD74	28.2933	-0.080701	0.915749	-0.0881257	0.929777	0.999958
ENSG00000019991	HGF	104.257	0.794939	0.882819	0.900454	0.367879	0.999958
ENSG00000019995	ZRANB1	1310.93	-0.00444786	0.222101	-0.0200263	0.984022	0.999958
ENSG00000020129	NCDN	684.491	-0.240752	0.287121	-0.838504	0.401748	0.999958
ENSG00000020181	ADGRA2	526.471	0.318199	0.299363	1.06292	0.287818	0.999958
ENSG00000020256	ZFP64	204.126	0.113674	0.301483	0.377051	0.706136	0.999958
ENSG00000020426	MNAT1	699.494	0.244907	0.252999	0.968018	0.333035	0.999958
ENSG00000020577	SAMD4A	1777.52	0.311594	0.433163	0.719346	0.471928	0.999958
ENSG00000020922	MRE11	454.442	0.226123	0.228692	0.988766	0.322777	0.999958
ENSG00000021355	SERPINB1	529.849	-0.199995	0.340432	-0.587474	0.556885	0.999958
ENSG00000021574	SPAST	750.865	-0.137962	0.176696	-0.780787	0.434928	0.999958
ENSG00000021645	NRXN3	9.72207	-1.78914	1.85212	-0.965992	0.334048	0.999958
ENSG00000021762	OSBPL5	383.077	-0.0217698	0.338216	-0.0643665	0.948678	0.999958
ENSG00000021776	AQR	2176.04	-0.0955117	0.140537	-0.679622	0.496744	0.999958
ENSG00000021826	CPS1	667.568	0.0587162	0.256897	0.228559	0.819212	0.999958
ENSG00000022267	FHL1	2754.12	0.85191	0.651529	1.30755	0.191025	0.999958
ENSG00000022277	RTF2	3210.97	0.148879	0.178878	0.832291	0.405245	0.999958
ENSG00000022567	SLC45A4	129.9	-0.061374	0.344571	-0.178117	0.858631	0.999958
ENSG00000022840	RNF10	1974.17	0.0757512	0.235999	0.320981	0.748225	0.999958
ENSG00000022976	ZNF839	385.808	0.323192	0.324265	0.996691	0.318914	0.999958
ENSG00000023041	ZDHHC6	709.136	0.191749	0.229068	0.837084	0.402545	0.999958
ENSG00000023171	GRAMD1B	306.05	0.123046	0.252018	0.488244	0.625377	0.999958
ENSG00000023191	RNH1	3526.66	-0.0719334	0.316088	-0.227574	0.819977	0.999958
ENSG00000023228	NDUFS1	1706.29	0.174146	0.168776	1.03182	0.302159	0.999958
ENSG00000023287	RB1CC1	1769.33	0.0622871	0.258226	0.241212	0.809391	0.999958
ENSG00000023318	ERP44	600.497	-0.179511	0.226029	-0.794196	0.427081	0.999958
ENSG00000023330	ALAS1	1616.87	-0.0774436	0.197556	-0.392009	0.695052	0.999958
ENSG00000023445	BIRC3	102.76	-0.402848	0.649142	-0.620585	0.534873	0.999958
ENSG00000023516	AKAP11	1301.67	-0.242915	0.327126	-0.742573	0.45774	0.999958
ENSG00000023572	GLRX2	819.645	-0.000693388	0.255198	-0.00271706	0.997832	0.999958
ENSG00000023608	SNAPC1	505.823	0.169197	0.215803	0.784034	0.43302	0.999958
ENSG00000023697	DERA	1367.69	0.00632475	0.209303	0.0302181	0.975893	0.999958
ENSG00000023734	STRAP	3374.51	-0.0162657	0.318587	-0.0510557	0.959281	0.999958
ENSG00000023839	ABCC2	7.84702	-0.0683222	1.46437	-0.0466564	0.962787	0.999958
ENSG00000023892	DEF6	11.7996	-0.228699	1.40313	-0.162993	0.870524	0.999958
ENSG00000023902	PLEKHO1	2343.15	0.25264	0.16322	1.54785	0.121658	0.999958
ENSG00000023909	GCLM	924.179	0.0330849	0.293686	0.112654	0.910305	0.999958
ENSG00000024048	UBR2	1785.14	-0.02329	0.181362	-0.128417	0.897819	0.999958
ENSG00000024422	EHD2	1108.66	-0.618015	0.379011	-1.6306	0.102975	0.999958
ENSG00000024526	DEPDC1	361.983	0.277997	0.652773	0.425871	0.670202	0.999958
ENSG00000024862	CCDC28A	171.933	0.337584	0.293006	1.15214	0.249263	0.999958
ENSG00000025039	RRAGD	647.96	0.231876	0.420103	0.55195	0.580983	0.999958
ENSG00000025156	HSF2	470.379	0.249069	0.190081	1.31033	0.190083	0.999958
ENSG00000025293	PHF20	1221.83	0.0197181	0.224004	0.0880257	0.929856	0.999958
ENSG00000025423	HSD17B6	32.7532	0.178924	1.17012	0.152911	0.878469	0.999958
ENSG00000025434	NR1H3	76.4863	0.175154	0.484006	0.361884	0.717439	0.999958
ENSG00000025708	TYMP	122.74	-0.113677	0.633145	-0.179543	0.857511	0.999958
ENSG00000025770	NCAPH2	862.349	-0.325775	0.182634	-1.78376	0.0744624	0.999958
ENSG00000025772	TOMM34	837.351	0.110623	0.320243	0.345434	0.729768	0.999958
ENSG00000025796	SEC63	694.092	0.10812	0.324142	0.333558	0.738713	0.999958
ENSG00000025800	KPNA6	2748.44	-0.382101	0.201664	-1.89474	0.0581264	0.999958
ENSG00000026025	VIM	79997.1	-0.389363	0.363643	-1.07073	0.284292	0.999958
ENSG00000026036	RTEL1-TNFRSF6B	63.1696	0.210635	0.643622	0.327265	0.743467	0.999958
ENSG00000026103	FAS	849.801	-0.0761911	0.439548	-0.17334	0.862384	0.999958
ENSG00000026297	RNASET2	314.598	-0.326281	0.431231	-0.756626	0.449274	0.999958
ENSG00000026559	KCNG1	65.2403	1.23029	1.0043	1.22502	0.220566	0.999958
ENSG00000026652	AGPAT4	298.095	0.119927	0.258185	0.464501	0.642289	0.999958
ENSG00000026950	BTN3A1	409.995	-0.185841	0.336157	-0.552839	0.580373	0.999958
ENSG00000027001	MIPEP	799.521	-0.0869797	0.203587	-0.427236	0.669208	0.999958
ENSG00000027075	PRKCH	56.6539	0.12435	0.566947	0.219333	0.826391	0.999958
ENSG00000027697	IFNGR1	999.213	0.162983	0.200553	0.812671	0.416407	0.999958
ENSG00000027847	B4GALT7	613.986	-0.199096	0.241582	-0.824131	0.409865	0.999958
ENSG00000028116	VRK2	342.887	-0.0519486	0.338552	-0.153443	0.878049	0.999958
ENSG00000028137	TNFRSF1B	225.791	-0.214526	0.371086	-0.578103	0.563194	0.999958
ENSG00000028203	VEZT	1650.02	0.295706	0.285545	1.03558	0.300396	0.999958
ENSG00000028310	BRD9	547.685	0.271591	0.212163	1.28011	0.200508	0.999958
ENSG00000028528	SNX1	1249.5	-0.201774	0.282824	-0.713423	0.475584	0.999958
ENSG00000028839	TBPL1	281.88	0.0321512	0.250504	0.128346	0.897875	0.999958
ENSG00000029153	ARNTL2	1110.08	-0.202053	0.307874	-0.656285	0.511641	0.999958
ENSG00000029363	BCLAF1	3911.67	0.423736	0.178161	2.37839	0.0173883	0.999958
ENSG00000029364	SLC39A9	2417.17	-0.370202	0.192544	-1.92268	0.0545199	0.999958
ENSG00000029534	ANK1	538.186	-0.304697	0.737541	-0.413126	0.679515	0.999958
ENSG00000029639	TFB1M	280.917	-0.285223	0.262948	-1.08471	0.278049	0.999958
ENSG00000029725	RABEP1	2319.61	0.243136	0.281065	0.86505	0.387011	0.999958
ENSG00000029993	HMGB3	631.601	0.13415	0.178567	0.751259	0.452497	0.999958
ENSG00000030066	NUP160	1377.54	-0.195053	0.239897	-0.81307	0.416178	0.999958
ENSG00000030110	BAK1	495.486	-0.283875	0.230126	-1.23356	0.217366	0.999958
ENSG00000030304	MUSK	1501.34	0.118259	0.551086	0.214593	0.830085	0.999958
ENSG00000030419	IKZF2	172.245	-0.332331	0.288954	-1.15012	0.250095	0.999958
ENSG00000030582	GRN	9018.1	-0.125151	0.304955	-0.410393	0.681518	0.999958
ENSG00000031003	FAM13B	1701.98	-0.052987	0.258415	-0.205046	0.837536	0.999958
ENSG00000031081	ARHGAP31	508.003	-0.319	0.34532	-0.923783	0.355599	0.999958
ENSG00000031691	CENPQ	160.209	-0.0440902	0.4019	-0.109704	0.912644	0.999958
ENSG00000031698	SARS1	5151.62	0.204516	0.305883	0.668608	0.503746	0.999958
ENSG00000031823	RANBP3	631.589	-0.0287806	0.197889	-0.145439	0.884365	0.999958
ENSG00000032219	ARID4A	210.211	0.349098	0.310608	1.12392	0.261047	0.999958
ENSG00000032389	EIPR1	677.473	-0.093601	0.231591	-0.404166	0.686091	0.999958
ENSG00000032444	PNPLA6	1527.97	-0.367913	0.264098	-1.39309	0.163592	0.999958
ENSG00000032742	IFT88	393.817	0.302336	0.237628	1.27231	0.203264	0.999958
ENSG00000033011	ALG1	933.394	-0.259624	0.257477	-1.00834	0.313292	0.999958
ENSG00000033030	ZCCHC8	278.958	0.238869	0.360158	0.663235	0.50718	0.999958
ENSG00000033050	ABCF2	1881.45	0.172164	0.272678	0.631382	0.527791	0.999958
ENSG00000033100	CHPF2	2330.03	-0.298992	0.21084	-1.4181	0.156161	0.999958
ENSG00000033122	LRRC7	20.9436	-0.7784	0.931421	-0.835713	0.403316	0.999958
ENSG00000033170	FUT8	1268.14	-0.163056	0.192909	-0.845246	0.397974	0.999958
ENSG00000033178	UBA6	2756.37	-0.0772816	0.17333	-0.445865	0.655695	0.999958
ENSG00000033327	GAB2	623.03	0.260709	0.441098	0.591046	0.55449	0.999958
ENSG00000033627	ATP6V0A1	665.254	-0.388132	0.254892	-1.52273	0.127827	0.999958
ENSG00000033800	PIAS1	407.303	-0.224102	0.23781	-0.942358	0.34601	0.999958
ENSG00000033867	SLC4A7	3688.11	-0.563934	0.385661	-1.46225	0.143672	0.999958
ENSG00000034510	TMSB10	27381.3	-0.0394697	0.314148	-0.12564	0.900017	0.999958
ENSG00000034533	ASTE1	254.476	-0.0330379	0.221418	-0.149211	0.881387	0.999958
ENSG00000034677	RNF19A	927.452	0.298157	0.261844	1.13868	0.254837	0.999958
ENSG00000034693	PEX3	441.472	-0.0958436	0.207787	-0.46126	0.644612	0.999958
ENSG00000034713	GABARAPL2	989.339	-0.0524942	0.237318	-0.221197	0.824939	0.999958
ENSG00000034971	MYOC	9.06548	0.147835	1.05798	0.139733	0.888871	0.999958
ENSG00000035115	SH3YL1	370.793	0.249939	0.247817	1.00856	0.313184	0.999958
ENSG00000035141	FAM136A	846.535	0.0790785	0.309446	0.255549	0.798299	0.999958
ENSG00000035403	VCL	9449.06	-0.185285	0.203289	-0.911437	0.362065	0.999958
ENSG00000035499	DEPDC1B	81.9558	0.233769	0.739718	0.316025	0.751984	0.999958
ENSG00000035664	DAPK2	89.7394	-0.262352	0.650791	-0.403128	0.686854	0.999958
ENSG00000035681	NSMAF	1843.99	0.016142	0.169032	0.0954964	0.923921	0.999958
ENSG00000035687	ADSS2	863.392	0.115339	0.179901	0.641125	0.521442	0.999958
ENSG00000035862	TIMP2	9770.67	0.384546	0.253488	1.51702	0.129262	0.999958
ENSG00000035928	RFC1	1304.65	0.45338	0.272809	1.66189	0.0965342	0.999958
ENSG00000036054	TBC1D23	1613.58	-0.0919908	0.291409	-0.315676	0.752248	0.999958
ENSG00000036257	CUL3	1775.09	0.201902	0.217199	0.929574	0.352591	0.999958
ENSG00000036448	MYOM2	34.6065	2.31242	1.81787	1.27205	0.203355	0.999958
ENSG00000036530	CYP46A1	31.1093	0.444916	0.660026	0.674089	0.500255	0.999958
ENSG00000036549	ZZZ3	2431.91	0.137276	0.172986	0.79357	0.427446	0.999958
ENSG00000036672	USP2	90.9418	0.0975082	0.612761	0.159129	0.873567	0.999958
ENSG00000036828	CASR	7.87098	-0.121827	1.4338	-0.0849679	0.932287	0.999958
ENSG00000037042	TUBG2	81.4172	-0.0827131	0.492074	-0.168091	0.866512	0.999958
ENSG00000037241	RPL26L1	781.131	-0.00194698	0.21957	-0.00886724	0.992925	0.999958
ENSG00000037280	FLT4	12.5922	0.220239	1.37705	0.159935	0.872932	0.999958
ENSG00000037474	NSUN2	1331.06	0.330246	0.238285	1.38593	0.165769	0.999958
ENSG00000037637	FBXO42	512.171	-0.148614	0.20294	-0.732303	0.463984	0.999958
ENSG00000037749	MFAP3	1505.33	0.233625	0.243838	0.958119	0.338003	0.999958
ENSG00000037757	MRI1	248.186	0.317866	0.416723	0.762776	0.445597	0.999958
ENSG00000037897	METTL1	143.123	0.0771377	0.352361	0.218917	0.826715	0.999958
ENSG00000037965	HOXC8	58.9298	-0.158496	0.554911	-0.285624	0.775166	0.999958
ENSG00000038002	AGA	601.09	-0.129069	0.282572	-0.456765	0.64784	0.999958
ENSG00000038210	PI4K2B	377.286	-0.285907	0.27258	-1.04889	0.294227	0.999958
ENSG00000038274	MAT2B	1287.11	-0.0381216	0.216521	-0.176064	0.860243	0.999958
ENSG00000038358	EDC4	2113.61	0.286155	0.345549	0.828117	0.407604	0.999958
ENSG00000038382	TRIO	7298.99	0.0882624	0.160076	0.551379	0.581374	0.999958
ENSG00000038427	VCAN	11851.5	0.531691	0.396454	1.34112	0.179882	0.999958
ENSG00000038532	CLEC16A	427.031	-0.145708	0.311633	-0.467562	0.640098	0.999958
ENSG00000038945	MSR1	91.0561	-0.143601	0.856754	-0.167611	0.866889	0.999958
ENSG00000039068	CDH1	7.53763	0.027447	1.46904	0.0186837	0.985093	0.999958
ENSG00000039123	MTREX	2236.85	0.0609096	0.158609	0.384024	0.70096	0.999958
ENSG00000039139	DNAH5	53.0768	0.970754	0.498787	1.94623	0.0516272	0.999958
ENSG00000039319	ZFYVE16	1835.63	0.193281	0.170838	1.13137	0.257898	0.999958
ENSG00000039523	RIPOR1	315.254	-0.489551	0.466554	-1.04929	0.294043	0.999958
ENSG00000039560	RAI14	1265.02	0.232476	0.181746	1.27913	0.200852	0.999958
ENSG00000039650	PNKP	358.791	-0.258472	0.234974	-1.1	0.271331	0.999958
ENSG00000040199	PHLPP2	671.273	-0.22199	0.280199	-0.792256	0.428211	0.999958
ENSG00000040275	SPDL1	350.26	0.0908528	0.313647	0.289666	0.772072	0.999958
ENSG00000040341	STAU2	1116.83	0.107231	0.222747	0.481402	0.630231	0.999958
ENSG00000040487	SLC66A1	386.92	0.0353104	0.233796	0.151031	0.879951	0.999958
ENSG00000040531	CTNS	578.953	-0.41081	0.341079	-1.20444	0.228419	0.999958
ENSG00000040608	RTN4R	7.76093	-1.53447	1.65105	-0.929389	0.352687	0.999958
ENSG00000040633	PHF23	1168.44	0.0471008	0.184067	0.255889	0.798037	0.999958
ENSG00000040933	INPP4A	564.364	0.08018	0.267285	0.299979	0.764193	0.999958
ENSG00000041353	RAB27B	679.661	-0.637844	0.505478	-1.26186	0.206998	0.999958
ENSG00000041357	PSMA4	2933.99	0.30014	0.190327	1.57697	0.114803	0.999958
ENSG00000041802	LSG1	1058.35	0.319404	0.181456	1.76023	0.0783689	0.999958
ENSG00000041880	PARP3	429.028	0.0181067	0.353612	0.0512051	0.959162	0.999958
ENSG00000041982	TNC	3061.84	0.375945	0.374096	1.00494	0.314925	0.999958
ENSG00000041988	THAP3	281.177	-0.0544436	0.317356	-0.171554	0.863788	0.999958
ENSG00000042062	RIPOR3	15.74	-0.745504	0.720094	-1.03529	0.300535	0.999958
ENSG00000042088	TDP1	744.328	0.0820283	0.249095	0.329306	0.741924	0.999958
ENSG00000042286	AIFM2	367.779	0.0237518	0.264094	0.0899367	0.928337	0.999958
ENSG00000042317	SPATA7	294.898	-0.0948397	0.338226	-0.280403	0.779168	0.999958
ENSG00000042429	MED17	695.052	0.28248	0.271737	1.03954	0.298555	0.999958
ENSG00000042445	RETSAT	2180.67	-0.479015	0.321219	-1.49124	0.135897	0.999958
ENSG00000042493	CAPG	1107.66	0.697455	0.805893	0.865444	0.386795	0.999958
ENSG00000042753	AP2S1	1838.22	-0.41157	0.3147	-1.30782	0.190935	0.999958
ENSG00000042781	USH2A	38.5429	-0.372768	0.748618	-0.497941	0.618526	0.999958
ENSG00000042832	TG	28.9429	0.437742	0.738922	0.592407	0.553578	0.999958
ENSG00000042980	ADAM28	13.013	-0.180452	1.29823	-0.138999	0.889451	0.999958
ENSG00000043093	DCUN1D1	997.214	-0.0738335	0.260233	-0.283721	0.776624	0.999958
ENSG00000043143	JADE2	483.169	-0.502023	0.436381	-1.15042	0.249969	0.999958
ENSG00000043514	TRIT1	540.027	0.171432	0.257615	0.665458	0.505758	0.999958
ENSG00000044090	CUL7	1155.14	-0.25466	0.18237	-1.39639	0.162596	0.999958
ENSG00000044115	CTNNA1	14478	0.210933	0.285146	0.739736	0.45946	0.999958
ENSG00000044446	PHKA2	259.039	-0.129786	0.284968	-0.455439	0.648794	0.999958
ENSG00000044459	CNTLN	360.086	0.465142	0.306261	1.51878	0.128818	0.999958
ENSG00000044524	EPHA3	22.8393	0.383367	0.612901	0.625496	0.531646	0.999958
ENSG00000044574	HSPA5	4643.64	-0.201172	0.376203	-0.534743	0.592827	0.999958
ENSG00000046604	DSG2	153.81	1.61445	1.14801	1.4063	0.159634	0.999958
ENSG00000046647	GEMIN8	238.344	-0.1676	0.299592	-0.559427	0.57587	0.999958
ENSG00000046651	OFD1	364.669	0.0890313	0.315527	0.282167	0.777816	0.999958
ENSG00000046653	GPM6B	225.419	0.319933	0.845891	0.378221	0.705267	0.999958
ENSG00000046889	PREX2	7.96418	-0.450235	1.03984	-0.432984	0.665026	0.999958
ENSG00000047056	WDR37	608.491	-0.229786	0.192771	-1.19201	0.233255	0.999958
ENSG00000047188	YTHDC2	718.826	0.0682361	0.239508	0.284901	0.77572	0.999958
ENSG00000047230	CTPS2	352.636	-0.127385	0.270793	-0.470416	0.638058	0.999958
ENSG00000047249	ATP6V1H	1886.18	-0.241198	0.295179	-0.817124	0.413857	0.999958
ENSG00000047315	POLR2B	5638.35	0.25179	0.191724	1.31329	0.189085	0.999958
ENSG00000047346	FAM214A	385.046	-0.0476585	0.304704	-0.156409	0.875711	0.999958
ENSG00000047365	ARAP2	19.6297	1.08737	1.03148	1.05418	0.2918	0.999958
ENSG00000047578	KATNIP	524.211	-0.077284	0.200039	-0.386345	0.699241	0.999958
ENSG00000047579	DTNBP1	107.686	0.0796302	0.409988	0.194226	0.845999	0.999958
ENSG00000047597	XK	9.41217	-0.69893	1.24504	-0.56137	0.574546	0.999958
ENSG00000047617	ANO2	228.721	0.091837	0.994616	0.0923341	0.926433	0.999958
ENSG00000047621	C12orf4	1027.04	0.0653613	0.216504	0.301894	0.762733	0.999958
ENSG00000047634	SCML1	176.939	0.136335	0.366689	0.3718	0.710042	0.999958
ENSG00000047644	WWC3	538.402	-0.391123	0.420997	-0.929039	0.352869	0.999958
ENSG00000047648	ARHGAP6	360.832	0.27553	0.458524	0.600907	0.547902	0.999958
ENSG00000047849	MAP4	4957.85	0.157746	0.257511	0.612579	0.540155	0.999958
ENSG00000047932	GOPC	951.018	0.369438	0.309899	1.19212	0.233213	0.999958
ENSG00000047936	ROS1	10.1422	-1.39339	1.21875	-1.1433	0.252915	0.999958
ENSG00000048028	USP28	785.02	0.0895806	0.163699	0.547226	0.584224	0.999958
ENSG00000048052	HDAC9	1048.47	0.0626783	0.18604	0.336907	0.736187	0.999958
ENSG00000048140	TSPAN17	1454.97	-0.190451	0.267751	-0.711302	0.476897	0.999958
ENSG00000048162	NOP16	408.455	0.164114	0.314386	0.522013	0.601661	0.999958
ENSG00000048342	CC2D2A	723.466	-0.0693757	0.354328	-0.195795	0.844771	0.999958
ENSG00000048392	RRM2B	3079.03	-0.110138	0.265291	-0.41516	0.678025	0.999958
ENSG00000048405	ZNF800	499.24	-0.0177436	0.226969	-0.0781762	0.937688	0.999958
ENSG00000048471	SNX29	627.536	-0.175807	0.356018	-0.493813	0.621438	0.999958
ENSG00000048540	LMO3	13.307	0.851765	1.34196	0.634715	0.525614	0.999958
ENSG00000048544	MRPS10	1300.31	0.184915	0.175908	1.0512	0.293166	0.999958
ENSG00000048649	RSF1	743.376	-0.0194427	0.208817	-0.0931086	0.925817	0.999958
ENSG00000048707	VPS13D	2037.56	-0.251453	0.24132	-1.04199	0.297417	0.999958
ENSG00000048740	CELF2	2025.77	-0.164607	0.491647	-0.334807	0.737771	0.999958
ENSG00000048828	FAM120A	2949.19	-0.183078	0.163779	-1.11784	0.263636	0.999958
ENSG00000048991	R3HDM1	188.592	-0.0338228	0.436764	-0.0774395	0.938274	0.999958
ENSG00000049089	COL9A2	7.31538	1.13101	1.04588	1.08139	0.279523	0.999958
ENSG00000049130	KITLG	1389.75	0.39085	0.368101	1.0618	0.288326	0.999958
ENSG00000049167	ERCC8	495.774	0.148095	0.257072	0.576083	0.564559	0.999958
ENSG00000049192	ADAMTS6	767.438	-0.277684	0.354895	-0.78244	0.433956	0.999958
ENSG00000049239	H6PD	1822.65	-0.189042	0.295584	-0.639556	0.522461	0.999958
ENSG00000049245	VAMP3	4251.07	-0.256259	0.255004	-1.00492	0.314935	0.999958
ENSG00000049246	PER3	450.093	0.0384778	0.349648	0.110047	0.912372	0.999958
ENSG00000049249	TNFRSF9	8.27639	0.587572	1.52383	0.385588	0.699802	0.999958
ENSG00000049283	EPN3	5.6916	0.22566	2.04705	0.110237	0.912222	0.999958
ENSG00000049323	LTBP1	4680.33	0.424146	0.478699	0.88604	0.375596	0.999958
ENSG00000049449	RCN1	4704.9	0.24503	0.300338	0.815848	0.414587	0.999958
ENSG00000049540	ELN	4339.6	-0.11161	1.24674	-0.0895214	0.928668	0.999958
ENSG00000049541	RFC2	439.91	0.0132942	0.32234	0.0412427	0.967102	0.999958
ENSG00000049618	ARID1B	696.194	-0.0315231	0.308157	-0.102295	0.918522	0.999958
ENSG00000049656	CLPTM1L	2967.44	-0.0643613	0.23158	-0.277922	0.781072	0.999958
ENSG00000049759	NEDD4L	1339.16	-0.279992	0.190352	-1.47091	0.141314	0.999958
ENSG00000049769	PPP1R3F	184.402	0.00992334	0.343098	0.0289228	0.976926	0.999958
ENSG00000049860	HEXB	4485.79	-0.146027	0.365795	-0.399204	0.689743	0.999958
ENSG00000049883	PTCD2	394.249	-0.124966	0.205625	-0.607738	0.543362	0.999958
ENSG00000050130	JKAMP	1351.16	0.31896	0.200856	1.58801	0.112284	0.999958
ENSG00000050165	DKK3	4638.29	0.83357	0.349138	2.38751	0.0169631	0.999958
ENSG00000050327	ARHGEF5	24.7574	0.345907	0.919768	0.376081	0.706857	0.999958
ENSG00000050344	NFE2L3	100.32	0.334891	0.511649	0.654532	0.512769	0.999958
ENSG00000050393	MCUR1	601.697	-0.0379268	0.245868	-0.154257	0.877407	0.999958
ENSG00000050405	LIMA1	5395.35	0.0252718	0.192997	0.130944	0.895819	0.999958
ENSG00000050426	LETMD1	516.082	0.0330801	0.212137	0.155937	0.876083	0.999958
ENSG00000050438	SLC4A8	70.4428	-0.298004	0.546289	-0.545507	0.585405	0.999958
ENSG00000050628	PTGER3	10.2354	-1.19208	1.61438	-0.738409	0.460266	0.999958
ENSG00000050730	TNIP3	26.1491	-0.680723	0.88743	-0.767073	0.443038	0.999958
ENSG00000050748	MAPK9	753.697	-0.308556	0.184103	-1.67599	0.0937392	0.999958
ENSG00000050767	COL23A1	30.7293	0.196511	1.49446	0.131493	0.895385	0.999958
ENSG00000050820	BCAR1	735.854	0.178444	0.291124	0.61295	0.539909	0.999958
ENSG00000051009	FHIP1B	301.9	-0.0524289	0.257495	-0.203612	0.838657	0.999958
ENSG00000051108	HERPUD1	2172.04	0.239912	0.3183	0.753728	0.451013	0.999958
ENSG00000051128	HOMER3	1879.2	0.0283458	0.232209	0.12207	0.902843	0.999958
ENSG00000051180	RAD51	105.063	-0.213789	0.634951	-0.336702	0.736342	0.999958
ENSG00000051341	POLQ	203.301	0.228755	0.739399	0.309379	0.757033	0.999958
ENSG00000051382	PIK3CB	348.111	-0.20083	0.29777	-0.674448	0.500027	0.999958
ENSG00000051523	CYBA	417.989	-0.573341	0.505712	-1.13373	0.256908	0.999958
ENSG00000051596	THOC3	468.362	0.0273878	0.321832	0.0850996	0.932182	0.999958
ENSG00000051620	HEBP2	1252.13	-0.0924419	0.272869	-0.338778	0.734777	0.999958
ENSG00000051825	MPHOSPH9	896.033	0.225663	0.303873	0.742624	0.457709	0.999958
ENSG00000052126	PLEKHA5	437.222	-0.277671	0.33326	-0.833196	0.404734	0.999958
ENSG00000052723	SIKE1	1189.43	0.000155179	0.183127	0.000847384	0.999324	0.999958
ENSG00000052749	RRP12	1284.02	0.168003	0.334995	0.501508	0.616014	0.999958
ENSG00000052795	FNIP2	2046.68	-0.498304	0.379611	-1.31267	0.189294	0.999958
ENSG00000052802	MSMO1	6046.3	-0.209156	0.362772	-0.57655	0.564244	0.999958
ENSG00000052841	TTC17	1301.83	0.417485	0.217643	1.91821	0.0550844	0.999958
ENSG00000053108	FSTL4	7.58532	0.611349	1.69615	0.360433	0.718523	0.999958
ENSG00000053254	FOXN3	1454.07	-0.104608	0.21027	-0.497494	0.618841	0.999958
ENSG00000053328	METTL24	9.46106	0.0364593	0.954013	0.0382168	0.969515	0.999958
ENSG00000053371	AKR7A2	1330.37	-0.43953	0.247422	-1.77644	0.0756609	0.999958
ENSG00000053372	MRTO4	928.335	0.0925366	0.265144	0.349005	0.727086	0.999958
ENSG00000053438	NNAT	16.8654	1.02291	0.994681	1.02838	0.303773	0.999958
ENSG00000053501	USE1	162.058	-0.0122757	0.322183	-0.0381017	0.969607	0.999958
ENSG00000053524	MCF2L2	81.6814	-0.141181	0.459722	-0.307101	0.758766	0.999958
ENSG00000053702	NRIP2	11.671	0.536034	1.24851	0.429339	0.667677	0.999958
ENSG00000053747	LAMA3	979.969	-0.160985	0.333375	-0.482896	0.62917	0.999958
ENSG00000053770	AP5M1	1202.54	0.0654038	0.192326	0.340067	0.733806	0.999958
ENSG00000053900	ANAPC4	581.419	-0.00793694	0.258681	-0.0306823	0.975523	0.999958
ENSG00000054116	TRAPPC3	1575.96	-0.228366	0.223993	-1.01953	0.307954	0.999958
ENSG00000054118	THRAP3	3481.09	0.149747	0.19828	0.755227	0.450113	0.999958
ENSG00000054148	PHPT1	2017.67	-0.230236	0.308789	-0.74561	0.455903	0.999958
ENSG00000054219	LY75	83.9067	1.29254	0.632965	2.04205	0.041147	0.999958
ENSG00000054267	ARID4B	631.421	0.420294	0.319161	1.31687	0.187882	0.999958
ENSG00000054277	OPN3	495.299	0.224209	0.692327	0.323848	0.746053	0.999958
ENSG00000054282	SDCCAG8	309.766	0.536658	0.460371	1.16571	0.243732	0.999958
ENSG00000054356	PTPRN	11.0094	0.837695	1.25765	0.666077	0.505362	0.999958
ENSG00000054392	HHAT	335.426	0.0601055	0.438047	0.137212	0.890863	0.999958
ENSG00000054523	KIF1B	4212.17	0.161226	0.413061	0.390321	0.696299	0.999958
ENSG00000054598	FOXC1	43.2339	-0.176458	0.484617	-0.364118	0.71577	0.999958
ENSG00000054611	TBC1D22A	605.747	-0.112489	0.250397	-0.449244	0.653256	0.999958
ENSG00000054654	SYNE2	869.125	0.789713	0.390801	2.02075	0.0433051	0.999958
ENSG00000054690	PLEKHH1	20.2961	1.07713	0.820175	1.31329	0.189086	0.999958
ENSG00000054793	ATP9A	1227.95	-0.805215	0.357331	-2.25341	0.024233	0.999958
ENSG00000054965	FAM168A	1224.37	-0.275551	0.203183	-1.35617	0.175044	0.999958
ENSG00000054967	RELT	84.7574	-0.482091	0.488465	-0.98695	0.323667	0.999958
ENSG00000054983	GALC	552.714	0.388052	0.255565	1.51841	0.128911	0.999958
ENSG00000055044	NOP58	929.398	0.522352	0.283973	1.83944	0.0658506	0.999958
ENSG00000055070	SZRD1	2057.47	-0.264119	0.210263	-1.25614	0.209067	0.999958
ENSG00000055118	KCNH2	7.60878	0.866332	1.46607	0.590922	0.554573	0.999958
ENSG00000055130	CUL1	1376.12	0.0988864	0.185239	0.533833	0.593457	0.999958
ENSG00000055147	FAM114A2	890.326	0.202482	0.229586	0.881943	0.377808	0.999958
ENSG00000055163	CYFIP2	153.481	-0.0616323	0.347663	-0.177276	0.859292	0.999958
ENSG00000055208	TAB2	665.287	-0.149746	0.301731	-0.496288	0.619691	0.999958
ENSG00000055211	GINM1	1124.32	-0.0795114	0.260304	-0.305456	0.760019	0.999958
ENSG00000055332	EIF2AK2	1246.41	0.417348	0.313704	1.33039	0.183391	0.999958
ENSG00000055483	USP36	341.804	-0.061517	0.35476	-0.173404	0.862334	0.999958
ENSG00000055609	KMT2C	1590.76	0.00505007	0.302699	0.0166835	0.986689	0.999958
ENSG00000055732	MCOLN3	29.9807	-0.826097	0.667825	-1.237	0.216088	0.999958
ENSG00000055813	CCDC85A	87.739	0.34857	0.539571	0.646014	0.51827	0.999958
ENSG00000055917	PUM2	1549.47	-0.202412	0.256515	-0.789086	0.430062	0.999958
ENSG00000055950	MRPL43	920.628	-0.262605	0.230419	-1.13968	0.254419	0.999958
ENSG00000056050	HPF1	450.275	-0.0751553	0.265776	-0.282777	0.777348	0.999958
ENSG00000056097	ZFR	3151.91	0.155944	0.204323	0.763223	0.445331	0.999958
ENSG00000056277	ZNF280C	165.843	-0.298247	0.422813	-0.705388	0.480569	0.999958
ENSG00000056558	TRAF1	27.1274	0.0511188	0.797212	0.064122	0.948873	0.999958
ENSG00000056586	RC3H2	2785.43	0.157887	0.404074	0.390739	0.69599	0.999958
ENSG00000056736	IL17RB	47.34	0.426642	0.550621	0.774839	0.438435	0.999958
ENSG00000056972	TRAF3IP2	742.236	-0.434889	0.405294	-1.07302	0.283262	0.999958
ENSG00000056998	GYG2	182.708	0.499618	0.708733	0.704946	0.480844	0.999958
ENSG00000057019	DCBLD2	7659.82	-0.538413	0.486975	-1.10563	0.268888	0.999958
ENSG00000057252	SOAT1	2554.02	-0.402771	0.386736	-1.04146	0.297661	0.999958
ENSG00000057294	PKP2	16.0917	1.22975	1.13528	1.08321	0.278716	0.999958
ENSG00000057608	GDI2	9373.63	-0.112069	0.184576	-0.607174	0.543735	0.999958
ENSG00000057657	PRDM1	27.8011	-0.853627	0.808663	-1.0556	0.29115	0.999958
ENSG00000057663	ATG5	1007.63	-0.0858596	0.176032	-0.487749	0.625728	0.999958
ENSG00000057704	TMCC3	677.217	-0.140042	0.515491	-0.271666	0.785879	0.999958
ENSG00000057757	PITHD1	988.808	-0.243751	0.254074	-0.959371	0.337372	0.999958
ENSG00000057935	MTA3	504.805	-0.205147	0.261977	-0.783071	0.433586	0.999958
ENSG00000058056	USP13	906.395	0.0396726	0.41664	0.0952203	0.92414	0.999958
ENSG00000058063	ATP11B	1425.47	0.0180005	0.193077	0.0932298	0.925721	0.999958
ENSG00000058085	LAMC2	80.9772	0.403619	0.435364	0.927084	0.353883	0.999958
ENSG00000058091	CDK14	672.086	-0.319775	0.275116	-1.16233	0.245102	0.999958
ENSG00000058262	SEC61A1	10080.7	-0.465634	0.197633	-2.35605	0.0184703	0.999958
ENSG00000058272	PPP1R12A	1980.76	0.406256	0.252554	1.60859	0.107706	0.999958
ENSG00000058335	RASGRF1	15.6321	0.53058	1.40604	0.377357	0.705908	0.999958
ENSG00000058404	CAMK2B	26.5503	0.748295	0.9894	0.756312	0.449462	0.999958
ENSG00000058453	CROCC	174.765	0.73556	0.375607	1.95832	0.0501921	0.999958
ENSG00000058600	POLR3E	726.794	0.343812	0.274371	1.25309	0.210172	0.999958
ENSG00000058668	ATP2B4	4814.43	-0.982481	0.449275	-2.18681	0.028756	0.999958
ENSG00000058673	ZC3H11A	1990.76	0.0615128	0.256613	0.239711	0.810554	0.999958
ENSG00000058729	RIOK2	876.23	0.216101	0.21885	0.987437	0.323429	0.999958
ENSG00000058799	YIPF1	608.182	-0.266686	0.297237	-0.897219	0.369602	0.999958
ENSG00000058804	NDC1	805.322	0.0166408	0.296463	0.0561313	0.955237	0.999958
ENSG00000058866	DGKG	94.6852	-0.136186	0.440225	-0.309356	0.757051	0.999958
ENSG00000059122	FLYWCH1	856.499	-0.176857	0.315071	-0.561324	0.574577	0.999958
ENSG00000059145	UNKL	145.275	-0.362763	0.368567	-0.984252	0.324992	0.999958
ENSG00000059377	TBXAS1	14.9703	-0.399392	1.05687	-0.377903	0.705503	0.999958
ENSG00000059378	PARP12	439.604	-0.0553957	0.322263	-0.171896	0.863519	0.999958
ENSG00000059573	ALDH18A1	2845.06	-0.212229	0.211097	-1.00536	0.314724	0.999958
ENSG00000059588	TARBP1	701.35	0.149592	0.324943	0.460365	0.645254	0.999958
ENSG00000059691	GATB	517.823	0.302802	0.250047	1.21098	0.225902	0.999958
ENSG00000059728	MXD1	122.315	0.103534	0.431044	0.240194	0.81018	0.999958
ENSG00000059758	CDK17	1582.53	0.126655	0.21424	0.591185	0.554397	0.999958
ENSG00000059769	DNAJC25	260.636	0.0457724	0.304067	0.150534	0.880344	0.999958
ENSG00000059804	SLC2A3	1226.42	0.12868	0.430041	0.299227	0.764767	0.999958
ENSG00000059915	PSD	12.5285	-0.280073	0.942429	-0.297182	0.766327	0.999958
ENSG00000060069	CTDP1	547.448	0.126	0.197109	0.639241	0.522666	0.999958
ENSG00000060138	YBX3	3970.21	-0.171981	0.368745	-0.466396	0.640932	0.999958
ENSG00000060140	STYK1	95.2325	-0.520383	1.21682	-0.427658	0.6689	0.999958
ENSG00000060237	WNK1	2956.34	-0.169094	0.45327	-0.373054	0.709108	0.999958
ENSG00000060339	CCAR1	744.064	0.486044	0.266289	1.82525	0.0679631	0.999958
ENSG00000060491	OGFR	482.074	0.221416	0.233921	0.946542	0.343872	0.999958
ENSG00000060642	PIGV	290.588	-0.263696	0.289447	-0.911037	0.362276	0.999958
ENSG00000060656	PTPRU	707.325	-0.310304	0.418843	-0.740861	0.458778	0.999958
ENSG00000060688	SNRNP40	1715.63	0.0394064	0.218939	0.179988	0.857162	0.999958
ENSG00000060718	COL11A1	3122.78	0.692127	0.516871	1.33907	0.180548	0.999958
ENSG00000060749	QSER1	1096.45	-0.250747	0.386146	-0.649356	0.516108	0.999958
ENSG00000060762	MPC1	565.02	-0.173155	0.251675	-0.688012	0.491445	0.999958
ENSG00000060971	ACAA1	471.73	-0.253515	0.237122	-1.06913	0.285011	0.999958
ENSG00000060982	BCAT1	6177.96	0.143486	0.434515	0.330222	0.741232	0.999958
ENSG00000061273	HDAC7	710.682	-0.178765	0.320049	-0.558556	0.576465	0.999958
ENSG00000061337	LZTS1	472.775	0.0716228	0.768234	0.0932305	0.92572	0.999958
ENSG00000061656	SPAG4	20.6872	-0.360365	0.765667	-0.470655	0.637887	0.999958
ENSG00000061676	NCKAP1	6719.86	-0.0282531	0.168098	-0.168075	0.866524	0.999958
ENSG00000061794	MRPS35	1307.17	0.164399	0.219304	0.749643	0.45347	0.999958
ENSG00000061918	GUCY1B1	90.5008	0.857157	0.655017	1.3086	0.190669	0.999958
ENSG00000061936	SFSWAP	426.432	0.323217	0.320092	1.00976	0.31261	0.999958
ENSG00000061938	TNK2	568.089	0.222486	0.355655	0.625565	0.5316	0.999958
ENSG00000061987	MON2	1051.77	-0.100433	0.264459	-0.379766	0.704119	0.999958
ENSG00000062194	GPBP1	1416.3	0.287321	0.209753	1.36981	0.170746	0.999958
ENSG00000062282	DGAT2	23.1966	-0.692558	0.96289	-0.719249	0.471987	0.999958
ENSG00000062370	ZNF112	250.39	0.140493	0.348951	0.402617	0.68723	0.999958
ENSG00000062485	CS	1946.02	-0.289027	0.270925	-1.06682	0.286055	0.999958
ENSG00000062524	LTK	30.868	0.77674	1.29465	0.59996	0.548533	0.999958
ENSG00000062582	MRPS24	842.409	-0.190327	0.298212	-0.638227	0.523326	0.999958
ENSG00000062598	ELMO2	843.149	-0.0163106	0.270731	-0.0602464	0.951959	0.999958
ENSG00000062650	WAPL	2033.7	0.171327	0.222276	0.770785	0.440835	0.999958
ENSG00000062716	VMP1	1932.79	0.158809	0.262605	0.604746	0.545347	0.999958
ENSG00000062725	APPBP2	2016.47	-0.0776595	0.169047	-0.459396	0.645949	0.999958
ENSG00000062822	POLD1	466.659	-0.199665	0.317716	-0.628439	0.529716	0.999958
ENSG00000063046	EIF4B	20748.1	-0.0702276	0.213121	-0.32952	0.741763	0.999958
ENSG00000063169	BICRA	17.9999	0.208524	0.829649	0.25134	0.801551	0.999958
ENSG00000063176	SPHK2	214.203	-0.283099	0.253851	-1.11522	0.264758	0.999958
ENSG00000063177	RPL18	11498.5	-0.108192	0.26201	-0.412931	0.679657	0.999958
ENSG00000063180	CA11	22.432	-0.966455	1.07513	-0.898921	0.368694	0.999958
ENSG00000063241	ISOC2	1365.77	0.0814867	0.254584	0.320078	0.748909	0.999958
ENSG00000063244	U2AF2	1854.54	0.0609521	0.175235	0.34783	0.727968	0.999958
ENSG00000063245	EPN1	650.947	-0.322231	0.293486	-1.09794	0.27223	0.999958
ENSG00000063322	MED29	540.981	-0.0709787	0.245412	-0.289222	0.772411	0.999958
ENSG00000063438	AHRR	1610.84	0.162425	0.220227	0.737536	0.460797	0.999958
ENSG00000063587	ZNF275	244.69	-0.584755	0.371858	-1.57252	0.115829	0.999958
ENSG00000063601	MTMR1	486.876	-0.0967526	0.198346	-0.487798	0.625693	0.999958
ENSG00000063660	GPC1	13353.1	0.414581	0.410096	1.01094	0.312046	0.999958
ENSG00000063761	ADCK1	114.919	-0.474828	0.434086	-1.09386	0.274017	0.999958
ENSG00000063854	HAGH	491.695	-0.233191	0.257682	-0.904957	0.365488	0.999958
ENSG00000063978	RNF4	1221.58	0.0596197	0.191181	0.311849	0.755155	0.999958
ENSG00000064012	CASP8	348.061	0.205931	0.272896	0.754612	0.450482	0.999958
ENSG00000064042	LIMCH1	1291.38	0.888775	0.367249	2.42009	0.0155168	0.999958
ENSG00000064102	INTS13	994.974	0.0713537	0.270774	0.263518	0.792152	0.999958
ENSG00000064115	TM7SF3	1517.55	-0.229598	0.218833	-1.0492	0.294088	0.999958
ENSG00000064199	SPA17	117.363	0.158151	0.38078	0.415334	0.677898	0.999958
ENSG00000064201	TSPAN32	6.54888	0.559602	1.50012	0.373038	0.70912	0.999958
ENSG00000064205	CCN5	1805.81	-0.48125	1.10144	-0.436928	0.662163	0.999958
ENSG00000064225	ST3GAL6	46.5128	-0.132607	0.835769	-0.158665	0.873933	0.999958
ENSG00000064300	NGFR	975.946	0.640828	1.56943	0.40832	0.683039	0.999958
ENSG00000064309	CDON	1237.47	0.116104	0.545491	0.212842	0.83145	0.999958
ENSG00000064313	TAF2	1143.64	0.112367	0.150941	0.744444	0.456608	0.999958
ENSG00000064393	HIPK2	1606.65	-0.368871	0.338536	-1.08961	0.275886	0.999958
ENSG00000064419	TNPO3	2345.86	-0.174497	0.177551	-0.9828	0.325706	0.999958
ENSG00000064489	BORCS8-MEF2B	7.55485	-1.0314	2.04355	-0.50471	0.613762	0.999958
ENSG00000064490	RFXANK	623.488	0.257711	0.222543	1.15803	0.246853	0.999958
ENSG00000064545	TMEM161A	332.849	-0.235972	0.32821	-0.718967	0.472161	0.999958
ENSG00000064601	CTSA	4883.94	0.134134	0.246464	0.544235	0.58628	0.999958
ENSG00000064607	SUGP2	1314.77	0.302109	0.32242	0.937005	0.348756	0.999958
ENSG00000064651	SLC12A2	1804.18	-0.101658	0.328243	-0.309703	0.756787	0.999958
ENSG00000064652	SNX24	285.114	0.243802	0.241713	1.00865	0.313144	0.999958
ENSG00000064666	CNN2	4476.75	-0.227516	0.297219	-0.765481	0.443985	0.999958
ENSG00000064687	ABCA7	166.373	-0.20046	0.384215	-0.521739	0.601852	0.999958
ENSG00000064692	SNCAIP	11.6904	-0.288511	1.17637	-0.245254	0.80626	0.999958
ENSG00000064703	DDX20	796.55	0.0461863	0.259001	0.178325	0.858468	0.999958
ENSG00000064726	BTBD1	3240.17	0.124575	0.219862	0.566603	0.570984	0.999958
ENSG00000064763	FAR2	410.599	-0.606037	0.491445	-1.23317	0.217511	0.999958
ENSG00000064932	SBNO2	308.929	0.282273	0.381403	0.74009	0.459245	0.999958
ENSG00000064933	PMS1	511.644	0.00408317	0.273615	0.014923	0.988094	0.999958
ENSG00000064961	HMG20B	871.311	-0.104096	0.24851	-0.418879	0.675305	0.999958
ENSG00000064989	CALCRL	122.297	-0.0356988	0.591432	-0.06036	0.951869	0.999958
ENSG00000064995	TAF11	727.472	0.478563	0.315685	1.51595	0.129532	0.999958
ENSG00000064999	ANKS1A	1218.93	0.180809	0.646032	0.279876	0.779573	0.999958
ENSG00000065000	AP3D1	2483.75	0.0682619	0.158218	0.431442	0.666147	0.999958
ENSG00000065029	ZNF76	399.075	0.0593998	0.220967	0.268817	0.78807	0.999958
ENSG00000065054	SLC9A3R2	184.857	-0.07666	0.342693	-0.223699	0.822992	0.999958
ENSG00000065057	NTHL1	177.703	-0.348408	0.33378	-1.04382	0.296566	0.999958
ENSG00000065060	UHRF1BP1	630.946	0.188565	0.498012	0.378636	0.704958	0.999958
ENSG00000065135	GNAI3	3375.62	-0.0903882	0.182839	-0.494361	0.621051	0.999958
ENSG00000065150	IPO5	9176.17	0.0547553	0.17884	0.306169	0.759476	0.999958
ENSG00000065154	OAT	3900.32	-0.334236	0.334618	-0.998857	0.317864	0.999958
ENSG00000065183	WDR3	1890.92	0.136388	0.232432	0.586788	0.557346	0.999958
ENSG00000065243	PKN2	1221.38	0.0343831	0.198971	0.172805	0.862805	0.999958
ENSG00000065268	WDR18	385.955	-0.236114	0.420418	-0.561617	0.574377	0.999958
ENSG00000065308	TRAM2	3689.16	-0.562897	0.352235	-1.59807	0.110027	0.999958
ENSG00000065320	NTN1	19.6161	-0.293833	0.654157	-0.449177	0.653304	0.999958
ENSG00000065328	MCM10	179.491	0.0380393	0.687285	0.0553472	0.955862	0.999958
ENSG00000065357	DGKA	294.896	-0.0893735	0.412282	-0.216778	0.828382	0.999958
ENSG00000065361	ERBB3	1001.53	0.752736	1.28958	0.583708	0.559417	0.999958
ENSG00000065413	ANKRD44	410.875	0.349287	0.364019	0.959529	0.337292	0.999958
ENSG00000065427	KARS1	4836.79	-0.0199614	0.23971	-0.0832732	0.933634	0.999958
ENSG00000065457	ADAT1	486.333	-0.106325	0.239982	-0.443056	0.657725	0.999958
ENSG00000065485	PDIA5	471.496	0.116353	0.306214	0.379972	0.703966	0.999958
ENSG00000065491	TBC1D22B	220.289	-0.131039	0.258976	-0.50599	0.612864	0.999958
ENSG00000065518	NDUFB4	1221.45	-0.179845	0.25367	-0.708975	0.47834	0.999958
ENSG00000065526	SPEN	766.92	0.0783958	0.390491	0.200762	0.840885	0.999958
ENSG00000065534	MYLK	6701.74	-0.010648	0.404377	-0.0263318	0.978993	0.999958
ENSG00000065548	ZC3H15	1804.9	0.31441	0.25502	1.23289	0.217619	0.999958
ENSG00000065559	MAP2K4	717.615	0.0319724	0.229708	0.139187	0.889303	0.999958
ENSG00000065600	PACC1	241.867	-0.0638305	0.279494	-0.228379	0.819352	0.999958
ENSG00000065613	SLK	1724.38	0.422182	0.209341	2.01672	0.0437244	0.999958
ENSG00000065615	CYB5R4	633.272	0.174247	0.189584	0.9191	0.358043	0.999958
ENSG00000065618	COL17A1	8.61291	0.156773	1.03909	0.150876	0.880074	0.999958
ENSG00000065621	GSTO2	58.7632	-0.365973	0.581804	-0.629031	0.529329	0.999958
ENSG00000065665	SEC61A2	113.738	0.418156	0.502408	0.832305	0.405237	0.999958
ENSG00000065675	PRKCQ	32.6151	1.81618	0.853436	2.12808	0.0333302	0.999958
ENSG00000065802	ASB1	1500.68	0.291358	0.454101	0.641614	0.521124	0.999958
ENSG00000065809	FAM107B	544.416	0.0961022	0.59641	0.161134	0.871988	0.999958
ENSG00000065833	ME1	698.38	-0.210402	0.273329	-0.769775	0.441433	0.999958
ENSG00000065882	TBC1D1	2330.14	0.224649	0.305732	0.734791	0.462467	0.999958
ENSG00000065883	CDK13	1275.11	0.0290158	0.166666	0.174095	0.861791	0.999958
ENSG00000065911	MTHFD2	1990.8	0.552205	0.515283	1.07165	0.283876	0.999958
ENSG00000065923	SLC9A7	2510.58	-0.350871	0.231121	-1.51813	0.128982	0.999958
ENSG00000065970	FOXJ2	224.833	-0.647486	0.459804	-1.40818	0.159078	0.999958
ENSG00000065978	YBX1	16285.2	0.0563816	0.336959	0.167325	0.867115	0.999958
ENSG00000065989	PDE4A	38.0935	-0.656132	0.897459	-0.7311	0.464718	0.999958
ENSG00000066027	PPP2R5A	445.045	-0.00207916	0.270578	-0.00768416	0.993869	0.999958
ENSG00000066032	CTNNA2	7.70254	1.46166	2.10051	0.69586	0.486516	0.999958
ENSG00000066044	ELAVL1	1245	-0.171694	0.259736	-0.661034	0.508591	0.999958
ENSG00000066084	DIP2B	1942.01	-0.0780647	0.247761	-0.315081	0.7527	0.999958
ENSG00000066117	SMARCD1	530.3	-0.17598	0.262976	-0.669185	0.503378	0.999958
ENSG00000066135	KDM4A	1558.09	0.0759345	0.173054	0.43879	0.660814	0.999958
ENSG00000066136	NFYC	497.872	-0.122634	0.268447	-0.456827	0.647795	0.999958
ENSG00000066185	ZMYND12	21.8454	0.715794	0.60501	1.18311	0.236765	0.999958
ENSG00000066230	SLC9A3	239.772	0.289043	0.460202	0.62808	0.529952	0.999958
ENSG00000066248	NGEF	95.8862	-0.0903006	1.25069	-0.0722007	0.942442	0.999958
ENSG00000066279	ASPM	531.2	0.506223	0.589295	0.859032	0.390323	0.999958
ENSG00000066322	ELOVL1	1381.25	-0.363614	0.297162	-1.22363	0.221094	0.999958
ENSG00000066379	POLR1H	166.049	0.0721091	0.502039	0.143632	0.885791	0.999958
ENSG00000066405	CLDN18	8.89601	0.670312	1.39603	0.480156	0.631117	0.999958
ENSG00000066422	ZBTB11	863.783	-0.017852	0.205205	-0.0869958	0.930675	0.999958
ENSG00000066427	ATXN3	516.776	0.0658942	0.246202	0.267643	0.788974	0.999958
ENSG00000066455	GOLGA5	1111.66	0.346344	0.22301	1.55304	0.120413	0.999958
ENSG00000066468	FGFR2	55.1985	0.486436	0.991697	0.490508	0.623774	0.999958
ENSG00000066557	LRRC40	519.446	0.177809	0.242784	0.732377	0.463938	0.999958
ENSG00000066583	ISOC1	187.442	-0.107556	0.348889	-0.308282	0.757868	0.999958
ENSG00000066629	EML1	1060.31	-0.0595778	0.340431	-0.175007	0.861074	0.999958
ENSG00000066651	TRMT11	322.927	0.0567028	0.272594	0.208012	0.83522	0.999958
ENSG00000066654	THUMPD1	1350.18	0.154956	0.184353	0.840543	0.400604	0.999958
ENSG00000066697	MSANTD3	1369.3	-0.163027	0.274228	-0.594496	0.55218	0.999958
ENSG00000066739	ATG2B	1422.4	-0.108152	0.219532	-0.492647	0.622262	0.999958
ENSG00000066777	ARFGEF1	1970.24	0.180454	0.215083	0.839	0.401469	0.999958
ENSG00000066813	ACSM2B	8.23057	-2.14974	1.81417	-1.18497	0.236029	0.999958
ENSG00000066827	ZFAT	363.408	-0.0984442	0.222229	-0.442986	0.657776	0.999958
ENSG00000066855	MTFR1	634.292	-0.0542662	0.202995	-0.267327	0.789217	0.999958
ENSG00000066923	STAG3	27.2118	0.772641	0.87389	0.88414	0.37662	0.999958
ENSG00000066926	FECH	1101.18	-0.189491	0.177188	-1.06944	0.284873	0.999958
ENSG00000066933	MYO9A	1901.1	0.165527	0.20748	0.797798	0.424988	0.999958
ENSG00000067057	PFKP	1571.35	-0.161443	0.25149	-0.641946	0.520908	0.999958
ENSG00000067064	IDI1	3665.31	-0.0216538	0.27078	-0.0799682	0.936263	0.999958
ENSG00000067066	SP100	1515.6	-0.0181901	0.371214	-0.0490017	0.960918	0.999958
ENSG00000067113	PLPP1	803.223	-0.188577	0.285398	-0.66075	0.508772	0.999958
ENSG00000067141	NEO1	462.857	-0.215329	0.376668	-0.571667	0.567548	0.999958
ENSG00000067167	TRAM1	4649.48	-0.28655	0.290616	-0.986008	0.324129	0.999958
ENSG00000067177	PHKA1	255.444	-0.448713	0.338156	-1.32694	0.184529	0.999958
ENSG00000067182	TNFRSF1A	2537.12	-0.131047	0.266883	-0.491027	0.623407	0.999958
ENSG00000067191	CACNB1	668.469	1.01584	0.826956	1.22841	0.219294	0.999958
ENSG00000067208	EVI5	881.347	-0.287715	0.290773	-0.989483	0.322427	0.999958
ENSG00000067221	STOML1	668.142	0.090463	0.234792	0.385291	0.700022	0.999958
ENSG00000067225	PKM	48083.6	-0.241852	0.233522	-1.03568	0.300354	0.999958
ENSG00000067248	DHX29	1455.38	0.262162	0.229779	1.14093	0.253899	0.999958
ENSG00000067334	DNTTIP2	1381.38	0.257039	0.217804	1.18014	0.237945	0.999958
ENSG00000067365	METTL22	256.258	-0.553866	0.2755	-2.0104	0.0443886	0.999958
ENSG00000067369	TP53BP1	3054.86	0.0997784	0.196535	0.507687	0.611673	0.999958
ENSG00000067445	TRO	571.708	0.309221	0.353494	0.874758	0.381706	0.999958
ENSG00000067533	RRP15	663.865	0.359426	0.243826	1.47411	0.140452	0.999958
ENSG00000067560	RHOA	16269.8	-0.165423	0.21501	-0.769376	0.44167	0.999958
ENSG00000067596	DHX8	1483.55	-0.0641247	0.163423	-0.392385	0.694774	0.999958
ENSG00000067601	PMS2P4	74.375	-0.179156	0.380767	-0.470514	0.637988	0.999958
ENSG00000067606	PRKCZ	5.72046	0.179666	1.3751	0.130656	0.896047	0.999958
ENSG00000067704	IARS2	2611.71	-0.0939743	0.222009	-0.42329	0.672084	0.999958
ENSG00000067715	SYT1	344.178	0.325647	0.688831	0.472753	0.636389	0.999958
ENSG00000067798	NAV3	2184.57	0.101493	0.405632	0.250209	0.802425	0.999958
ENSG00000067829	IDH3G	647.793	-0.457038	0.315888	-1.44684	0.147942	0.999958
ENSG00000067836	ROGDI	243.499	0.102495	0.267873	0.382625	0.701998	0.999958
ENSG00000067840	PDZD4	34.7064	0.451455	1.24027	0.363996	0.715861	0.999958
ENSG00000067842	ATP2B3	5.92841	-1.22967	2.05286	-0.599002	0.549171	0.999958
ENSG00000067900	ROCK1	1665.72	0.494062	0.320366	1.54218	0.12303	0.999958
ENSG00000067955	CBFB	1324.26	-0.0126339	0.182398	-0.0692655	0.944778	0.999958
ENSG00000067992	PDK3	306.495	-0.694573	0.534313	-1.29994	0.193623	0.999958
ENSG00000068001	HYAL2	1262.4	-0.205518	0.283854	-0.724029	0.469048	0.999958
ENSG00000068024	HDAC4	442.809	-0.0638417	0.491344	-0.129933	0.89662	0.999958
ENSG00000068028	RASSF1	357.01	-0.242421	0.474723	-0.510658	0.609591	0.999958
ENSG00000068079	IFI35	320.445	-0.152857	0.46477	-0.328888	0.742241	0.999958
ENSG00000068097	HEATR6	683.908	-0.131293	0.194769	-0.674093	0.500252	0.999958
ENSG00000068120	COASY	510.449	-0.102183	0.225643	-0.452854	0.650654	0.999958
ENSG00000068137	PLEKHH3	238.996	0.177197	0.306448	0.578228	0.56311	0.999958
ENSG00000068305	MEF2A	2788.14	0.499673	0.349926	1.42794	0.153309	0.999958
ENSG00000068308	OTUD5	718.934	-0.0684282	0.212175	-0.322509	0.747067	0.999958
ENSG00000068323	TFE3	608.116	-0.198412	0.222688	-0.890988	0.372936	0.999958
ENSG00000068354	TBC1D25	175.238	-0.0969226	0.266541	-0.363631	0.716134	0.999958
ENSG00000068366	ACSL4	5721.06	-0.0118658	0.189517	-0.0626111	0.950076	0.999958
ENSG00000068383	INPP5A	432.241	-0.221665	0.254006	-0.872676	0.382839	0.999958
ENSG00000068394	GPKOW	486.238	0.142066	0.253072	0.561366	0.574548	0.999958
ENSG00000068400	GRIPAP1	372.668	0.470208	0.239929	1.95978	0.0500211	0.999958
ENSG00000068438	FTSJ1	1794.6	-0.068093	0.21088	-0.3229	0.746771	0.999958
ENSG00000068489	PRR11	115.481	0.357276	0.621401	0.574953	0.565323	0.999958
ENSG00000068615	REEP1	1019.52	0.616952	1.35716	0.45459	0.649404	0.999958
ENSG00000068650	ATP11A	269.002	-0.189445	0.457816	-0.413802	0.679019	0.999958
ENSG00000068654	POLR1A	1918.25	-0.0450305	0.284167	-0.158465	0.874091	0.999958
ENSG00000068697	LAPTM4A	5768.54	0.0401319	0.230153	0.17437	0.861574	0.999958
ENSG00000068724	TTC7A	290.51	-0.0657877	0.407495	-0.161444	0.871743	0.999958
ENSG00000068745	IP6K2	746.114	0.0889029	0.310156	0.28664	0.774388	0.999958
ENSG00000068781	STON1-GTF2A1L	27.2649	1.63752	1.43827	1.13853	0.254898	0.999958
ENSG00000068784	SRBD1	926.188	0.187713	0.178833	1.04965	0.293878	0.999958
ENSG00000068796	KIF2A	1646.15	0.114716	0.267671	0.42857	0.668236	0.999958
ENSG00000068878	PSME4	1938.59	-0.160584	0.274471	-0.585066	0.558503	0.999958
ENSG00000068885	IFT80	605.259	0.160011	0.38657	0.413924	0.678929	0.999958
ENSG00000068903	SIRT2	1987.7	0.150378	0.356307	0.422046	0.672991	0.999958
ENSG00000068912	ERLEC1	1425.08	0.036998	0.205623	0.179931	0.857206	0.999958
ENSG00000068971	PPP2R5B	346.677	0.159132	0.23307	0.682764	0.494756	0.999958
ENSG00000068976	PYGM	20.0492	0.706301	1.24938	0.565321	0.571856	0.999958
ENSG00000069011	PITX1	24.4752	-0.408597	0.670912	-0.609017	0.542513	0.999958
ENSG00000069020	MAST4	288.581	-0.243279	0.430386	-0.565258	0.571898	0.999958
ENSG00000069188	SDK2	66.8518	2.16737	1.31879	1.64346	0.100288	0.999958
ENSG00000069248	NUP133	2077.43	-0.0118546	0.174144	-0.0680734	0.945727	0.999958
ENSG00000069275	NUCKS1	8894.49	0.00608513	0.247784	0.0245582	0.980407	0.999958
ENSG00000069329	VPS35	4594.46	-0.0345626	0.17717	-0.195081	0.845329	0.999958
ENSG00000069345	DNAJA2	2589.1	0.0895694	0.149101	0.600729	0.54802	0.999958
ENSG00000069399	BCL3	58.3934	-0.394344	0.600587	-0.656598	0.511439	0.999958
ENSG00000069424	KCNAB2	35.1056	-0.496473	0.691442	-0.718025	0.472742	0.999958
ENSG00000069431	ABCC9	272.694	0.171604	0.801797	0.214024	0.830529	0.999958
ENSG00000069493	CLEC2D	45.8046	0.703053	0.531541	1.32267	0.185945	0.999958
ENSG00000069509	FUNDC1	192.682	-0.188294	0.381463	-0.493609	0.621582	0.999958
ENSG00000069667	RORA	432.987	-0.103869	0.376055	-0.276206	0.78239	0.999958
ENSG00000069702	TGFBR3	965.156	-0.531009	0.550071	-0.965346	0.334372	0.999958
ENSG00000069764	PLA2G10	8.72486	0.0555546	0.93549	0.0593856	0.952645	0.999958
ENSG00000069812	HES2	91.8255	1.00118	1.28926	0.776552	0.437423	0.999958
ENSG00000069849	ATP1B3	2462.27	-0.252377	0.210431	-1.19933	0.230399	0.999958
ENSG00000069869	NEDD4	2191.63	-0.165367	0.190598	-0.867623	0.385601	0.999958
ENSG00000069943	PIGB	245.06	-0.12648	0.324794	-0.389415	0.696969	0.999958
ENSG00000069956	MAPK6	2826.16	0.0653209	0.189173	0.345296	0.729872	0.999958
ENSG00000069966	GNB5	580.889	-0.436509	0.354507	-1.23131	0.218206	0.999958
ENSG00000069974	RAB27A	96.3356	0.203378	0.450419	0.45153	0.651608	0.999958
ENSG00000069998	HDHD5	589.829	-0.0511315	0.261682	-0.195396	0.845083	0.999958
ENSG00000070010	UFD1	1260.58	-0.201269	0.185425	-1.08545	0.277724	0.999958
ENSG00000070018	LRP6	658.081	0.00254611	0.237074	0.0107397	0.991431	0.999958
ENSG00000070019	GUCY2C	18.7134	0.061877	0.863631	0.0716475	0.942882	0.999958
ENSG00000070047	PHRF1	77.7792	-1.96837	1.4011	-1.40487	0.160059	0.999958
ENSG00000070061	ELP1	1452.85	0.0766699	0.198066	0.387092	0.698688	0.999958
ENSG00000070081	NUCB2	983.428	0.238537	0.26981	0.884092	0.376646	0.999958
ENSG00000070087	PFN2	2991.66	-0.31762	0.291839	-1.08834	0.276445	0.999958
ENSG00000070159	PTPN3	154.992	-0.139266	0.351206	-0.396536	0.69171	0.999958
ENSG00000070182	SPTB	64.9754	1.29119	1.3987	0.923132	0.355939	0.999958
ENSG00000070269	TMEM260	357.685	-0.238948	0.27942	-0.855156	0.392465	0.999958
ENSG00000070366	SMG6	970.114	-0.0919356	0.206854	-0.444446	0.65672	0.999958
ENSG00000070367	EXOC5	2675.99	0.0108143	0.193467	0.0558972	0.955424	0.999958
ENSG00000070371	CLTCL1	573.692	-0.0177492	0.283728	-0.062557	0.950119	0.999958
ENSG00000070404	FSTL3	905.101	0.165562	0.488817	0.338699	0.734836	0.999958
ENSG00000070413	DGCR2	2020.78	0.000119894	0.154477	0.00077613	0.999381	0.999958
ENSG00000070423	RNF126	332.939	0.226659	0.361441	0.627098	0.530595	0.999958
ENSG00000070444	MNT	73.3208	-0.284907	0.399817	-0.712593	0.476098	0.999958
ENSG00000070476	ZXDC	474.412	-0.101769	0.236354	-0.430578	0.666775	0.999958
ENSG00000070495	JMJD6	477.963	0.223793	0.260678	0.858505	0.390614	0.999958
ENSG00000070501	POLB	357.224	0.350733	0.339544	1.03295	0.301626	0.999958
ENSG00000070540	WIPI1	998.075	-0.304808	0.458886	-0.664234	0.506541	0.999958
ENSG00000070601	FRMPD1	144.735	0.306859	1.22173	0.251168	0.801684	0.999958
ENSG00000070610	GBA2	550.843	0.555527	0.274783	2.02169	0.0432079	0.999958
ENSG00000070614	NDST1	3715.15	-0.22525	0.288576	-0.780559	0.435062	0.999958
ENSG00000070669	ASNS	1056.27	0.487077	0.633386	0.769004	0.441891	0.999958
ENSG00000070718	AP3M2	698.359	0.0578122	0.273677	0.211243	0.832698	0.999958
ENSG00000070756	PABPC1	6297.1	-0.268441	0.38115	-0.704293	0.48125	0.999958
ENSG00000070759	TESK2	43.3044	-0.115579	0.538028	-0.214819	0.829908	0.999958
ENSG00000070761	CFAP20	1083.85	0.133716	0.333787	0.400602	0.688713	0.999958
ENSG00000070770	CSNK2A2	1022.31	-0.224346	0.303704	-0.7387	0.460089	0.999958
ENSG00000070778	PTPN21	979.452	0.109925	0.383451	0.286672	0.774364	0.999958
ENSG00000070785	EIF2B3	998.761	-0.0311315	0.22488	-0.138436	0.889896	0.999958
ENSG00000070808	CAMK2A	290.089	0.0437814	0.645813	0.0677928	0.945951	0.999958
ENSG00000070814	TCOF1	456.51	0.492639	0.281066	1.75275	0.0796442	0.999958
ENSG00000070831	CDC42	3662.53	-0.224253	0.181784	-1.23362	0.217343	0.999958
ENSG00000070882	OSBPL3	1752.67	-0.11505	0.287092	-0.400743	0.688609	0.999958
ENSG00000070950	RAD18	308.49	-0.319714	0.431326	-0.741236	0.458551	0.999958
ENSG00000070961	ATP2B1	9871.16	0.201809	0.225015	0.896868	0.369789	0.999958
ENSG00000071051	NCK2	1014.84	0.135521	0.315952	0.42893	0.667974	0.999958
ENSG00000071054	MAP4K4	12624.7	0.323528	0.210473	1.53715	0.124257	0.999958
ENSG00000071073	MGAT4A	10.8743	1.36277	1.30754	1.04224	0.297299	0.999958
ENSG00000071082	RPL31	11960.6	-0.150304	0.191683	-0.784128	0.432965	0.999958
ENSG00000071127	WDR1	7051.32	-0.228943	0.283274	-0.808202	0.418975	0.999958
ENSG00000071189	SNX13	1720.33	-0.0479182	0.215554	-0.222302	0.824079	0.999958
ENSG00000071205	ARHGAP10	1372.55	-0.161688	0.231682	-0.697887	0.485248	0.999958
ENSG00000071243	ING3	317.849	0.0628312	0.224819	0.279474	0.779881	0.999958
ENSG00000071246	VASH1	334.767	0.673123	0.762103	0.883244	0.377104	0.999958
ENSG00000071282	LMCD1	773.089	-0.171677	0.475711	-0.360884	0.718186	0.999958
ENSG00000071462	BUD23	1102.29	-0.142472	0.248864	-0.572487	0.566992	0.999958
ENSG00000071537	SEL1L	3258.76	0.0825748	0.206363	0.400143	0.689051	0.999958
ENSG00000071539	TRIP13	265.185	-0.144323	0.568515	-0.253859	0.799604	0.999958
ENSG00000071553	ATP6AP1	1194.51	-0.142556	0.185585	-0.768142	0.442403	0.999958
ENSG00000071564	TCF3	725.719	0.178325	0.298745	0.596913	0.550566	0.999958
ENSG00000071575	TRIB2	895.244	-0.0466971	0.272361	-0.171453	0.863868	0.999958
ENSG00000071626	DAZAP1	1079.94	0.18717	0.182604	1.025	0.305362	0.999958
ENSG00000071655	MBD3	2083.52	-0.172723	0.262186	-0.658778	0.510039	0.999958
ENSG00000071794	HLTF	1496.03	-0.00668631	0.285135	-0.0234496	0.981292	0.999958
ENSG00000071859	FAM50A	1257.1	0.000379028	0.216664	0.00174938	0.998604	0.999958
ENSG00000071889	FAM3A	347.155	-0.411375	0.252682	-1.62804	0.103517	0.999958
ENSG00000071894	CPSF1	312.912	-0.0576492	0.2592	-0.222412	0.823993	0.999958
ENSG00000071994	PDCD2	1187.45	0.0123819	0.197466	0.062704	0.950002	0.999958
ENSG00000072041	SLC6A15	141.674	-0.229351	0.606958	-0.377869	0.705528	0.999958
ENSG00000072042	RDH11	2375.91	-0.0104914	0.218783	-0.0479534	0.961753	0.999958
ENSG00000072062	PRKACA	93.9345	-0.200426	0.417461	-0.480108	0.63115	0.999958
ENSG00000072071	ADGRL1	10.8204	-0.473661	1.11483	-0.424873	0.670929	0.999958
ENSG00000072110	ACTN1	6638.72	-0.115191	0.267865	-0.430033	0.667172	0.999958
ENSG00000072121	ZFYVE26	1645.47	-0.154999	0.164909	-0.939905	0.347266	0.999958
ENSG00000072133	RPS6KA6	111.284	-0.165843	0.341649	-0.48542	0.627378	0.999958
ENSG00000072134	EPN2	335.105	-0.310243	0.405811	-0.764501	0.444569	0.999958
ENSG00000072135	PTPN18	172.001	-0.195571	0.272839	-0.716799	0.473498	0.999958
ENSG00000072163	LIMS2	70.3254	0.159907	0.789418	0.202563	0.839477	0.999958
ENSG00000072195	SPEG	742.385	0.121839	0.370551	0.328805	0.742303	0.999958
ENSG00000072201	LNX1	352.447	-0.330801	0.239329	-1.3822	0.166911	0.999958
ENSG00000072210	ALDH3A2	3643.97	-0.195404	0.272766	-0.716379	0.473757	0.999958
ENSG00000072274	TFRC	10000.9	0.269767	0.253283	1.06509	0.286837	0.999958
ENSG00000072310	SREBF1	948.563	0.449902	0.294717	1.52656	0.126871	0.999958
ENSG00000072364	AFF4	4086.02	-0.10398	0.285769	-0.363858	0.715964	0.999958
ENSG00000072401	UBE2D1	183.152	0.0500096	0.31366	0.159439	0.873323	0.999958
ENSG00000072415	PALS1	1355.59	-0.155512	0.159002	-0.978053	0.328048	0.999958
ENSG00000072422	RHOBTB1	1224.54	0.0663611	0.195943	0.338676	0.734854	0.999958
ENSG00000072501	SMC1A	1065.77	-0.262165	0.29041	-0.902741	0.366663	0.999958
ENSG00000072506	HSD17B10	1147.39	0.0313711	0.315855	0.0993211	0.920883	0.999958
ENSG00000072518	MARK2	247.495	-0.184794	0.352906	-0.523634	0.600533	0.999958
ENSG00000072571	HMMR	188.175	0.269137	0.592038	0.454594	0.649402	0.999958
ENSG00000072609	CHFR	412.293	0.198784	0.251784	0.7895	0.42982	0.999958
ENSG00000072657	TRHDE	267.396	-0.726617	0.768213	-0.945854	0.344223	0.999958
ENSG00000072682	P4HA2	5602.05	0.151848	0.344986	0.440158	0.659823	0.999958
ENSG00000072736	NFATC3	674.556	-0.125855	0.327881	-0.383845	0.701093	0.999958
ENSG00000072756	TRNT1	620.979	0.0666675	0.234316	0.284519	0.776013	0.999958
ENSG00000072778	ACADVL	2985.13	0.167503	0.267794	0.625493	0.531647	0.999958
ENSG00000072786	STK10	884.294	0.0750548	0.303661	0.247167	0.804779	0.999958
ENSG00000072803	FBXW11	2413.66	0.0897832	0.183348	0.489688	0.624354	0.999958
ENSG00000072818	ACAP1	21.6974	-0.782833	0.709011	-1.10412	0.269541	0.999958
ENSG00000072832	CRMP1	252.718	-0.486837	0.441392	-1.10296	0.270045	0.999958
ENSG00000072840	EVC	1687.39	0.205017	0.415207	0.49377	0.621468	0.999958
ENSG00000072849	DERL2	1274.64	-0.102722	0.162608	-0.631715	0.527573	0.999958
ENSG00000072864	NDE1	138.221	0.101814	0.298673	0.340887	0.733189	0.999958
ENSG00000072952	IRAG1	114.966	-0.220892	0.779561	-0.283355	0.776905	0.999958
ENSG00000072954	TMEM38A	227.534	0.506142	0.500752	1.01076	0.312129	0.999958
ENSG00000072958	AP1M1	1185.93	-0.316366	0.21022	-1.50493	0.132343	0.999958
ENSG00000073008	PVR	2462.93	0.460632	0.594785	0.774451	0.438664	0.999958
ENSG00000073050	XRCC1	249.026	0.0933338	0.290751	0.32101	0.748203	0.999958
ENSG00000073060	SCARB1	142.473	-0.13362	0.544671	-0.245322	0.806207	0.999958
ENSG00000073111	MCM2	1469.79	-0.0855829	0.379275	-0.225649	0.821475	0.999958
ENSG00000073169	SELENOO	285.723	-0.532124	0.321806	-1.65356	0.0982176	0.999958
ENSG00000073282	TP63	28.003	-1.25646	0.938318	-1.33906	0.180553	0.999958
ENSG00000073331	ALPK1	489.287	0.18737	0.190116	0.98556	0.324349	0.999958
ENSG00000073417	PDE8A	415.152	-0.290578	0.303923	-0.956091	0.339026	0.999958
ENSG00000073464	CLCN4	911.591	0.274072	0.403305	0.679566	0.496779	0.999958
ENSG00000073536	NLE1	474.618	0.180967	0.323942	0.55864	0.576407	0.999958
ENSG00000073578	SDHA	2310.48	-0.178145	0.247827	-0.718826	0.472248	0.999958
ENSG00000073584	SMARCE1	2407.82	0.178525	0.184272	0.968814	0.332638	0.999958
ENSG00000073605	GSDMB	11.2676	0.943791	1.4288	0.660546	0.508903	0.999958
ENSG00000073614	KDM5A	2531.87	0.0165207	0.201303	0.0820686	0.934592	0.999958
ENSG00000073670	ADAM11	12.5301	0.0448817	0.792652	0.0566222	0.954846	0.999958
ENSG00000073711	PPP2R3A	816.787	-0.0255213	0.20888	-0.122182	0.902755	0.999958
ENSG00000073712	FERMT2	3261.04	0.33983	0.215263	1.57868	0.11441	0.999958
ENSG00000073756	PTGS2	19.1809	-0.805959	1.6225	-0.49674	0.619373	0.999958
ENSG00000073792	IGF2BP2	519.104	-0.00555264	0.191988	-0.0289218	0.976927	0.999958
ENSG00000073803	MAP3K13	323.984	-0.230398	0.237909	-0.968426	0.332832	0.999958
ENSG00000073849	ST6GAL1	100.124	0.828797	0.433395	1.91234	0.0558331	0.999958
ENSG00000073910	FRY	990.065	-0.232752	0.293653	-0.79261	0.428005	0.999958
ENSG00000073921	PICALM	3480.67	-0.0274167	0.167008	-0.164164	0.869602	0.999958
ENSG00000073969	NSF	824.774	0.00818637	0.385783	0.0212202	0.98307	0.999958
ENSG00000074047	GLI2	38.9202	0.0493832	0.942297	0.0524073	0.958204	0.999958
ENSG00000074054	CLASP1	1306.08	0.0341678	0.221233	0.154443	0.87726	0.999958
ENSG00000074071	MRPS34	963.544	-0.110104	0.226576	-0.485947	0.627004	0.999958
ENSG00000074181	NOTCH3	1856.96	0.64609	1.35536	0.476693	0.633581	0.999958
ENSG00000074201	CLNS1A	1817.63	-0.0124816	0.172357	-0.0724172	0.94227	0.999958
ENSG00000074219	TEAD2	1075.82	0.0804419	0.392848	0.204766	0.837755	0.999958
ENSG00000074266	EED	332.258	-0.100248	0.275996	-0.363225	0.716437	0.999958
ENSG00000074319	TSG101	954.927	0.0147082	0.193295	0.0760919	0.939346	0.999958
ENSG00000074356	NCBP3	677.279	0.295247	0.268068	1.10139	0.270728	0.999958
ENSG00000074370	ATP2A3	911.052	-0.145281	0.308879	-0.470348	0.638106	0.999958
ENSG00000074410	CA12	1546.2	-1.04636	0.800861	-1.30654	0.191369	0.999958
ENSG00000074416	MGLL	1737.03	-0.0880179	0.33606	-0.261911	0.79339	0.999958
ENSG00000074527	NTN4	1622.1	0.0385278	0.290602	0.132579	0.894526	0.999958
ENSG00000074582	BCS1L	480.334	0.116495	0.246928	0.471778	0.637085	0.999958
ENSG00000074590	NUAK1	3244.31	0.448971	0.649845	0.69089	0.489635	0.999958
ENSG00000074603	DPP8	1264.69	-0.0986818	0.196528	-0.502126	0.615579	0.999958
ENSG00000074621	SLC24A1	123.178	0.401333	0.344069	1.16643	0.24344	0.999958
ENSG00000074657	ZNF532	739.553	0.069737	0.21627	0.322454	0.747109	0.999958
ENSG00000074695	LMAN1	4910.66	-0.130682	0.142179	-0.919137	0.358024	0.999958
ENSG00000074696	HACD3	2926.89	-0.0813746	0.233869	-0.347949	0.727879	0.999958
ENSG00000074755	ZZEF1	1038.35	-0.00516648	0.239046	-0.0216129	0.982757	0.999958
ENSG00000074800	ENO1	31888.3	-0.404729	0.231189	-1.75064	0.0800075	0.999958
ENSG00000074842	MYDGF	1605.24	-0.425609	0.278383	-1.52886	0.126299	0.999958
ENSG00000074855	ANO8	80.8379	0.194422	0.38849	0.500455	0.616755	0.999958
ENSG00000074935	TUBE1	236.065	0.389551	0.314361	1.23918	0.215277	0.999958
ENSG00000074964	ARHGEF10L	1200.24	-0.105078	0.459819	-0.228519	0.819243	0.999958
ENSG00000075073	TACR2	11.3913	-0.679712	1.06898	-0.635854	0.524872	0.999958
ENSG00000075089	ACTR6	329.722	0.312875	0.317662	0.98493	0.324658	0.999958
ENSG00000075131	TIPIN	198.173	0.208894	0.268257	0.77871	0.43615	0.999958
ENSG00000075142	SRI	1463.96	-0.0825028	0.232666	-0.354598	0.722891	0.999958
ENSG00000075151	EIF4G3	1484.15	0.165464	0.212607	0.77826	0.436416	0.999958
ENSG00000075188	NUP37	596.623	-0.0984762	0.243374	-0.40463	0.685749	0.999958
ENSG00000075213	SEMA3A	120.089	0.0472867	0.594015	0.0796052	0.936551	0.999958
ENSG00000075218	GTSE1	104.355	0.10039	0.891482	0.112611	0.910339	0.999958
ENSG00000075223	SEMA3C	14369.8	-0.0200442	0.189266	-0.105905	0.915658	0.999958
ENSG00000075234	TTC38	523.261	-0.37079	0.235207	-1.57644	0.114924	0.999958
ENSG00000075239	ACAT1	2158.46	-0.0477761	0.216684	-0.220488	0.825491	0.999958
ENSG00000075240	GRAMD4	457.998	0.0424459	0.286668	0.148067	0.88229	0.999958
ENSG00000075275	CELSR1	66.1414	0.304311	1.04745	0.290527	0.771413	0.999958
ENSG00000075292	ZNF638	2499.87	0.288819	0.272258	1.06083	0.288768	0.999958
ENSG00000075303	SLC25A40	193.864	-0.30721	0.374403	-0.820532	0.411913	0.999958
ENSG00000075336	TIMM21	454.967	0.0865633	0.28685	0.301772	0.762826	0.999958
ENSG00000075340	ADD2	23.2008	-1.50044	1.18444	-1.26679	0.20523	0.999958
ENSG00000075391	RASAL2	1360.9	-0.1218	0.23211	-0.524752	0.599756	0.999958
ENSG00000075399	VPS9D1	213.713	-0.0912907	0.342848	-0.266272	0.79003	0.999958
ENSG00000075407	ZNF37A	548.027	0.250188	0.358576	0.697729	0.485347	0.999958
ENSG00000075413	MARK3	1543.09	0.404525	0.183364	2.20613	0.0273749	0.999958
ENSG00000075415	SLC25A3	14840.1	-0.120339	0.291787	-0.412421	0.680031	0.999958
ENSG00000075420	FNDC3B	3928.6	-0.175547	0.176167	-0.996478	0.319018	0.999958
ENSG00000075426	FOSL2	3534.25	-0.213339	0.163105	-1.30799	0.190876	0.999958
ENSG00000075539	FRYL	2104.04	-0.0610146	0.16756	-0.364135	0.715757	0.999958
ENSG00000075568	TMEM131	933.273	-0.133083	0.361237	-0.368408	0.712569	0.999958
ENSG00000075618	FSCN1	1269.86	-0.125617	0.187493	-0.669982	0.502869	0.999958
ENSG00000075624	ACTB	82516.4	-0.476522	0.266488	-1.78816	0.0737507	0.999958
ENSG00000075643	MOCOS	1237.04	-0.0549098	0.438691	-0.125167	0.900391	0.999958
ENSG00000075651	PLD1	348.132	0.0552722	0.3187	0.17343	0.862313	0.999958
ENSG00000075702	WDR62	143.886	-0.28052	0.602261	-0.465778	0.641375	0.999958
ENSG00000075711	DLG1	4414.4	0.408804	0.193884	2.1085	0.0349874	0.999958
ENSG00000075785	RAB7A	935.313	-0.473068	0.282995	-1.67165	0.0945941	0.999958
ENSG00000075790	BCAP29	749.591	-0.0101356	0.242818	-0.0417417	0.966705	0.999958
ENSG00000075826	SEC31B	33.7094	1.24987	1.13678	1.09948	0.271557	0.999958
ENSG00000075856	SART3	1199.42	0.356598	0.168081	2.12158	0.033873	0.999958
ENSG00000075884	ARHGAP15	9.18919	-0.128111	1.74591	-0.0733782	0.941505	0.999958
ENSG00000075914	EXOSC7	820.683	0.096989	0.251923	0.384994	0.700242	0.999958
ENSG00000075945	KIFAP3	1193.3	-0.102087	0.2437	-0.418904	0.675286	0.999958
ENSG00000075975	MKRN2	924.343	-0.0863824	0.205534	-0.420283	0.674279	0.999958
ENSG00000076003	MCM6	1067.93	-0.162017	0.239135	-0.677512	0.498081	0.999958
ENSG00000076043	REXO2	1585.02	-0.128406	0.31188	-0.411716	0.680547	0.999958
ENSG00000076053	RBM7	524.191	-0.212754	0.239946	-0.886677	0.375253	0.999958
ENSG00000076067	RBMS2	558.385	-0.782496	0.355018	-2.2041	0.0275173	0.999958
ENSG00000076108	BAZ2A	411.335	-0.173027	0.34062	-0.507976	0.61147	0.999958
ENSG00000076201	PTPN23	338.77	-0.518687	0.341639	-1.51823	0.128956	0.999958
ENSG00000076242	MLH1	1379.83	0.162673	0.182684	0.890463	0.373217	0.999958
ENSG00000076248	UNG	950.292	-0.0543155	0.179639	-0.302359	0.762378	0.999958
ENSG00000076258	FMO4	43.462	0.0506155	0.462812	0.109365	0.912913	0.999958
ENSG00000076321	KLHL20	752.355	0.151035	0.176937	0.85361	0.393321	0.999958
ENSG00000076351	SLC46A1	236.075	-0.387717	0.250785	-1.54602	0.1221	0.999958
ENSG00000076356	PLXNA2	302.617	0.00575275	0.361306	0.0159221	0.987297	0.999958
ENSG00000076382	SPAG5	449.06	0.224342	0.520985	0.430612	0.666751	0.999958
ENSG00000076513	ANKRD13A	3681.72	-0.0165469	0.279108	-0.0592849	0.952725	0.999958
ENSG00000076554	TPD52	19.753	-1.39191	1.06572	-1.30608	0.191526	0.999958
ENSG00000076555	ACACB	236.801	-0.262624	0.36956	-0.710639	0.477308	0.999958
ENSG00000076604	TRAF4	1804.3	0.328282	0.493849	0.664742	0.506215	0.999958
ENSG00000076641	PAG1	1949.77	0.189714	0.334974	0.566355	0.571152	0.999958
ENSG00000076650	GPATCH1	189.038	-0.10297	0.268182	-0.383955	0.701012	0.999958
ENSG00000076662	ICAM3	166.652	-0.498319	0.315705	-1.57843	0.114466	0.999958
ENSG00000076685	NT5C2	1197.73	-0.216762	0.30162	-0.71866	0.472351	0.999958
ENSG00000076706	MCAM	794.001	0.688218	0.604886	1.13776	0.255219	0.999958
ENSG00000076716	GPC4	151.252	-0.667536	0.847898	-0.787284	0.431115	0.999958
ENSG00000076770	MBNL3	239.866	-0.391426	0.331363	-1.18126	0.237499	0.999958
ENSG00000076924	XAB2	378.139	-0.106496	0.337208	-0.315816	0.752142	0.999958
ENSG00000076928	ARHGEF1	718.606	0.0670184	0.196517	0.341032	0.73308	0.999958
ENSG00000076984	MAP2K7	217.701	-0.270646	0.250875	-1.07881	0.280674	0.999958
ENSG00000077009	NMRK2	140.164	1.56594	1.16319	1.34625	0.178222	0.999958
ENSG00000077044	DGKD	97.6673	0.865603	0.70018	1.23626	0.216362	0.999958
ENSG00000077092	RARB	185.433	-0.309621	0.633188	-0.488987	0.624851	0.999958
ENSG00000077097	TOP2B	3774.83	0.397532	0.23433	1.69646	0.0897982	0.999958
ENSG00000077147	TM9SF3	5054.33	0.0232761	0.170799	0.136278	0.891601	0.999958
ENSG00000077150	NFKB2	285.468	0.00480126	0.276203	0.0173831	0.986131	0.999958
ENSG00000077152	UBE2T	310.517	0.0875896	0.404974	0.216285	0.828766	0.999958
ENSG00000077157	PPP1R12B	473.55	0.748225	0.500177	1.49592	0.134674	0.999958
ENSG00000077232	DNAJC10	4017.32	0.124559	0.217039	0.573899	0.566036	0.999958
ENSG00000077235	GTF3C1	3185.85	-0.0577377	0.176635	-0.326876	0.743761	0.999958
ENSG00000077238	IL4R	751.03	0.152554	0.194541	0.784175	0.432938	0.999958
ENSG00000077254	USP33	2170.82	-0.141966	0.288432	-0.4922	0.622578	0.999958
ENSG00000077264	PAK3	17.4873	1.42317	0.756874	1.88033	0.0600636	0.999958
ENSG00000077279	DCX	19.1911	1.30813	1.73111	0.755658	0.449854	0.999958
ENSG00000077312	SNRPA	661.683	-0.264425	0.241888	-1.09317	0.274318	0.999958
ENSG00000077348	EXOSC5	260.303	0.0624564	0.538812	0.115915	0.90772	0.999958
ENSG00000077380	DYNC1I2	3293.51	0.113467	0.170958	0.663712	0.506875	0.999958
ENSG00000077454	LRCH4	159.163	-0.257624	0.307687	-0.837293	0.402428	0.999958
ENSG00000077458	FAM76B	158.319	0.348388	0.362489	0.9611	0.336502	0.999958
ENSG00000077463	SIRT6	192.909	-0.0474917	0.274935	-0.172738	0.862857	0.999958
ENSG00000077514	POLD3	422.079	0.295858	0.238013	1.24303	0.213857	0.999958
ENSG00000077522	ACTN2	3097.13	1.07314	2.25013	0.476924	0.633416	0.999958
ENSG00000077549	CAPZB	2417.26	-0.0785948	0.237329	-0.331164	0.74052	0.999958
ENSG00000077585	GPR137B	241.306	-0.371667	0.453409	-0.819717	0.412378	0.999958
ENSG00000077616	NAALAD2	14.1804	1.44522	0.822777	1.75652	0.079	0.999958
ENSG00000077684	JADE1	851.548	-0.0546029	0.21243	-0.257039	0.797149	0.999958
ENSG00000077713	SLC25A43	466.496	-0.170124	0.368664	-0.46146	0.644469	0.999958
ENSG00000077721	UBE2A	881.506	0.0853395	0.198366	0.430212	0.667041	0.999958
ENSG00000077782	FGFR1	1703.58	-0.564202	0.482594	-1.1691	0.242362	0.999958
ENSG00000077942	FBLN1	463.557	0.0461694	0.513848	0.0898503	0.928406	0.999958
ENSG00000077943	ITGA8	8.77495	-0.392878	1.28599	-0.305507	0.75998	0.999958
ENSG00000078018	MAP2	47.8925	-0.369332	0.898845	-0.410896	0.681149	0.999958
ENSG00000078043	PIAS2	848.36	-0.114469	0.223945	-0.51115	0.609246	0.999958
ENSG00000078053	AMPH	152.249	-0.350971	0.841679	-0.416989	0.676687	0.999958
ENSG00000078061	ARAF	497.034	-0.100999	0.267226	-0.377955	0.705464	0.999958
ENSG00000078070	MCCC1	804.552	0.0869308	0.200731	0.433072	0.664963	0.999958
ENSG00000078098	FAP	8059.67	0.504956	0.303955	1.66129	0.0966561	0.999958
ENSG00000078124	ACER3	431.673	-0.0927237	0.283045	-0.327594	0.743219	0.999958
ENSG00000078140	UBE2K	934.324	-0.272808	0.241574	-1.1293	0.258773	0.999958
ENSG00000078142	PIK3C3	1144.03	-0.00576153	0.238211	-0.0241867	0.980704	0.999958
ENSG00000078177	N4BP2	455.241	0.0431629	0.289749	0.148967	0.88158	0.999958
ENSG00000078237	TIGAR	360.51	-0.193035	0.231445	-0.834041	0.404258	0.999958
ENSG00000078246	TULP3	599.024	0.078787	0.201365	0.391264	0.695602	0.999958
ENSG00000078269	SYNJ2	2232.39	-0.234946	0.197387	-1.19028	0.233935	0.999958
ENSG00000078295	ADCY2	20.2205	-0.181132	1.20861	-0.149869	0.880868	0.999958
ENSG00000078304	PPP2R5C	2685.07	-0.106103	0.218485	-0.485629	0.627231	0.999958
ENSG00000078319	PMS2P1	219.493	-0.0468769	0.257005	-0.182397	0.855271	0.999958
ENSG00000078328	RBFOX1	408.901	0.618873	1.46538	0.422328	0.672786	0.999958
ENSG00000078369	GNB1	5044.45	-0.0986239	0.177459	-0.555756	0.578377	0.999958
ENSG00000078399	HOXA9	121.473	0.370632	0.355051	1.04389	0.296538	0.999958
ENSG00000078401	EDN1	19.0128	-0.507982	0.886215	-0.573204	0.566506	0.999958
ENSG00000078403	MLLT10	344.855	-0.00639284	0.300645	-0.0212637	0.983035	0.999958
ENSG00000078487	ZCWPW1	67.4088	0.0158159	0.429904	0.0367894	0.970653	0.999958
ENSG00000078596	ITM2A	9.47195	0.39286	1.49353	0.263041	0.792519	0.999958
ENSG00000078618	NRDC	2865.52	-0.195571	0.183582	-1.06531	0.286737	0.999958
ENSG00000078668	VDAC3	3025.74	-0.0034222	0.207716	-0.0164754	0.986855	0.999958
ENSG00000078674	PCM1	4062.47	0.526765	0.27206	1.93621	0.0528419	0.999958
ENSG00000078687	TNRC6C	306.018	0.0901155	0.258885	0.348091	0.727772	0.999958
ENSG00000078699	CBFA2T2	243.157	-0.142912	0.232108	-0.615714	0.538084	0.999958
ENSG00000078725	BRINP1	21.7146	0.559834	0.748543	0.747898	0.454521	0.999958
ENSG00000078747	ITCH	1733.43	-0.262771	0.198709	-1.32239	0.186037	0.999958
ENSG00000078804	TP53INP2	199.522	0.346553	0.688561	0.503299	0.614754	0.999958
ENSG00000078808	SDF4	3000.66	0.111605	0.246684	0.45242	0.650966	0.999958
ENSG00000078814	MYH7B	25.1995	1.24447	1.21741	1.02222	0.306675	0.999958
ENSG00000078900	TP73	6.06174	-1.23182	1.63139	-0.755078	0.450202	0.999958
ENSG00000078902	TOLLIP	1038.45	-0.260908	0.201621	-1.29405	0.195648	0.999958
ENSG00000078967	UBE2D4	421.432	-0.193666	0.38556	-0.502297	0.615458	0.999958
ENSG00000079102	RUNX1T1	62.6347	-0.376881	0.56157	-0.671119	0.502145	0.999958
ENSG00000079134	THOC1	445.059	0.479563	0.24417	1.96405	0.049524	0.999958
ENSG00000079150	FKBP7	389.368	0.0952213	0.241497	0.394297	0.693362	0.999958
ENSG00000079156	OSBPL6	385.997	0.262988	0.431662	0.609247	0.542361	0.999958
ENSG00000079215	SLC1A3	1381.16	0.408377	0.311891	1.30936	0.190413	0.999958
ENSG00000079246	XRCC5	15450.2	0.133337	0.185491	0.718833	0.472244	0.999958
ENSG00000079257	LXN	6.79215	0.633846	1.46255	0.433386	0.664735	0.999958
ENSG00000079277	MKNK1	271.886	-0.0285247	0.281499	-0.101332	0.919287	0.999958
ENSG00000079308	TNS1	2997.08	-0.402633	0.530561	-0.758883	0.447923	0.999958
ENSG00000079313	REXO1	120.043	0.024778	0.441651	0.0561032	0.95526	0.999958
ENSG00000079332	SAR1A	4975.2	-0.0823598	0.193027	-0.426674	0.669617	0.999958
ENSG00000079335	CDC14A	135.145	-0.0372629	0.401566	-0.092794	0.926067	0.999958
ENSG00000079337	RAPGEF3	43.9988	-0.744539	1.2156	-0.612486	0.540216	0.999958
ENSG00000079387	SENP1	385.182	-0.0631676	0.313365	-0.201578	0.840246	0.999958
ENSG00000079393	DUSP13	501.572	0.108201	0.941758	0.114893	0.90853	0.999958
ENSG00000079432	CIC	649.279	-0.326358	0.311181	-1.04877	0.294282	0.999958
ENSG00000079435	LIPE	37.1604	-0.14012	0.494703	-0.283241	0.776992	0.999958
ENSG00000079459	FDFT1	368.888	0.383562	0.211898	1.81013	0.0702763	0.999958
ENSG00000079462	PAFAH1B3	243.803	0.015888	0.311734	0.0509667	0.959352	0.999958
ENSG00000079482	OPHN1	506.438	0.157408	0.249767	0.63022	0.528551	0.999958
ENSG00000079616	KIF22	465.361	0.0536729	0.364161	0.147388	0.882826	0.999958
ENSG00000079691	CARMIL1	571.423	-0.109517	0.251719	-0.435078	0.663506	0.999958
ENSG00000079739	PGM1	2292.6	-0.41776	0.29265	-1.42751	0.153433	0.999958
ENSG00000079785	DDX1	2254.24	0.138018	0.1686	0.818611	0.413008	0.999958
ENSG00000079805	DNM2	1746.34	-0.149701	0.161702	-0.925783	0.354559	0.999958
ENSG00000079819	EPB41L2	678.927	0.101506	0.264371	0.383955	0.701012	0.999958
ENSG00000079841	RIMS1	1096.54	-0.370529	0.690431	-0.536663	0.5915	0.999958
ENSG00000079931	MOXD1	1457.29	-0.820676	0.615237	-1.33392	0.182231	0.999958
ENSG00000079950	STX7	1391.33	-0.276257	0.296556	-0.93155	0.351569	0.999958
ENSG00000079974	RABL2B	113.991	0.0593051	0.331088	0.179122	0.857842	0.999958
ENSG00000079999	KEAP1	1869.18	-0.150567	0.22087	-0.681699	0.495429	0.999958
ENSG00000080007	DDX43	42.417	0.114362	0.971486	0.117719	0.90629	0.999958
ENSG00000080031	PTPRH	10.4832	-0.74383	1.45546	-0.511061	0.609308	0.999958
ENSG00000080189	SLC35C2	622.234	-0.228479	0.248377	-0.919889	0.357631	0.999958
ENSG00000080200	CRYBG3	1334.44	0.0969926	0.195085	0.497181	0.619061	0.999958
ENSG00000080298	RFX3	201.558	-0.233842	0.46804	-0.499619	0.617343	0.999958
ENSG00000080345	RIF1	1771.6	0.294363	0.300416	0.97985	0.32716	0.999958
ENSG00000080371	RAB21	1325.53	-0.0661777	0.193064	-0.342776	0.731767	0.999958
ENSG00000080493	SLC4A4	1474.27	0.142352	0.53537	0.265895	0.79032	0.999958
ENSG00000080503	SMARCA2	2103.26	0.0502005	0.311825	0.160989	0.872102	0.999958
ENSG00000080546	SESN1	842.914	0.0969255	0.249407	0.388624	0.697554	0.999958
ENSG00000080561	MID2	173.58	-0.474862	0.683942	-0.6943	0.487494	0.999958
ENSG00000080573	COL5A3	2554.93	1.29183	1.22222	1.05695	0.290534	0.999958
ENSG00000080603	SRCAP	272.702	-0.471453	0.714258	-0.66006	0.509215	0.999958
ENSG00000080608	PUM3	1138.32	0.239465	0.245441	0.975652	0.329237	0.999958
ENSG00000080802	CNOT4	212.23	-0.407926	0.398256	-1.02428	0.305703	0.999958
ENSG00000080815	PSEN1	1685.5	-0.228475	0.208838	-1.09403	0.273944	0.999958
ENSG00000080819	CPOX	329.149	0.145306	0.34757	0.418063	0.675901	0.999958
ENSG00000080822	CLDND1	578.608	0.0863248	0.274807	0.314129	0.753423	0.999958
ENSG00000080823	MOK	304.137	0.212148	0.589257	0.360026	0.718828	0.999958
ENSG00000080824	HSP90AA1	4818.04	-0.0532971	0.254913	-0.20908	0.834386	0.999958
ENSG00000080839	RBL1	391.988	-0.217901	0.35729	-0.609871	0.541947	0.999958
ENSG00000080845	DLGAP4	279.221	-0.11753	0.386531	-0.304064	0.761079	0.999958
ENSG00000080947	CROCCP3	32.5525	0.705233	0.535574	1.31678	0.187913	0.999958
ENSG00000080986	NDC80	258.108	0.240432	0.470912	0.510566	0.609655	0.999958
ENSG00000081014	AP4E1	679.565	0.080013	0.233375	0.342852	0.73171	0.999958
ENSG00000081019	RSBN1	501.768	-0.271391	0.286806	-0.946253	0.34402	0.999958
ENSG00000081026	MAGI3	326.306	0.294038	0.280984	1.04646	0.29535	0.999958
ENSG00000081041	CXCL2	7.97664	1.08077	1.46303	0.738721	0.460077	0.999958
ENSG00000081051	AFP	27.8765	-0.367784	0.563002	-0.653255	0.513592	0.999958
ENSG00000081052	COL4A4	18.9379	-0.325907	0.796689	-0.409076	0.682484	0.999958
ENSG00000081059	TCF7	100.271	-0.274145	0.419124	-0.654092	0.513053	0.999958
ENSG00000081087	OSTM1	1773.34	0.0329433	0.230426	0.142967	0.886316	0.999958
ENSG00000081148	IMPG2	51.4114	0.387716	0.51153	0.757955	0.448478	0.999958
ENSG00000081154	PCNP	1364.13	-0.0296389	0.221349	-0.133901	0.893481	0.999958
ENSG00000081177	EXD2	510.501	-0.0912559	0.295379	-0.308946	0.757363	0.999958
ENSG00000081181	ARG2	39.2713	-0.592784	0.776537	-0.763368	0.445244	0.999958
ENSG00000081189	MEF2C	10364.3	0.781091	1.22979	0.635143	0.525335	0.999958
ENSG00000081248	CACNA1S	1032.07	0.640954	1.66587	0.384756	0.700418	0.999958
ENSG00000081277	PKP1	1001.81	-0.016294	0.718233	-0.0226862	0.981901	0.999958
ENSG00000081307	UBA5	374.554	0.138412	0.224735	0.615889	0.537968	0.999958
ENSG00000081320	STK17B	6301.86	-0.275819	0.235553	-1.17094	0.241623	0.999958
ENSG00000081377	CDC14B	853.071	-0.168512	0.201433	-0.836563	0.402838	0.999958
ENSG00000081386	ZNF510	631.255	0.239553	0.199393	1.20141	0.229592	0.999958
ENSG00000081479	LRP2	5.02544	-0.638443	1.75258	-0.364288	0.715643	0.999958
ENSG00000081665	ZNF506	304.506	-0.0705995	0.296105	-0.238428	0.811549	0.999958
ENSG00000081692	JMJD4	767.726	-0.156053	0.243061	-0.642031	0.520853	0.999958
ENSG00000081721	DUSP12	345.891	0.396881	0.261791	1.51602	0.129513	0.999958
ENSG00000081760	AACS	746.739	-0.20968	0.266532	-0.786698	0.431459	0.999958
ENSG00000081791	DELE1	861.72	-0.216975	0.212001	-1.02346	0.306089	0.999958
ENSG00000081803	CADPS2	269.483	-0.441852	0.502462	-0.879374	0.379199	0.999958
ENSG00000081818	PCDHB4	16.4736	-0.733596	1.05672	-0.694218	0.487545	0.999958
ENSG00000081853	PCDHGA2	94.9722	-0.451461	0.623413	-0.724177	0.468957	0.999958
ENSG00000081870	HSPB11	338.696	0.0585063	0.248516	0.235423	0.813881	0.999958
ENSG00000081913	PHLPP1	296.362	0.00417033	0.313689	0.0132945	0.989393	0.999958
ENSG00000081923	ATP8B1	1993.45	-0.840149	0.59333	-1.41599	0.156778	0.999958
ENSG00000082014	SMARCD3	1224.95	0.276081	0.359535	0.767882	0.442557	0.999958
ENSG00000082068	WDR70	908.458	0.150114	0.241776	0.62088	0.534679	0.999958
ENSG00000082074	FYB1	10.0996	3.11846	1.31353	2.3741	0.0175916	0.999958
ENSG00000082126	MPP4	102.81	-0.229751	0.488	-0.470802	0.637782	0.999958
ENSG00000082146	STRADB	2450.85	-0.151127	0.252297	-0.599006	0.549169	0.999958
ENSG00000082153	BZW1	7599.84	-0.0560088	0.155557	-0.360054	0.718807	0.999958
ENSG00000082196	C1QTNF3	49.0227	-0.298664	0.901161	-0.331422	0.740326	0.999958
ENSG00000082212	ME2	999.153	-0.000612459	0.194517	-0.00314862	0.997488	0.999958
ENSG00000082213	C5orf22	490.321	-0.0166893	0.197101	-0.0846741	0.932521	0.999958
ENSG00000082258	CCNT2	800.94	0.134645	0.209573	0.642474	0.520566	0.999958
ENSG00000082269	FAM135A	295.279	-9.33718e-05	0.288122	-0.000324071	0.999741	0.999958
ENSG00000082293	COL19A1	102.831	0.351888	0.933224	0.377067	0.706124	0.999958
ENSG00000082397	EPB41L3	395.818	0.681033	0.758954	0.89733	0.369543	0.999958
ENSG00000082438	COBLL1	166.968	-0.440209	0.49149	-0.895663	0.370433	0.999958
ENSG00000082458	DLG3	200.663	-0.161869	0.396028	-0.40873	0.682737	0.999958
ENSG00000082482	KCNK2	2334.71	0.0771064	0.455958	0.169109	0.865711	0.999958
ENSG00000082497	SERTAD4	45.103	1.39785	0.707232	1.97651	0.0480973	0.999958
ENSG00000082512	TRAF5	384.262	0.429544	0.310544	1.3832	0.166604	0.999958
ENSG00000082515	MRPL22	379.911	-0.0199055	0.250738	-0.0793875	0.936724	0.999958
ENSG00000082516	GEMIN5	1179.77	-0.0420498	0.265799	-0.158202	0.874298	0.999958
ENSG00000082641	NFE2L1	6099.28	0.27009	0.161633	1.67101	0.0947196	0.999958
ENSG00000082701	GSK3B	1662.92	-0.357891	0.267879	-1.33602	0.181544	0.999958
ENSG00000082781	ITGB5	11060.9	-0.0085844	0.26243	-0.0327112	0.973905	0.999958
ENSG00000082805	ERC1	1022.74	-0.17024	0.229345	-0.742286	0.457914	0.999958
ENSG00000082898	XPO1	4833.1	0.0970915	0.240852	0.403116	0.686863	0.999958
ENSG00000082996	RNF13	1347.31	-0.203632	0.316828	-0.64272	0.520406	0.999958
ENSG00000083067	TRPM3	6.60513	-0.369	1.20708	-0.305697	0.759836	0.999958
ENSG00000083093	PALB2	466.794	0.0942344	0.278904	0.337874	0.735458	0.999958
ENSG00000083097	DOP1A	732.98	0.164688	0.215074	0.765725	0.44384	0.999958
ENSG00000083099	LYRM2	1107.87	0.350445	0.203383	1.72308	0.084874	0.999958
ENSG00000083123	BCKDHB	377.261	-0.0862559	0.316987	-0.272112	0.785536	0.999958
ENSG00000083168	KAT6A	1045.31	-0.01866	0.241412	-0.0772955	0.938388	0.999958
ENSG00000083223	TUT7	832.687	-0.0357482	0.267992	-0.133393	0.893883	0.999958
ENSG00000083290	ULK2	504.942	-0.013417	0.277696	-0.0483155	0.961465	0.999958
ENSG00000083312	TNPO1	14880.4	-0.051392	0.162895	-0.31549	0.752389	0.999958
ENSG00000083444	PLOD1	3000.59	0.175054	0.170668	1.0257	0.305034	0.999958
ENSG00000083454	P2RX5	222.931	-0.147429	0.64291	-0.229315	0.818624	0.999958
ENSG00000083457	ITGAE	344.778	0.00600864	0.274309	0.0219047	0.982524	0.999958
ENSG00000083520	DIS3	1828.6	0.134903	0.159833	0.844023	0.398657	0.999958
ENSG00000083535	PIBF1	573.353	0.455485	0.399189	1.14103	0.253859	0.999958
ENSG00000083544	TDRD3	445.189	-0.048764	0.206611	-0.236018	0.813418	0.999958
ENSG00000083635	NUFIP1	258.012	-0.0616353	0.24899	-0.247541	0.80449	0.999958
ENSG00000083642	PDS5B	909.808	-0.136722	0.312155	-0.437995	0.66139	0.999958
ENSG00000083720	OXCT1	1527.62	-0.272313	0.411996	-0.66096	0.508638	0.999958
ENSG00000083750	RRAGB	445.123	-0.0741934	0.414562	-0.178968	0.857963	0.999958
ENSG00000083799	CYLD	3219.99	-0.122152	0.167345	-0.729943	0.465425	0.999958
ENSG00000083807	SLC27A5	56.6809	-0.10369	0.539113	-0.192334	0.847481	0.999958
ENSG00000083812	ZNF324	276.428	-0.0626067	0.299528	-0.209018	0.834434	0.999958
ENSG00000083814	ZNF671	168.178	0.336518	0.496037	0.678413	0.49751	0.999958
ENSG00000083817	ZNF416	259.985	-0.455255	0.254552	-1.78845	0.0737028	0.999958
ENSG00000083828	ZNF586	183.412	0.337317	0.304985	1.10601	0.268721	0.999958
ENSG00000083838	ZNF446	106.374	-0.0935798	0.34516	-0.27112	0.786298	0.999958
ENSG00000083844	ZNF264	842.434	-0.286464	0.345967	-0.82801	0.407665	0.999958
ENSG00000083845	RPS5	13438.2	-0.244515	0.272428	-0.897538	0.369432	0.999958
ENSG00000083857	FAT1	26766.9	-0.120781	0.219726	-0.549687	0.582534	0.999958
ENSG00000083896	YTHDC1	516.372	0.408633	0.222297	1.83823	0.0660284	0.999958
ENSG00000083937	CHMP2B	1151.13	-0.231566	0.276036	-0.838898	0.401527	0.999958
ENSG00000084070	SMAP2	312.775	-0.205978	0.225234	-0.914506	0.360451	0.999958
ENSG00000084072	PPIE	567.786	-0.0459288	0.207851	-0.22097	0.825116	0.999958
ENSG00000084073	ZMPSTE24	2323.75	-0.461619	0.285651	-1.61602	0.106089	0.999958
ENSG00000084090	STARD7	6248.38	-0.245639	0.195062	-1.25929	0.207927	0.999958
ENSG00000084092	NOA1	633.645	-0.0441543	0.228664	-0.193097	0.846883	0.999958
ENSG00000084093	REST	1650.49	-0.0359329	0.244529	-0.146947	0.883174	0.999958
ENSG00000084112	SSH1	1533.8	-0.444766	0.237281	-1.87443	0.0608712	0.999958
ENSG00000084207	GSTP1	5637.38	-0.201643	0.241999	-0.833239	0.40471	0.999958
ENSG00000084234	APLP2	5805.67	0.526228	0.301829	1.74346	0.0812532	0.999958
ENSG00000084444	FAM234B	198.829	-0.374836	0.261013	-1.43608	0.150979	0.999958
ENSG00000084463	WBP11	504.808	-0.0348991	0.266724	-0.130843	0.895899	0.999958
ENSG00000084623	EIF3I	5782.93	-0.301556	0.236527	-1.27494	0.202332	0.999958
ENSG00000084628	NKAIN1	21.0399	-0.842067	1.1795	-0.713917	0.475278	0.999958
ENSG00000084636	COL16A1	2753.63	0.879257	0.408123	2.15439	0.0312095	0.999958
ENSG00000084652	TXLNA	3296.98	-0.226926	0.249668	-0.908908	0.363399	0.999958
ENSG00000084676	NCOA1	1327.27	0.215369	0.4335	0.496814	0.61932	0.999958
ENSG00000084693	AGBL5	674.253	-0.40662	0.290492	-1.39976	0.161585	0.999958
ENSG00000084710	EFR3B	110.963	-0.27164	0.495151	-0.548601	0.583279	0.999958
ENSG00000084731	KIF3C	240.535	-0.279019	0.385021	-0.724686	0.468645	0.999958
ENSG00000084733	RAB10	3724.22	-0.25877	0.214631	-1.20565	0.227953	0.999958
ENSG00000084734	GCKR	8.38275	-0.0143101	1.66646	-0.00858713	0.993149	0.999958
ENSG00000084754	HADHA	5358.13	-0.165807	0.190378	-0.870934	0.38379	0.999958
ENSG00000084764	MAPRE3	331.123	0.412739	0.742332	0.556004	0.578208	0.999958
ENSG00000084774	CAD	1399.26	-0.354167	0.295351	-1.19914	0.230474	0.999958
ENSG00000085063	CD59	25465.8	-0.972193	0.575577	-1.68908	0.0912049	0.999958
ENSG00000085117	CD82	2104.25	-0.00750093	0.572321	-0.0131062	0.989543	0.999958
ENSG00000085185	BCORL1	44.818	-0.345714	0.698929	-0.494634	0.620859	0.999958
ENSG00000085224	ATRX	1511.2	0.447414	0.303514	1.47411	0.140452	0.999958
ENSG00000085231	AK6	91.936	0.144536	0.489583	0.295223	0.767824	0.999958
ENSG00000085265	FCN1	7.57869	1.55813	1.44689	1.07689	0.281531	0.999958
ENSG00000085274	MYNN	571.189	0.0798924	0.206965	0.38602	0.699482	0.999958
ENSG00000085276	MECOM	241.144	-0.406451	0.459542	-0.884471	0.376442	0.999958
ENSG00000085365	SCAMP1	1129.54	-0.0307171	0.203307	-0.151088	0.879907	0.999958
ENSG00000085377	PREP	610.001	-0.335225	0.267101	-1.25505	0.209461	0.999958
ENSG00000085382	HACE1	321.851	0.0387755	0.241515	0.160551	0.872447	0.999958
ENSG00000085415	SEH1L	994.442	-0.228905	0.329788	-0.694098	0.487621	0.999958
ENSG00000085433	WDR47	796.46	0.114561	0.179018	0.639945	0.522209	0.999958
ENSG00000085449	WDFY1	2002.49	-0.222061	0.359188	-0.618231	0.536423	0.999958
ENSG00000085465	OVGP1	9.80718	0.572229	0.993949	0.575712	0.56481	0.999958
ENSG00000085491	SLC25A24	778.984	-0.208448	0.202157	-1.03112	0.302485	0.999958
ENSG00000085511	MAP3K4	1545.81	0.191018	0.146334	1.30536	0.191771	0.999958
ENSG00000085644	ZNF213	79.5441	-0.104479	0.44386	-0.235387	0.813908	0.999958
ENSG00000085662	AKR1B1	2884.11	-0.522171	0.315298	-1.65612	0.0976978	0.999958
ENSG00000085719	CPNE3	3504.22	-0.446363	0.323552	-1.37957	0.167718	0.999958
ENSG00000085721	RRN3	973.306	0.0598011	0.492453	0.121435	0.903346	0.999958
ENSG00000085733	CTTN	3762.94	-0.104699	0.39889	-0.262475	0.792955	0.999958
ENSG00000085760	MTIF2	968.101	0.292582	0.18187	1.60874	0.107673	0.999958
ENSG00000085788	DDHD2	1074.65	-0.0048621	0.204611	-0.0237627	0.981042	0.999958
ENSG00000085831	TTC39A	12.5106	0.553811	0.956221	0.579166	0.562477	0.999958
ENSG00000085832	EPS15	2168.14	-0.267755	0.247115	-1.08352	0.278576	0.999958
ENSG00000085840	ORC1	139.034	-0.0372001	0.578328	-0.0643236	0.948713	0.999958
ENSG00000085871	MGST2	362.204	0.156526	0.326055	0.480061	0.631184	0.999958
ENSG00000085872	CHERP	112.959	0.0409451	0.506398	0.0808557	0.935557	0.999958
ENSG00000085978	ATG16L1	385.798	0.153682	0.226956	0.677146	0.498314	0.999958
ENSG00000085982	USP40	1102.18	0.0592099	0.154134	0.384145	0.700871	0.999958
ENSG00000085998	POMGNT1	2065.93	0.0370965	0.190057	0.195186	0.845248	0.999958
ENSG00000085999	RAD54L	47.9938	0.156491	0.896202	0.174616	0.861381	0.999958
ENSG00000086015	MAST2	777.386	0.0338172	0.277254	0.121972	0.902921	0.999958
ENSG00000086061	DNAJA1	3466.64	0.0238691	0.172816	0.138119	0.890146	0.999958
ENSG00000086062	B4GALT1	940.076	-0.602295	0.402828	-1.49517	0.134871	0.999958
ENSG00000086065	CHMP5	1588.76	0.0418685	0.180463	0.232006	0.816533	0.999958
ENSG00000086102	NFX1	1008.42	-0.152209	0.171942	-0.885235	0.37603	0.999958
ENSG00000086189	DIMT1	654.113	0.0198147	0.19502	0.101604	0.919071	0.999958
ENSG00000086200	IPO11	1104.51	-0.319715	0.212401	-1.50524	0.132263	0.999958
ENSG00000086232	EIF2AK1	948.951	-0.177872	0.189009	-0.941074	0.346667	0.999958
ENSG00000086289	EPDR1	3050.12	0.203289	0.334496	0.607747	0.543355	0.999958
ENSG00000086475	SEPHS1	896.457	0.166594	0.171103	0.973651	0.33023	0.999958
ENSG00000086504	MRPL28	1070.11	-0.0206133	0.288733	-0.071392	0.943086	0.999958
ENSG00000086544	ITPKC	395.118	0.192015	0.34491	0.556711	0.577725	0.999958
ENSG00000086570	FAT2	16.5026	0.373724	1.05529	0.354145	0.72323	0.999958
ENSG00000086589	RBM22	601.175	-0.0486569	0.232571	-0.209213	0.834282	0.999958
ENSG00000086598	TMED2	6263.22	-0.21655	0.211455	-1.02409	0.305792	0.999958
ENSG00000086619	ERO1B	101.937	0.382196	0.414772	0.92146	0.35681	0.999958
ENSG00000086666	ZFAND6	1140.66	0.232302	0.253868	0.91505	0.360165	0.999958
ENSG00000086696	HSD17B2	27.2039	-0.900985	0.908501	-0.991727	0.321331	0.999958
ENSG00000086712	TXLNG	293.725	-0.097951	0.283201	-0.345871	0.72944	0.999958
ENSG00000086730	LAT2	13.4443	0.645117	0.822673	0.784172	0.432939	0.999958
ENSG00000086758	HUWE1	5462.09	-0.196035	0.292612	-0.669951	0.502889	0.999958
ENSG00000086827	ZW10	982.695	-0.00974659	0.230768	-0.0422354	0.966311	0.999958
ENSG00000086848	ALG9	816.768	-0.111173	0.228133	-0.487315	0.626035	0.999958
ENSG00000086967	MYBPC2	57.1753	2.63723	1.0875	2.42503	0.015307	0.999958
ENSG00000086991	NOX4	54.3189	-0.146927	0.714834	-0.20554	0.837151	0.999958
ENSG00000087008	ACOX3	599.626	-0.121699	0.266756	-0.456219	0.648233	0.999958
ENSG00000087053	MTMR2	1484.4	-0.174518	0.253114	-0.689484	0.490519	0.999958
ENSG00000087074	PPP1R15A	1794.16	-0.0160985	0.180509	-0.0891842	0.928936	0.999958
ENSG00000087076	HSD17B14	58.0262	-0.652037	0.847936	-0.768969	0.441912	0.999958
ENSG00000087077	TRIP6	1771.83	-0.485411	0.326146	-1.48832	0.136666	0.999958
ENSG00000087085	ACHE	112.082	0.669576	1.22816	0.545188	0.585624	0.999958
ENSG00000087086	FTL	73377.8	-0.619045	0.413913	-1.49559	0.134759	0.999958
ENSG00000087087	SRRT	938.637	0.156325	0.208257	0.750637	0.452871	0.999958
ENSG00000087088	BAX	928.808	-0.0487669	0.2666	-0.182922	0.854859	0.999958
ENSG00000087095	NLK	211.817	-0.0345361	0.229555	-0.150448	0.880411	0.999958
ENSG00000087111	PIGS	940.999	0.0547387	0.20608	0.265619	0.790533	0.999958
ENSG00000087116	ADAMTS2	649.334	0.529657	0.401984	1.31761	0.187635	0.999958
ENSG00000087152	ATXN7L3	1042.42	0.122388	0.201246	0.608149	0.543088	0.999958
ENSG00000087157	PGS1	379.141	0.349703	0.239157	1.46223	0.143678	0.999958
ENSG00000087191	PSMC5	1238.34	-0.228305	0.213921	-1.06724	0.285864	0.999958
ENSG00000087206	UIMC1	446.873	0.0990823	0.210258	0.471242	0.637468	0.999958
ENSG00000087245	MMP2	26123.9	0.44347	0.26972	1.64418	0.100138	0.999958
ENSG00000087253	LPCAT2	452.158	-0.471729	0.25117	-1.87813	0.060364	0.999958
ENSG00000087263	OGFOD1	1213.4	0.0139122	0.216407	0.0642871	0.948742	0.999958
ENSG00000087266	SH3BP2	517.849	-0.242828	0.192857	-1.25911	0.20799	0.999958
ENSG00000087269	NOP14	1050.9	0.456133	0.230331	1.98034	0.0476652	0.999958
ENSG00000087274	ADD1	4811.17	-0.00639337	0.247949	-0.025785	0.979429	0.999958
ENSG00000087299	L2HGDH	131.017	-0.155633	0.380187	-0.409359	0.682276	0.999958
ENSG00000087301	TXNDC16	269.462	0.368014	0.373234	0.986013	0.324127	0.999958
ENSG00000087302	RTRAF	3211.07	0.126492	0.189922	0.666022	0.505397	0.999958
ENSG00000087303	NID2	492.657	-0.130676	0.467295	-0.279643	0.779752	0.999958
ENSG00000087338	GMCL1	265.353	0.106038	0.256642	0.413173	0.67948	0.999958
ENSG00000087365	SF3B2	2887.17	0.0389577	0.186796	0.208557	0.834794	0.999958
ENSG00000087448	KLHL42	786.703	-0.0372092	0.282725	-0.131609	0.895293	0.999958
ENSG00000087460	GNAS	10362.5	-0.116281	0.200474	-0.580029	0.561895	0.999958
ENSG00000087470	DNM1L	1830.6	0.212022	0.186465	1.13706	0.255513	0.999958
ENSG00000087494	PTHLH	8.57755	1.40469	1.09286	1.28533	0.198676	0.999958
ENSG00000087502	ERGIC2	1585.6	-0.065172	0.186408	-0.349621	0.726623	0.999958
ENSG00000087586	AURKA	470.563	0.332654	0.546652	0.60853	0.542836	0.999958
ENSG00000087589	CASS4	513.794	0.198268	1.45723	0.136059	0.891775	0.999958
ENSG00000087842	PIR	367.099	0.355569	0.361581	0.983372	0.325424	0.999958
ENSG00000087884	AAMDC	242.292	-0.140308	0.319232	-0.439517	0.660287	0.999958
ENSG00000087903	RFX2	80.3801	-0.159664	0.358991	-0.444758	0.656495	0.999958
ENSG00000087995	METTL2A	590.647	0.242447	0.260689	0.930025	0.352358	0.999958
ENSG00000088035	ALG6	238.085	0.022505	0.309504	0.0727132	0.942034	0.999958
ENSG00000088038	CNOT3	104.163	-0.553292	0.42905	-1.28958	0.197198	0.999958
ENSG00000088179	PTPN4	705.386	-0.0850536	0.181554	-0.468476	0.639444	0.999958
ENSG00000088205	DDX18	1547.5	0.354406	0.196148	1.80682	0.0707896	0.999958
ENSG00000088247	KHSRP	1149.28	-0.330351	0.373116	-0.885384	0.375949	0.999958
ENSG00000088256	GNA11	1494.49	-0.202417	0.162473	-1.24585	0.21282	0.999958
ENSG00000088280	ASAP3	757.074	0.116511	0.279714	0.416537	0.677017	0.999958
ENSG00000088298	EDEM2	911.857	-0.275235	0.326663	-0.842564	0.399472	0.999958
ENSG00000088305	DNMT3B	63.5216	0.0254126	0.487452	0.0521335	0.958422	0.999958
ENSG00000088325	TPX2	737.574	0.0524586	0.526723	0.0995944	0.920666	0.999958
ENSG00000088340	FER1L4	10.355	0.197429	1.2673	0.155788	0.8762	0.999958
ENSG00000088356	PDRG1	223.874	0.284617	0.367572	0.774316	0.438744	0.999958
ENSG00000088367	EPB41L1	299.664	-0.782449	0.569443	-1.37406	0.169423	0.999958
ENSG00000088387	DOCK9	1694.07	0.47922	0.440788	1.08719	0.276953	0.999958
ENSG00000088448	ANKRD10	3105.04	0.446503	0.577642	0.772975	0.439537	0.999958
ENSG00000088451	TGDS	194.215	0.313725	0.269146	1.16563	0.243764	0.999958
ENSG00000088538	DOCK3	88.6401	-0.449215	0.532953	-0.842879	0.399296	0.999958
ENSG00000088543	C3orf18	391.277	-0.195416	0.345552	-0.565517	0.571722	0.999958
ENSG00000088682	COQ9	974.771	0.162498	0.228735	0.71042	0.477444	0.999958
ENSG00000088727	KIF9	89.1017	0.333304	0.375828	0.886852	0.375159	0.999958
ENSG00000088756	ARHGAP28	431.752	-0.189984	0.279012	-0.680917	0.495924	0.999958
ENSG00000088766	CRLS1	625.862	0.0928358	0.223139	0.416045	0.677377	0.999958
ENSG00000088808	PPP1R13B	49.4715	0.271892	0.615596	0.441673	0.658726	0.999958
ENSG00000088812	ATRN	1808.7	0.0946531	0.212223	0.446008	0.655592	0.999958
ENSG00000088826	SMOX	166.616	0.0850029	0.269066	0.315918	0.752065	0.999958
ENSG00000088827	SIGLEC1	7.07694	-0.409563	1.85244	-0.221094	0.825019	0.999958
ENSG00000088832	FKBP1A	2522.95	-0.42087	0.268279	-1.56878	0.1167	0.999958
ENSG00000088833	NSFL1C	1037.66	-0.0291986	0.283565	-0.10297	0.917987	0.999958
ENSG00000088836	SLC4A11	17.6653	0.210808	0.878388	0.239994	0.810335	0.999958
ENSG00000088854	DNAAF9	473.003	-0.0583065	0.223329	-0.261079	0.794032	0.999958
ENSG00000088876	ZNF343	266.085	0.266392	0.313556	0.849585	0.395556	0.999958
ENSG00000088881	EBF4	7.64534	0.0596996	1.44817	0.0412241	0.967117	0.999958
ENSG00000088882	CPXM1	5.36916	3.9209	1.84624	2.12372	0.0336935	0.999958
ENSG00000088888	MAVS	966.682	0.180712	0.235392	0.767705	0.442662	0.999958
ENSG00000088899	LZTS3	64.8143	-0.637104	0.383477	-1.66139	0.0966358	0.999958
ENSG00000088930	XRN2	4144.67	-0.0364405	0.173681	-0.209812	0.833814	0.999958
ENSG00000088970	KIZ	371.195	-0.0571172	0.373178	-0.153056	0.878354	0.999958
ENSG00000088986	DYNLL1	3535.78	0.0455598	0.21576	0.21116	0.832763	0.999958
ENSG00000089006	SNX5	1602.63	0.261409	0.189141	1.38209	0.166945	0.999958
ENSG00000089009	RPL6	25109.7	0.0608737	0.225861	0.269518	0.787531	0.999958
ENSG00000089022	MAPKAPK5	693.312	0.00920332	0.187552	0.0490707	0.960863	0.999958
ENSG00000089041	P2RX7	39.7311	-0.0542008	0.647988	-0.0836448	0.933339	0.999958
ENSG00000089048	ESF1	514.111	0.552892	0.31542	1.75287	0.0796236	0.999958
ENSG00000089050	RBBP9	860.071	-0.0967426	0.327956	-0.294987	0.768004	0.999958
ENSG00000089053	ANAPC5	3509.8	-0.184985	0.23523	-0.7864	0.431633	0.999958
ENSG00000089057	SLC23A2	958.215	-0.335429	0.310881	-1.07896	0.280605	0.999958
ENSG00000089060	SLC8B1	524.826	-0.137028	0.308866	-0.443649	0.657296	0.999958
ENSG00000089063	TMEM230	2588.69	-0.198991	0.187455	-1.06154	0.288444	0.999958
ENSG00000089091	DZANK1	38.1067	0.182932	0.646915	0.282776	0.777348	0.999958
ENSG00000089094	KDM2B	426.143	0.135167	0.19014	0.710882	0.477158	0.999958
ENSG00000089101	CFAP61	11.7707	0.662623	1.42016	0.466583	0.640798	0.999958
ENSG00000089123	TASP1	169.572	0.335628	0.288531	1.16323	0.244736	0.999958
ENSG00000089127	OAS1	90.0219	-0.329975	0.435348	-0.757957	0.448477	0.999958
ENSG00000089154	GCN1	3355.74	-0.234167	0.205575	-1.13908	0.254668	0.999958
ENSG00000089157	RPLP0	52252.1	-0.262241	0.290584	-0.902461	0.366812	0.999958
ENSG00000089159	PXN	1195.99	-0.249846	0.312859	-0.798591	0.424528	0.999958
ENSG00000089163	SIRT4	36.0536	-0.194833	0.62606	-0.311205	0.755645	0.999958
ENSG00000089177	KIF16B	390.286	-0.0975621	0.24836	-0.392825	0.694448	0.999958
ENSG00000089195	TRMT6	377.239	0.140416	0.319187	0.439918	0.659997	0.999958
ENSG00000089220	PEBP1	8962.09	-0.196279	0.275209	-0.713202	0.475721	0.999958
ENSG00000089234	BRAP	747.202	0.067808	0.180666	0.375322	0.707421	0.999958
ENSG00000089248	ERP29	2371.12	-0.0133182	0.300966	-0.0442514	0.964704	0.999958
ENSG00000089250	NOS1	15.2336	-0.349221	1.49807	-0.233115	0.815672	0.999958
ENSG00000089280	FUS	369.659	0.0282873	0.413201	0.0684589	0.94542	0.999958
ENSG00000089289	IGBP1	1217.57	-0.0701518	0.273253	-0.256728	0.797389	0.999958
ENSG00000089327	FXYD5	190.597	-0.725652	0.490642	-1.47898	0.139145	0.999958
ENSG00000089335	ZNF302	778.667	0.533487	0.290545	1.83616	0.0663343	0.999958
ENSG00000089351	GRAMD1A	201.468	-0.225113	0.367848	-0.611973	0.540556	0.999958
ENSG00000089356	FXYD3	8.26441	0.686228	1.46685	0.467823	0.639911	0.999958
ENSG00000089472	HEPH	1690.44	0.754389	0.317296	2.37755	0.0174279	0.999958
ENSG00000089486	CDIP1	193.604	0.385293	0.67681	0.569278	0.569168	0.999958
ENSG00000089505	CMTM1	18.5845	1.26247	0.691984	1.82442	0.0680891	0.999958
ENSG00000089597	GANAB	4384.54	-0.439748	0.20777	-2.11652	0.0343009	0.999958
ENSG00000089639	GMIP	93.1499	-0.386215	0.402993	-0.958366	0.337878	0.999958
ENSG00000089682	RBM41	201.913	0.616147	0.337939	1.82325	0.0682655	0.999958
ENSG00000089685	BIRC5	611.873	0.0359589	0.579429	0.0620591	0.950516	0.999958
ENSG00000089693	MLF2	723.836	-0.219609	0.248356	-0.88425	0.376561	0.999958
ENSG00000089723	OTUB2	44.6469	-0.586084	0.570712	-1.02694	0.304451	0.999958
ENSG00000089737	DDX24	128.803	0.379139	0.478215	0.792822	0.427882	0.999958
ENSG00000089775	ZBTB25	260.412	-0.200746	0.257717	-0.778939	0.436016	0.999958
ENSG00000089818	NECAP1	1011.78	0.0281907	0.189956	0.148406	0.882022	0.999958
ENSG00000089820	ARHGAP4	182.453	0.381502	0.692407	0.550979	0.581648	0.999958
ENSG00000089847	ANKRD24	5.82125	-0.51838	1.62657	-0.318694	0.749958	0.999958
ENSG00000089876	DHX32	1222.93	-0.0373762	0.16016	-0.233368	0.815475	0.999958
ENSG00000089902	RCOR1	556.594	-0.0225801	0.329179	-0.0685952	0.945312	0.999958
ENSG00000089916	GPATCH2L	1327.22	0.0143229	0.27257	0.0525477	0.958092	0.999958
ENSG00000090006	LTBP4	43.768	-0.100137	0.887506	-0.11283	0.910166	0.999958
ENSG00000090013	BLVRB	1260.44	-0.151205	0.302231	-0.500296	0.616867	0.999958
ENSG00000090020	SLC9A1	91.3771	-0.204333	0.56309	-0.362877	0.716696	0.999958
ENSG00000090054	SPTLC1	2011.05	-0.0970197	0.24243	-0.400197	0.689011	0.999958
ENSG00000090060	PAPOLA	1694.69	-0.109801	0.246117	-0.446135	0.6555	0.999958
ENSG00000090061	CCNK	229.634	-0.398886	0.423135	-0.942693	0.345838	0.999958
ENSG00000090097	PCBP4	874.436	-0.00636487	0.337206	-0.0188753	0.984941	0.999958
ENSG00000090238	YPEL3	159.31	-0.12802	0.395872	-0.323388	0.746401	0.999958
ENSG00000090263	MRPS33	723.434	0.0029991	0.240957	0.0124466	0.990069	0.999958
ENSG00000090266	NDUFB2	1597.81	-0.230422	0.225102	-1.02363	0.306009	0.999958
ENSG00000090273	NUDC	977.211	0.0578628	0.276571	0.209215	0.834281	0.999958
ENSG00000090316	MAEA	1362.05	-0.125673	0.185649	-0.67694	0.498444	0.999958
ENSG00000090339	ICAM1	205.975	-0.248862	0.505579	-0.492231	0.622556	0.999958
ENSG00000090372	STRN4	760.109	0.145594	0.200175	0.727335	0.467021	0.999958
ENSG00000090376	IRAK3	70.3143	-0.00356903	0.622612	-0.00573234	0.995426	0.999958
ENSG00000090432	MUL1	783.939	-0.146076	0.304887	-0.479114	0.631857	0.999958
ENSG00000090447	TFAP4	127.127	-0.106935	0.316811	-0.337535	0.735714	0.999958
ENSG00000090470	PDCD7	404.051	-0.0286989	0.239682	-0.119738	0.904691	0.999958
ENSG00000090487	SPG21	2326.39	-0.290121	0.232249	-1.24918	0.2116	0.999958
ENSG00000090520	DNAJB11	1791.65	0.364717	0.369055	0.988247	0.323032	0.999958
ENSG00000090530	P3H2	77.0123	-0.144547	0.646814	-0.223475	0.823166	0.999958
ENSG00000090534	THPO	7.66811	0.423352	1.56639	0.270273	0.78695	0.999958
ENSG00000090539	CHRD	386.989	0.976255	1.37467	0.710173	0.477597	0.999958
ENSG00000090554	FLT3LG	27.1441	-0.214162	0.643568	-0.332772	0.739306	0.999958
ENSG00000090565	RAB11FIP3	461.211	0.0166933	0.327141	0.051028	0.959303	0.999958
ENSG00000090581	GNPTG	1633.32	-0.157109	0.331715	-0.473627	0.635766	0.999958
ENSG00000090612	ZNF268	1184.97	0.205742	0.197656	1.04091	0.297917	0.999958
ENSG00000090615	GOLGA3	2943.3	0.220161	0.176559	1.24696	0.212414	0.999958
ENSG00000090621	PABPC4	3673.9	-0.301447	0.326749	-0.922562	0.356235	0.999958
ENSG00000090661	CERS4	24.6652	0.416179	1.15476	0.360403	0.718546	0.999958
ENSG00000090674	MCOLN1	185.066	-0.434979	0.25051	-1.73638	0.0824975	0.999958
ENSG00000090686	USP48	678.566	0.0173104	0.202728	0.0853869	0.931954	0.999958
ENSG00000090776	EFNB1	302.557	0.437968	0.228419	1.91738	0.055189	0.999958
ENSG00000090857	PDPR	655.62	-0.292671	0.405683	-0.721427	0.470647	0.999958
ENSG00000090861	AARS1	3968.85	0.12166	0.333567	0.364724	0.715317	0.999958
ENSG00000090863	GLG1	4101.56	0.0219234	0.192164	0.114087	0.909169	0.999958
ENSG00000090889	KIF4A	229.782	0.235674	0.597024	0.394747	0.693029	0.999958
ENSG00000090905	TNRC6A	370.543	0.0589871	0.258582	0.228118	0.819555	0.999958
ENSG00000090924	PLEKHG2	259.738	-0.0145253	0.469619	-0.0309299	0.975325	0.999958
ENSG00000090932	DLL3	7.40886	-0.455997	1.96728	-0.231791	0.816701	0.999958
ENSG00000090971	NAT14	307.111	0.0322385	0.311952	0.103345	0.917689	0.999958
ENSG00000090975	PITPNM2	175.992	-0.291485	0.34777	-0.838156	0.401943	0.999958
ENSG00000090989	EXOC1	1716.89	0.21883	0.226406	0.966539	0.333775	0.999958
ENSG00000091009	RBM27	798.987	0.224448	0.21326	1.05246	0.292588	0.999958
ENSG00000091039	OSBPL8	4726.27	-0.465268	0.294451	-1.58012	0.11408	0.999958
ENSG00000091073	DTX2	82.6144	0.18111	0.479681	0.377564	0.705754	0.999958
ENSG00000091106	NLRC4	10.7405	1.43861	1.18792	1.21104	0.225882	0.999958
ENSG00000091127	PUS7	614.823	0.483472	0.260239	1.8578	0.0631977	0.999958
ENSG00000091129	NRCAM	89.1099	0.132062	1.17133	0.112746	0.910232	0.999958
ENSG00000091136	LAMB1	5828.55	0.101753	0.308563	0.329763	0.741579	0.999958
ENSG00000091137	SLC26A4	75.5701	-0.471789	0.829751	-0.568591	0.569634	0.999958
ENSG00000091140	DLD	1556.84	-0.238698	0.273655	-0.872258	0.383068	0.999958
ENSG00000091157	WDR7	967.143	-0.34688	0.224799	-1.54307	0.122814	0.999958
ENSG00000091164	TXNL1	1177.22	-0.0399479	0.182657	-0.218705	0.82688	0.999958
ENSG00000091317	CMTM6	2445	-0.171451	0.278633	-0.615329	0.538337	0.999958
ENSG00000091409	ITGA6	15952.6	0.300368	1.0404	0.288704	0.772808	0.999958
ENSG00000091428	RAPGEF4	5.54045	-0.291195	1.55825	-0.186874	0.85176	0.999958
ENSG00000091436	MAP3K20	2011.14	-0.321942	0.321862	-1.00025	0.317191	0.999958
ENSG00000091482	SMPX	781.998	0.613231	2.09824	0.29226	0.770088	0.999958
ENSG00000091483	FH	2359.04	-0.108391	0.223076	-0.48589	0.627045	0.999958
ENSG00000091490	SEL1L3	471.942	0.312418	0.406647	0.768278	0.442322	0.999958
ENSG00000091513	TF	564.858	-0.253123	0.277947	-0.910688	0.36246	0.999958
ENSG00000091527	CDV3	9459.36	0.483415	0.339236	1.42501	0.154154	0.999958
ENSG00000091542	ALKBH5	2438.13	-0.128142	0.230296	-0.556423	0.577922	0.999958
ENSG00000091592	NLRP1	316.983	0.037074	0.390134	0.0950289	0.924292	0.999958
ENSG00000091622	PITPNM3	99.4313	-0.37887	0.62233	-0.608793	0.542661	0.999958
ENSG00000091640	SPAG7	948.393	-0.065883	0.218287	-0.301818	0.762791	0.999958
ENSG00000091651	ORC6	131.903	0.549234	0.581187	0.945022	0.344648	0.999958
ENSG00000091656	ZFHX4	695.96	-0.318979	0.319015	-0.999887	0.317365	0.999958
ENSG00000091732	ZC3HC1	479.194	-0.0068154	0.256812	-0.0265384	0.978828	0.999958
ENSG00000091831	ESR1	171.685	0.0655317	0.484626	0.135221	0.892437	0.999958
ENSG00000091844	RGS17	92.3563	-0.838743	0.399173	-2.1012	0.0356233	0.999958
ENSG00000091947	TMEM101	830.371	-0.33131	0.235562	-1.40646	0.159587	0.999958
ENSG00000091972	CD200	10.0375	-1.29193	1.73615	-0.744139	0.456793	0.999958
ENSG00000091986	CCDC80	5920.95	0.373915	0.334215	1.11879	0.263231	0.999958
ENSG00000092010	PSME1	918.422	-0.0350649	0.240198	-0.145984	0.883934	0.999958
ENSG00000092020	PPP2R3C	809.512	-0.0634421	0.259861	-0.244139	0.807123	0.999958
ENSG00000092036	HAUS4	647.644	-0.224177	0.325752	-0.688183	0.491337	0.999958
ENSG00000092054	MYH7	812.655	1.50677	2.06956	0.728062	0.466576	0.999958
ENSG00000092068	SLC7A8	126.702	-1.41625	0.740287	-1.91311	0.0557337	0.999958
ENSG00000092094	OSGEP	749.432	0.0596207	0.221877	0.26871	0.788153	0.999958
ENSG00000092096	SLC22A17	320.887	-0.390556	0.319283	-1.22323	0.221243	0.999958
ENSG00000092098	RNF31	628.388	-0.0831117	0.247152	-0.336278	0.736661	0.999958
ENSG00000092108	SCFD1	1631.99	0.093721	0.202809	0.462113	0.644	0.999958
ENSG00000092140	G2E3	352.922	0.00655402	0.255171	0.0256848	0.979509	0.999958
ENSG00000092148	HECTD1	8866.69	0.080121	0.168639	0.475103	0.634714	0.999958
ENSG00000092199	HNRNPC	9595.09	0.0642505	0.140625	0.456892	0.647748	0.999958
ENSG00000092201	SUPT16H	3678.35	0.191533	0.187535	1.02132	0.307103	0.999958
ENSG00000092203	TOX4	1378.95	-0.0855397	0.177978	-0.480619	0.630787	0.999958
ENSG00000092208	GEMIN2	253.722	0.13873	0.3087	0.449402	0.653142	0.999958
ENSG00000092295	TGM1	14.4082	-0.246175	0.932119	-0.264103	0.791701	0.999958
ENSG00000092330	TINF2	616.184	0.0472728	0.201327	0.234806	0.81436	0.999958
ENSG00000092421	SEMA6A	120.067	0.378348	0.935875	0.404272	0.686013	0.999958
ENSG00000092439	TRPM7	2933.55	0.185658	0.320302	0.579636	0.56216	0.999958
ENSG00000092445	TYRO3	522.595	-0.400766	0.260515	-1.53836	0.123962	0.999958
ENSG00000092470	WDR76	336.693	-0.101361	0.428677	-0.23645	0.813083	0.999958
ENSG00000092529	CAPN3	43.1589	0.910742	0.714438	1.27477	0.202392	0.999958
ENSG00000092531	SNAP23	1008.95	-0.178607	0.283922	-0.629071	0.529303	0.999958
ENSG00000092607	TBX15	560.704	0.372103	0.394147	0.944073	0.345132	0.999958
ENSG00000092621	PHGDH	1025.09	0.475181	0.505143	0.940686	0.346866	0.999958
ENSG00000092820	EZR	2528.61	-0.0303567	0.192033	-0.15808	0.874394	0.999958
ENSG00000092841	MYL6	26308.2	-0.104828	0.251606	-0.416637	0.676944	0.999958
ENSG00000092847	AGO1	1564.13	-0.442119	0.22701	-1.94757	0.0514659	0.999958
ENSG00000092853	CLSPN	221.255	-0.0044401	0.648206	-0.00684984	0.994535	0.999958
ENSG00000092871	RFFL	333.322	-0.55819	0.264064	-2.11384	0.0345288	0.999958
ENSG00000092929	UNC13D	11.107	0.084252	0.875367	0.0962476	0.923324	0.999958
ENSG00000092931	MFSD11	660.868	0.0524509	0.212592	0.246721	0.805124	0.999958
ENSG00000092964	DPYSL2	4502.18	-0.550985	0.382028	-1.44226	0.149228	0.999958
ENSG00000092969	TGFB2	296.034	0.298996	0.439484	0.680334	0.496293	0.999958
ENSG00000092978	GPATCH2	537.071	-0.102317	0.20219	-0.506044	0.612826	0.999958
ENSG00000093000	NUP50	1437.33	-0.00455505	0.258446	-0.0176248	0.985938	0.999958
ENSG00000093009	CDC45	196.369	-0.175784	0.525678	-0.334394	0.738082	0.999958
ENSG00000093010	COMT	3014.31	-0.349564	0.252769	-1.38294	0.166684	0.999958
ENSG00000093072	ADA2	76.516	-0.233695	0.704364	-0.331782	0.740054	0.999958
ENSG00000093144	ECHDC1	1119.53	0.0334121	0.213981	0.156145	0.875919	0.999958
ENSG00000093167	LRRFIP2	1648.91	0.17808	0.257358	0.691954	0.488966	0.999958
ENSG00000093183	SEC22C	1654.75	-0.120225	0.249781	-0.481323	0.630287	0.999958
ENSG00000093217	XYLB	109.745	0.14036	0.429894	0.326499	0.744047	0.999958
ENSG00000094631	HDAC6	886.024	0.171595	0.215684	0.795584	0.426274	0.999958
ENSG00000094661	OR1I1	16.4611	0.0791236	0.761009	0.103972	0.917192	0.999958
ENSG00000094796	KRT31	17.8695	-0.671489	2.46208	-0.272732	0.785059	0.999958
ENSG00000094804	CDC6	335.234	-0.0256614	0.519527	-0.0493939	0.960605	0.999958
ENSG00000094841	UPRT	481.663	0.186936	0.327414	0.570948	0.568035	0.999958
ENSG00000094880	CDC23	1175.09	0.0959246	0.201469	0.476125	0.633985	0.999958
ENSG00000094914	AAAS	531.127	-0.149608	0.213143	-0.701912	0.482734	0.999958
ENSG00000094916	CBX5	4233.45	-0.670548	0.438406	-1.52952	0.126137	0.999958
ENSG00000094975	SUCO	1337.51	0.109475	0.209305	0.52304	0.600946	0.999958
ENSG00000095002	MSH2	834.273	0.327127	0.262016	1.2485	0.211849	0.999958
ENSG00000095015	MAP3K1	314.656	-0.161875	0.241658	-0.669851	0.502952	0.999958
ENSG00000095059	DHPS	373.481	0.0757897	0.214132	0.35394	0.723384	0.999958
ENSG00000095066	HOOK2	195.585	0.419713	0.311661	1.3467	0.178078	0.999958
ENSG00000095110	NXPE1	5.47046	0.799661	1.72586	0.463342	0.643119	0.999958
ENSG00000095139	ARCN1	3065.99	-0.363006	0.199953	-1.81546	0.0694536	0.999958
ENSG00000095203	EPB41L4B	24.0052	-0.255561	0.975756	-0.261911	0.79339	0.999958
ENSG00000095209	TMEM38B	1187.65	-0.0104375	0.262442	-0.0397708	0.968276	0.999958
ENSG00000095261	PSMD5	1080.64	-0.134062	0.202596	-0.66172	0.508151	0.999958
ENSG00000095303	PTGS1	54.7985	-0.169484	0.643942	-0.263197	0.792399	0.999958
ENSG00000095319	NUP188	1398.6	-0.245991	0.272995	-0.901085	0.367543	0.999958
ENSG00000095321	CRAT	712.897	-0.466871	0.307451	-1.51852	0.128883	0.999958
ENSG00000095380	NANS	1214.07	-0.134428	0.284636	-0.472279	0.636728	0.999958
ENSG00000095383	TBC1D2	1344.82	-0.344779	0.666253	-0.51749	0.604814	0.999958
ENSG00000095397	WHRN	21.3202	-0.339362	0.659347	-0.514694	0.606767	0.999958
ENSG00000095464	PDE6C	8.82434	1.4398	1.36408	1.0555	0.291195	0.999958
ENSG00000095485	CWF19L1	555.476	0.18835	0.233428	0.806885	0.419733	0.999958
ENSG00000095539	SEMA4G	12.578	-1.0373	0.979633	-1.05887	0.289659	0.999958
ENSG00000095564	BTAF1	1463.84	0.03738	0.267014	0.139993	0.888666	0.999958
ENSG00000095574	IKZF5	141.643	-0.360464	0.409819	-0.879567	0.379094	0.999958
ENSG00000095585	BLNK	14.5324	0.439932	0.925885	0.475148	0.634682	0.999958
ENSG00000095587	TLL2	11.3945	-0.200251	0.990752	-0.20212	0.839823	0.999958
ENSG00000095627	TDRD1	68.2952	-2.54646	1.16491	-2.18597	0.0288178	0.999958
ENSG00000095637	SORBS1	177.766	0.572236	0.902407	0.634122	0.526001	0.999958
ENSG00000095739	BAMBI	113.45	-0.549444	0.881023	-0.623644	0.532862	0.999958
ENSG00000095752	IL11	14.7578	0.958768	0.917191	1.04533	0.29587	0.999958
ENSG00000095787	WAC	1448.01	0.126194	0.217865	0.579229	0.562434	0.999958
ENSG00000095794	CREM	318.044	-0.0282212	0.266996	-0.105699	0.915821	0.999958
ENSG00000095906	NUBP2	476.058	-0.231083	0.266423	-0.867353	0.385749	0.999958
ENSG00000095951	HIVEP1	393.97	0.125931	0.263992	0.477026	0.633343	0.999958
ENSG00000096060	FKBP5	140.59	-0.383503	0.415766	-0.922401	0.356319	0.999958
ENSG00000096063	SRPK1	981.061	-0.251015	0.2406	-1.04329	0.296815	0.999958
ENSG00000096070	BRPF3	247.415	-0.470584	0.447429	-1.05175	0.292914	0.999958
ENSG00000096080	MRPS18A	633.45	-0.172974	0.241703	-0.715647	0.47421	0.999958
ENSG00000096092	TMEM14A	365.932	-0.235437	0.361484	-0.651306	0.514849	0.999958
ENSG00000096093	EFHC1	681.795	0.0798662	0.291968	0.273545	0.784435	0.999958
ENSG00000096150	RPS18	29.6165	0.116344	0.561478	0.207211	0.835845	0.999958
ENSG00000096155	BAG6	157.328	0.678061	0.707163	0.958847	0.337636	0.999958
ENSG00000096171	VARS1	23.6912	0.594481	0.892242	0.666278	0.505234	0.999958
ENSG00000096384	HSP90AB1	18910.7	0.0353788	0.295181	0.119854	0.904598	0.999958
ENSG00000096401	CDC5L	2073.84	0.25944	0.15563	1.66703	0.0955078	0.999958
ENSG00000096433	ITPR3	3128.94	-0.00487923	0.38528	-0.0126641	0.989896	0.999958
ENSG00000096654	ZNF184	487.638	0.217671	0.221987	0.980558	0.326811	0.999958
ENSG00000096696	DSP	1228.84	-0.0790251	0.600034	-0.131701	0.895221	0.999958
ENSG00000096717	SIRT1	639.197	0.104735	0.256633	0.408115	0.68319	0.999958
ENSG00000096746	HNRNPH3	319.066	0.081392	0.42964	0.189442	0.849746	0.999958
ENSG00000096872	IFT74	323.699	0.423834	0.347093	1.2211	0.222049	0.999958
ENSG00000096968	JAK2	471.986	-0.0978242	0.248744	-0.393272	0.694119	0.999958
ENSG00000097007	ABL1	2276.39	-0.110862	0.146439	-0.757053	0.449018	0.999958
ENSG00000097021	ACOT7	523.985	0.0913475	0.365181	0.250143	0.802477	0.999958
ENSG00000097033	SH3GLB1	4078.66	-0.0578904	0.170551	-0.339432	0.734284	0.999958
ENSG00000097046	CDC7	158.445	0.148742	0.400669	0.371235	0.710462	0.999958
ENSG00000097096	SYDE2	256.813	0.21588	0.48917	0.44132	0.658982	0.999958
ENSG00000099139	PCSK5	100.454	0.197545	0.394489	0.500762	0.616539	0.999958
ENSG00000099194	SCD	13015.6	-0.25682	0.323057	-0.794967	0.426632	0.999958
ENSG00000099203	TMED1	585.232	0.0406772	0.291354	0.139615	0.888965	0.999958
ENSG00000099204	ABLIM1	720.863	0.0332777	0.583561	0.0570253	0.954525	0.999958
ENSG00000099219	ERMP1	619.021	-0.123918	0.340218	-0.364231	0.715686	0.999958
ENSG00000099246	RAB18	1917.89	0.171264	0.167707	1.0212	0.307158	0.999958
ENSG00000099250	NRP1	8013.97	-0.190429	0.442544	-0.430304	0.666974	0.999958
ENSG00000099251	HSD17B7P2	13.7955	-1.03428	0.881164	-1.17377	0.240488	0.999958
ENSG00000099256	PRTFDC1	161.365	0.155289	0.664197	0.2338	0.815141	0.999958
ENSG00000099260	PALMD	1841.02	0.231189	0.406041	0.569374	0.569103	0.999958
ENSG00000099282	TSPAN15	105.019	-0.18053	0.796458	-0.226666	0.820683	0.999958
ENSG00000099284	MACROH2A2	346.353	0.174312	0.195908	0.889766	0.373591	0.999958
ENSG00000099290	WASHC2A	2114.75	0.0706142	0.236017	0.299191	0.764794	0.999958
ENSG00000099308	MAST3	92.8043	-0.375176	0.464056	-0.808472	0.418819	0.999958
ENSG00000099326	MZF1	118.259	0.415182	0.295648	1.40431	0.160226	0.999958
ENSG00000099330	OCEL1	46.7401	-0.164076	0.440887	-0.37215	0.709781	0.999958
ENSG00000099331	MYO9B	1343.65	-0.049487	0.27846	-0.177716	0.858946	0.999958
ENSG00000099337	KCNK6	76.4098	0.178529	0.601332	0.296889	0.766551	0.999958
ENSG00000099338	CATSPERG	7.99542	0.0885828	1.25207	0.0707489	0.943598	0.999958
ENSG00000099341	PSMD8	5782.38	-0.00945284	0.272924	-0.0346355	0.97237	0.999958
ENSG00000099364	FBXL19	352.754	-0.144168	0.208787	-0.690502	0.489879	0.999958
ENSG00000099365	STX1B	13.8041	1.10182	0.916672	1.20198	0.22937	0.999958
ENSG00000099377	HSD3B7	2570.9	-0.306324	0.348295	-0.879496	0.379133	0.999958
ENSG00000099381	SETD1A	87.5135	-0.197197	0.437056	-0.451194	0.65185	0.999958
ENSG00000099385	BCL7C	1073.12	-0.276753	0.240256	-1.15191	0.249359	0.999958
ENSG00000099622	CIRBP	2053.83	0.347056	0.197961	1.75315	0.0795763	0.999958
ENSG00000099624	ATP5F1D	335.359	-0.375165	0.307847	-1.21867	0.222968	0.999958
ENSG00000099625	CBARP	33.5571	-0.160312	0.548697	-0.292169	0.770157	0.999958
ENSG00000099783	HNRNPM	1373.41	0.114087	0.289198	0.394495	0.693216	0.999958
ENSG00000099785	MARCHF2	656.409	-0.593593	0.342598	-1.73263	0.0831621	0.999958
ENSG00000099795	NDUFB7	1501.39	-0.283306	0.247417	-1.14506	0.252186	0.999958
ENSG00000099797	TECR	624.443	-0.15833	0.271539	-0.583083	0.559837	0.999958
ENSG00000099800	TIMM13	1155.73	-0.114997	0.276484	-0.415926	0.677464	0.999958
ENSG00000099804	CDC34	919.368	-0.0659547	0.260946	-0.252753	0.800459	0.999958
ENSG00000099810	MTAP	997.542	0.0730067	0.184737	0.395193	0.6927	0.999958
ENSG00000099812	MISP	15.8728	0.680033	1.2731	0.534154	0.593235	0.999958
ENSG00000099814	CEP170B	1228.09	0.212312	0.285851	0.742736	0.457641	0.999958
ENSG00000099817	POLR2E	1689.23	-0.366668	0.274324	-1.33662	0.181345	0.999958
ENSG00000099821	POLRMT	405.926	-0.217015	0.260474	-0.833154	0.404758	0.999958
ENSG00000099822	HCN2	47.4031	0.276542	0.815999	0.3389	0.734685	0.999958
ENSG00000099849	RASSF7	39.8619	0.557854	0.551388	1.01173	0.311669	0.999958
ENSG00000099860	GADD45B	288.574	0.214506	0.409135	0.524291	0.600076	0.999958
ENSG00000099864	PALM	153.408	-0.302696	1.05339	-0.287353	0.773842	0.999958
ENSG00000099875	MKNK2	710.609	0.176009	0.337671	0.521245	0.602196	0.999958
ENSG00000099889	ARVCF	136.183	0.303321	0.390872	0.776012	0.437742	0.999958
ENSG00000099899	TRMT2A	549.689	0.184783	0.288244	0.641066	0.52148	0.999958
ENSG00000099901	RANBP1	1508.25	0.129366	0.247001	0.523744	0.600456	0.999958
ENSG00000099904	ZDHHC8	215.203	-0.507061	0.27827	-1.82219	0.0684261	0.999958
ENSG00000099910	KLHL22	696.783	-0.125227	0.198231	-0.631725	0.527566	0.999958
ENSG00000099917	MED15	507.057	-0.298424	0.225957	-1.32071	0.186598	0.999958
ENSG00000099940	SNAP29	464.437	-0.148936	0.235171	-0.633308	0.526533	0.999958
ENSG00000099942	CRKL	2739.79	-0.199976	0.278771	-0.717348	0.473159	0.999958
ENSG00000099949	LZTR1	986.47	-0.0444361	0.217358	-0.204437	0.838012	0.999958
ENSG00000099954	CECR2	74.1859	1.01038	1.00475	1.0056	0.314607	0.999958
[truncated: 13,650 more rows]

## Sheet: Sheet 2
ENSEMBL	SYMBOL	baseMean	log2FoldChange	lfcSE	stat	pvalue	padj
ENSG00000258555	SPECC1L-ADORA2A	13.0855	-20.0202	3.51594	-5.69414	1.23993e-08	2.23697e-05
ENSG00000235715	PSMB8	125.123	-3.22989	0.841204	-3.8396	0.000123233	0.0488032
ENSG00000180776	ZDHHC20	1003.15	-1.59208	0.178599	-8.91427	4.91022e-19	3.98636e-15
ENSG00000169857	AVEN	534.097	-1.39294	0.198836	-7.00548	2.46146e-12	7.99335e-09
ENSG00000047634	SCML1	123.984	-1.38173	0.356642	-3.87427	0.000106945	0.0434119
ENSG00000100934	SEC23A	3751.72	-1.24811	0.167008	-7.47335	7.81784e-14	4.23128e-10
ENSG00000172819	RARG	422.212	-1.22792	0.258572	-4.74883	2.04596e-06	0.00174844
ENSG00000139636	LMBR1L	305.414	-1.07755	0.274575	-3.92444	8.69327e-05	0.0371454
ENSG00000178202	POGLUT3	1203.73	-1.04597	0.176086	-5.94013	2.84797e-09	5.79177e-06
ENSG00000131389	SLC6A6	2064.4	-1.0011	0.199962	-5.00647	5.54384e-07	0.000562596
ENSG00000069869	NEDD4	1646.74	-0.922431	0.128382	-7.18508	6.71692e-13	2.72657e-09
ENSG00000105778	AVL9	1284.68	-0.881943	0.213771	-4.12564	3.69704e-05	0.0200096
ENSG00000146433	TMEM181	1621.92	-0.865545	0.174472	-4.96095	7.01479e-07	0.000669995
ENSG00000089818	NECAP1	800.81	-0.795132	0.133865	-5.9398	2.85361e-09	5.79177e-06
ENSG00000120889	TNFRSF10B	1844.41	-0.787203	0.163976	-4.80073	1.5809e-06	0.00142606
ENSG00000100241	SBF1	2386.48	-0.768196	0.172736	-4.44723	8.6985e-06	0.0058849
ENSG00000121578	B4GALT4	410.756	-0.766972	0.163408	-4.69361	2.6842e-06	0.0020754
ENSG00000112078	KCTD20	2403.43	-0.730067	0.183898	-3.96995	7.18863e-05	0.0324227
ENSG00000144580	CNOT9	886.402	-0.707841	0.178703	-3.96099	7.46404e-05	0.032755
ENSG00000076321	KLHL20	610.993	-0.706968	0.180728	-3.91177	9.16207e-05	0.0381448
ENSG00000107566	ERLIN1	1199.47	-0.651709	0.146513	-4.44814	8.66169e-06	0.0058849
ENSG00000164466	SFXN1	904.233	-0.606087	0.150348	-4.03124	5.54838e-05	0.0264968
ENSG00000149091	DGKZ	670.489	-0.603695	0.146303	-4.12634	3.68584e-05	0.0200096
ENSG00000108578	BLMH	695.588	0.578789	0.131235	4.41033	1.03215e-05	0.00644579
ENSG00000138757	G3BP2	4243.72	0.644417	0.123313	5.22585	1.73354e-07	0.000216519
ENSG00000185127	C6orf120	1460.68	0.660818	0.161323	4.09626	4.19886e-05	0.0219652
ENSG00000167193	CRK	2762.6	0.685246	0.126553	5.4147	6.13907e-08	9.06183e-05
ENSG00000182768	NGRN	2364.74	0.709197	0.177517	3.99508	6.4672e-05	0.0300022
ENSG00000173011	TADA2B	559.804	0.711428	0.166352	4.27665	1.8973e-05	0.0114098
ENSG00000006607	FARP2	813.975	0.724479	0.179292	4.04077	5.32756e-05	0.0262132
ENSG00000213281	NRAS	2893.01	0.777482	0.140851	5.51991	3.39179e-08	5.50725e-05
ENSG00000154727	GABPA	806.392	0.777502	0.190136	4.08918	4.32892e-05	0.0219652
ENSG00000128595	CALU	15261.3	0.827276	0.187431	4.41377	1.01588e-05	0.00644579
ENSG00000196396	PTPN1	824.571	0.845101	0.163055	5.18291	2.18451e-07	0.000253356
ENSG00000135002	RFK	468.275	0.893321	0.212706	4.19979	2.67162e-05	0.0154926
ENSG00000134490	TMEM241	205.442	0.926711	0.172503	5.37214	7.78089e-08	0.000105282
ENSG00000274070	CASTOR2	528.104	0.945438	0.199623	4.73611	2.17855e-06	0.00176865
ENSG00000173726	TOMM20	4083.84	0.979205	0.102148	9.5861	9.14752e-22	1.48528e-17
ENSG00000163041	H3-3A	2544.32	0.990644	0.159152	6.2245	4.83084e-10	1.3073e-06
ENSG00000067048	DDX3Y	718.05	1.30601	0.254745	5.12674	2.94808e-07	0.00031912
ENSG00000284976		20.4247	6.59935	1.45773	4.52713	5.97911e-06	0.00441285
ENSG00000111450	STX2	753.793	-0.762411	0.200686	-3.79902	0.000145267	0.0561596
ENSG00000169246	NPIPB3	15.4592	-2.58611	0.682136	-3.79119	0.000149928	0.0566137
ENSG00000107651	SEC23IP	1093.46	-0.40223	0.107776	-3.73211	0.00018988	0.0700701
ENSG00000197265	GTF2E2	781.075	-0.637796	0.171842	-3.71153	0.00020601	0.0743331
ENSG00000021574	SPAST	616.084	-0.440426	0.119587	-3.68289	0.000230605	0.0799869
ENSG00000158470	B4GALT5	1151.51	-0.571758	0.15529	-3.68187	0.000231532	0.0799869
ENSG00000274538	PHLDA2	25.379	7.63542	2.0968	3.64146	0.000271091	0.0917023
ENSG00000013375	PGM3	1869.54	-0.366477	0.103094	-3.55477	0.000378303	0.123702
ENSG00000082074	FYB1	6.70598	-5.638	1.59006	-3.54577	0.000391474	0.123702
ENSG00000163939	PBRM1	1988.81	-0.834331	0.235512	-3.54263	0.000396163	0.123702
ENSG00000236428	PPP1R18	5.84998	15.0834	4.25367	3.54596	0.00039118	0.123702
ENSG00000048052	HDAC9	838.128	-0.742187	0.210768	-3.52134	0.000429369	0.131541
ENSG00000118412	CASP8AP2	92.3023	-2.22429	0.64162	-3.46668	0.000526936	0.158442
ENSG00000145919	BOD1	1419.86	0.754847	0.219471	3.4394	0.000583013	0.172116
ENSG00000150764	DIXDC1	848.325	-0.444934	0.129775	-3.4285	0.000606935	0.175979
ENSG00000160208	RRP1B	960.61	-0.592108	0.174003	-3.40286	0.000666856	0.189961
ENSG00000081014	AP4E1	559.96	-0.688451	0.203594	-3.3815	0.000720917	0.201819
ENSG00000141429	GALNT1	2869.27	-0.753509	0.224462	-3.35696	0.000788044	0.210976
ENSG00000164983	TMEM65	495.819	0.857691	0.255618	3.35536	0.000792606	0.210976
ENSG00000267699		8.23921	4.37589	1.30296	3.35842	0.000783896	0.210976
ENSG00000112249	ASCC3	4266.99	-0.410668	0.123276	-3.33129	0.000864447	0.223529
ENSG00000205356	TECPR1	558.7	-0.872758	0.26206	-3.33037	0.000867298	0.223529
ENSG00000153214	TMEM87B	518.708	-0.967694	0.291072	-3.32459	0.000885493	0.224652
ENSG00000110536	PTPMT1	326.662	1.15859	0.35074	3.30328	0.000955609	0.235094
ENSG00000285206	PTPMT1	326.662	1.15859	0.35074	3.30328	0.000955609	0.235094
ENSG00000152944	MED21	648.908	0.674842	0.208227	3.2409	0.00119151	0.288755
ENSG00000099622	CIRBP	2490.42	0.491087	0.15179	3.2353	0.00121513	0.290149
ENSG00000112237	CCNC	1359.79	0.640111	0.199683	3.20563	0.00134765	0.312598
ENSG00000286185		5.3767	-5.72276	1.78358	-3.20858	0.00133393	0.312598
ENSG00000235655	H3P6	275.242	1.01164	0.317198	3.18929	0.00142624	0.326166
ENSG00000148343	MIGA2	448.782	-0.505331	0.158694	-3.18432	0.00145095	0.32721
ENSG00000138413	IDH1	2956.64	-1.39353	0.441476	-3.15653	0.00159658	0.35512
ENSG00000067955	CBFB	1040.28	-0.75651	0.241077	-3.13804	0.0017008	0.373187
ENSG00000147649	MTDH	3399.22	-0.44693	0.143439	-3.11581	0.00183438	0.397131
ENSG00000029364	SLC39A9	2920.3	0.699197	0.225387	3.1022	0.00192085	0.408458
ENSG00000143578	CREB3L4	86.637	0.728364	0.234977	3.09972	0.00193701	0.408458
ENSG00000113369	ARRDC3	2444.95	0.526407	0.170308	3.09091	0.00199547	0.41539
ENSG00000169762	TAPT1	245.161	0.795281	0.259624	3.06321	0.00218979	0.450072
ENSG00000140199	SLC12A6	302.468	-0.739156	0.242541	-3.04755	0.00230713	0.46248
ENSG00000163428	LRRC58	1378.18	0.662072	0.217159	3.04879	0.00229763	0.46248
ENSG00000117020	AKT3	1322.84	0.358783	0.117957	3.04165	0.00235287	0.465897
ENSG00000285394	C3orf52	39.3591	4.15859	1.36981	3.03588	0.00239837	0.469184
ENSG00000143384	MCL1	5674.08	0.502284	0.165908	3.02748	0.002466	0.476671
ENSG00000173320	STOX2	69.8305	-1.33447	0.442841	-3.01343	0.00258309	0.49343
ENSG00000124333	VAMP7	1002.62	0.538487	0.179181	3.00526	0.00265351	0.500989
ENSG00000163818	LZTFL1	316.039	1.01723	0.339767	2.99392	0.00275418	0.514019
ENSG00000109586	GALNT7	1376.77	-1.01683	0.340583	-2.98555	0.0028307	0.522296
ENSG00000114999	TTL	2761.63	0.596754	0.201898	2.95572	0.00311941	0.562775
ENSG00000148848	ADAM12	2441.46	-0.835123	0.282313	-2.95815	0.00309492	0.562775
ENSG00000103591	AAGAB	1604.7	0.342493	0.116178	2.94801	0.00319824	0.570658
ENSG00000177565	TBL1XR1	3919.49	0.605425	0.205608	2.94455	0.00323422	0.570804
ENSG00000253958	CLDN23	51.893	-5.55139	1.8892	-2.93849	0.00329819	0.571429
ENSG00000274429	DLG5	930.887	-0.986804	0.335927	-2.93755	0.00330814	0.571429
ENSG00000150867	PIP4K2A	504.281	-0.632341	0.215705	-2.9315	0.00337325	0.576541
ENSG00000022567	SLC45A4	162.275	0.722989	0.248693	2.90716	0.00364732	0.614243
ENSG00000139354	GAS2L3	267.145	-0.506629	0.174958	-2.89571	0.00378299	0.614243
ENSG00000164091	WDR82	2231.24	-0.415341	0.143382	-2.89673	0.00377068	0.614243
ENSG00000170860	LSM3	697.303	0.478341	0.164717	2.90402	0.0036841	0.614243
ENSG00000186298	PPP1CC	2643.3	0.387642	0.133704	2.89925	0.00374059	0.614243
ENSG00000099814	CEP170B	1007.29	-0.722104	0.251061	-2.87622	0.00402475	0.647029
ENSG00000102763	VWA8	375.83	-0.681352	0.237396	-2.8701	0.00410339	0.649286
ENSG00000223654	FLOT1	19.4204	5.3942	1.88022	2.86892	0.00411877	0.649286
ENSG00000173530	TNFRSF10D	846.355	-0.964802	0.336906	-2.86371	0.0041871	0.653711
ENSG00000062725	APPBP2	2258.17	0.414768	0.14539	2.85279	0.00433371	0.655127
ENSG00000085491	SLC25A24	900.209	0.54745	0.192017	2.85105	0.00435756	0.655127
ENSG00000178904	DPY19L3	488.923	-0.719693	0.252178	-2.8539	0.00431855	0.655127
ENSG00000284468	SLC25A24	900.209	0.54745	0.192017	2.85105	0.00435756	0.655127
ENSG00000121644	DESI2	2014.07	-0.744362	0.261961	-2.8415	0.00449021	0.663564
ENSG00000166579	NDEL1	631.108	-0.494888	0.174187	-2.84113	0.00449542	0.663564
ENSG00000184923	NUTM2A	10.5923	-3.86113	1.3621	-2.83469	0.00458696	0.670977
ENSG00000105447	GRWD1	1033.67	0.543458	0.192167	2.82806	0.00468317	0.678288
ENSG00000122515	ZMIZ2	137.771	-0.919207	0.325324	-2.82551	0.00472049	0.678288
ENSG00000116497	S100PBP	710.022	-0.449323	0.159799	-2.8118	0.00492651	0.698838
ENSG00000274958	ITPK1	233.891	-0.958407	0.341034	-2.8103	0.00494958	0.698838
ENSG00000077044	DGKD	68.6474	-1.80948	0.64532	-2.804	0.00504722	0.699406
ENSG00000091157	WDR7	760.51	-0.621407	0.221859	-2.8009	0.00509601	0.699406
ENSG00000112305	SMAP1	519.3	0.346923	0.123945	2.79901	0.0051259	0.699406
ENSG00000159346	ADIPOR1	1748.08	0.428808	0.152878	2.8049	0.00503321	0.699406
ENSG00000146826	TRAPPC14	105.008	-0.885301	0.316841	-2.79415	0.00520367	0.7041
ENSG00000258186	SLC7A5P2	9.5246	-7.19192	2.58304	-2.78428	0.00536464	0.719882
ENSG00000116406	EDEM3	1861.86	-0.482915	0.17417	-2.77266	0.00555994	0.736512
ENSG00000145782	ATG12	861.324	-0.58277	0.21027	-2.77153	0.00557929	0.736512
ENSG00000198324	PHETA1	258.24	-0.651174	0.235325	-2.76712	0.0056554	0.73809
ENSG00000230143	FLOT1	40.8484	2.02033	0.730527	2.76558	0.00568216	0.73809
ENSG00000267261		8.28155	-6.47696	2.34742	-2.75919	0.00579451	0.74671
ENSG00000009954	BAZ1B	2300.19	-0.452753	0.164417	-2.75369	0.0058927	0.753383
ENSG00000085433	WDR47	709.447	-0.350026	0.127508	-2.74513	0.00604868	0.767284
ENSG00000172409	CLP1	416.826	0.570856	0.211149	2.70357	0.00685997	0.824021
ENSG00000172992	DCAKD	379.678	0.587057	0.216613	2.71016	0.00672507	0.824021
ENSG00000196459	TRAPPC2	231.845	0.805031	0.297949	2.70191	0.00689424	0.824021
ENSG00000197535	MYO5A	2252.64	-0.611262	0.225884	-2.70609	0.00680803	0.824021
ENSG00000197885	NKIRAS1	418.186	0.596435	0.220776	2.70154	0.00690194	0.824021
ENSG00000206379	FLOT1	41.1727	1.96232	0.724337	2.70913	0.00674604	0.824021
ENSG00000206480	FLOT1	41.1727	1.96232	0.724337	2.70913	0.00674604	0.824021
ENSG00000242261		11.2177	3.43941	1.26717	2.71423	0.00664293	0.824021
ENSG00000183458	PKD1P3	64.4723	-3.31463	1.22876	-2.69754	0.00698535	0.825061
ENSG00000197506	SLC28A3	37.6711	-1.31087	0.486182	-2.69626	0.00701228	0.825061
ENSG00000092931	MFSD11	551.819	-0.550236	0.204301	-2.69326	0.00707562	0.825125
ENSG00000285991		51.8558	1.34375	0.499267	2.69144	0.00711446	0.825125
ENSG00000165476	REEP3	1167.83	-0.616564	0.229602	-2.68536	0.00724522	0.834331
ENSG00000066583	ISOC1	231.788	0.723522	0.270248	2.67726	0.00742279	0.842752
ENSG00000141401	IMPA2	372.902	0.761499	0.284226	2.6792	0.00737976	0.842752
ENSG00000163904	SENP2	939.784	-0.304977	0.114012	-2.67495	0.00747406	0.842752
ENSG00000084070	SMAP2	277.213	-0.431231	0.161574	-2.66893	0.00760937	0.8489
ENSG00000178033	CALHM5	1005.49	-0.608628	0.228132	-2.66788	0.00763314	0.8489
ENSG00000168175	MAPK1IP1L	1141.68	0.6878	0.258055	2.66532	0.00769144	0.849564
ENSG00000174099	MSRB3	1701.96	0.590127	0.221974	2.65854	0.00784793	0.860992
ENSG00000075790	BCAP29	637.053	-0.579607	0.218391	-2.65399	0.00795471	0.86685
ENSG00000173852	DPY19L1	894.069	-0.502433	0.189577	-2.65028	0.00804252	0.870576
ENSG00000130560	UBAC1	654.177	-0.354307	0.133814	-2.64776	0.00810274	0.871286
ENSG00000233337	UBE2FP3	5.4605	-3.98052	1.50813	-2.63938	0.0083058	0.887246
ENSG00000065559	MAP2K4	839.825	0.481099	0.182934	2.62991	0.00854073	0.906378
ENSG00000135318	NT5E	4727.64	-1.1851	0.451085	-2.62722	0.00860858	0.907646
ENSG00000164465	DCBLD1	458.193	-0.679899	0.259429	-2.62075	0.00877368	0.909899
ENSG00000204120	GIGYF2	2006.29	-0.27505	0.105068	-2.61782	0.00884923	0.909899
ENSG00000213713	PIGCP1	41.5526	-1.28916	0.491711	-2.62179	0.00874692	0.909899
ENSG00000256664		122.594	-0.941012	0.359489	-2.61764	0.0088541	0.909899
ENSG00000186106	ANKRD46	260.743	0.788618	0.301694	2.61396	0.00894987	0.913957
ENSG00000176853	FAM91A1	1211.45	-0.394911	0.151462	-2.60732	0.00912532	0.926049
ENSG00000100605	ITPK1	229.416	-0.962887	0.370197	-2.60102	0.00929481	0.93739
ENSG00000152207	CYSLTR2	3.94585	-4.61353	1.77529	-2.59875	0.0093564	0.937777
ENSG00000234797	RPS3AP6	35.5967	1.09753	0.42339	2.59224	0.00953533	0.949848
ENSG00000283658	RPL23AP82	5.63452	6.36217	2.45701	2.58939	0.00961449	0.951893
ENSG00000165716	DIPK1B	139.89	-0.607864	0.235072	-2.58586	0.00971359	0.955876
ENSG00000100744	GSKIP	548.266	-0.501701	0.194503	-2.5794	0.00989721	0.962281
ENSG00000118900	UBN1	1214.12	-0.472625	0.183087	-2.58143	0.0098392	0.962281
ENSG00000186329	TMEM212	10.2318	-2.17447	0.844487	-2.5749	0.010027	0.969096
ENSG00000117174	ZNHIT6	319.825	0.590366	0.229713	2.57002	0.0101693	0.971289
ENSG00000119535	CSF3R	5.22124	-5.46419	2.12522	-2.57112	0.010137	0.971289
ENSG00000069020	MAST4	221.129	-0.970505	0.37865	-2.56307	0.0103751	0.985154
ENSG00000204531	POU5F1	9.10871	-2.82684	1.10478	-2.55873	0.0105055	0.991729
ENSG00000000003	TSPAN6	1184.08	0.196116	0.247865	0.791223	0.428814	0.999967
ENSG00000000419	DPM1	1040.3	0.00436736	0.188701	0.0231444	0.981535	0.999967
ENSG00000000457	SCYL3	254.686	-0.00325705	0.263517	-0.0123599	0.990138	0.999967
ENSG00000000460	C1orf112	201.715	-0.196152	0.399672	-0.490782	0.623581	0.999967
ENSG00000000971	CFH	2557.81	-0.193276	0.752942	-0.256694	0.797415	0.999967
ENSG00000001036	FUCA2	3327.15	-0.0443162	0.328855	-0.134759	0.892802	0.999967
ENSG00000001084	GCLC	466.998	-0.243709	0.135421	-1.79964	0.0719182	0.999967
ENSG00000001167	NFYA	498.275	-0.100725	0.401989	-0.250567	0.802149	0.999967
ENSG00000001460	STPG1	86.0655	-0.493051	0.415126	-1.18771	0.234946	0.999967
ENSG00000001461	NIPAL3	598.021	-0.361013	0.500971	-0.720627	0.471139	0.999967
ENSG00000001497	LAS1L	576.846	0.169366	0.15108	1.12104	0.262272	0.999967
ENSG00000001561	ENPP4	417.414	-0.202627	0.37949	-0.533946	0.593379	0.999967
ENSG00000001617	SEMA3F	96.4505	0.282498	0.838633	0.336856	0.736225	0.999967
ENSG00000001629	ANKIB1	1970.94	-0.021021	0.121627	-0.172831	0.862784	0.999967
ENSG00000001630	CYP51A1	8608.11	0.0432839	0.44518	0.0972279	0.922545	0.999967
ENSG00000001631	KRIT1	662.795	-0.181516	0.273013	-0.664865	0.506137	0.999967
ENSG00000002016	RAD52	218.893	-0.0789321	0.310485	-0.254222	0.799324	0.999967
ENSG00000002330	BAD	884.595	0.00388929	0.406582	0.00956582	0.992368	0.999967
ENSG00000002549	LAP3	2284.43	0.167413	0.156767	1.06791	0.285562	0.999967
ENSG00000002586	CD99	4248.71	-0.635734	0.429148	-1.48138	0.138504	0.999967
ENSG00000002745	WNT16	4.21881	-2.56282	2.01504	-1.27184	0.20343	0.999967
ENSG00000002822	MAD1L1	717.815	-0.00355019	0.184643	-0.0192274	0.98466	0.999967
ENSG00000002834	LASP1	3448.75	0.100962	0.390209	0.258739	0.795837	0.999967
ENSG00000002919	SNX11	439.817	0.149025	0.222133	0.670882	0.502295	0.999967
ENSG00000003056	M6PR	6828.64	0.0489422	0.187805	0.260601	0.7944	0.999967
ENSG00000003096	KLHL13	208.841	-0.106218	0.725121	-0.146483	0.88354	0.999967
ENSG00000003137	CYP26B1	40.0105	-1.32452	0.939249	-1.41019	0.158484	0.999967
ENSG00000003147	ICA1	5.05052	-1.22375	1.46617	-0.834658	0.40391	0.999967
ENSG00000003249	DBNDD1	273.809	0.19205	0.730828	0.262785	0.792717	0.999967
ENSG00000003393	ALS2	1731.31	-0.135597	0.25314	-0.535659	0.592195	0.999967
ENSG00000003400	CASP10	9.48176	-0.238411	0.930416	-0.256241	0.797764	0.999967
ENSG00000003402	CFLAR	1073.29	-0.20375	0.221179	-0.9212	0.356946	0.999967
ENSG00000003436	TFPI	3204.93	0.218053	0.25654	0.849977	0.395338	0.999967
ENSG00000003509	NDUFAF7	351.722	0.127264	0.310366	0.410044	0.681774	0.999967
ENSG00000003756	RBM5	1587.19	-0.17207	0.254949	-0.674917	0.499728	0.999967
ENSG00000003987	MTMR7	21.6579	0.698179	0.656884	1.06287	0.287843	0.999967
ENSG00000003989	SLC7A2	12.404	0.0339028	1.10313	0.0307333	0.975482	0.999967
ENSG00000004059	ARF5	1590.57	0.200561	0.274928	0.729503	0.465694	0.999967
ENSG00000004139	SARM1	93.4764	-0.295395	0.521212	-0.566746	0.570887	0.999967
ENSG00000004142	POLDIP2	1809.72	0.00344873	0.182707	0.0188757	0.98494	0.999967
ENSG00000004399	PLXND1	1861.54	-0.142825	0.350828	-0.407107	0.683929	0.999967
ENSG00000004455	AK2	2645.63	0.0633236	0.158068	0.40061	0.688707	0.999967
ENSG00000004478	FKBP4	1337.65	0.112775	0.29288	0.385054	0.700198	0.999967
ENSG00000004487	KDM1A	2485.92	0.0513277	0.169411	0.302978	0.761907	0.999967
ENSG00000004534	RBM6	725.322	-0.35174	0.378354	-0.929659	0.352547	0.999967
ENSG00000004660	CAMKK1	162.889	-0.342264	0.692049	-0.494566	0.620907	0.999967
ENSG00000004700	RECQL	2662.94	-0.346497	0.199066	-1.74061	0.0817515	0.999967
ENSG00000004766	VPS50	1106.37	0.18325	0.106374	1.7227	0.0849436	0.999967
ENSG00000004776	HSPB6	29.8619	-0.610929	0.864069	-0.707038	0.479543	0.999967
ENSG00000004777	ARHGAP33	18.7731	-0.748584	0.71158	-1.052	0.292798	0.999967
ENSG00000004779	NDUFAB1	1585.56	0.223287	0.194158	1.15002	0.250134	0.999967
ENSG00000004799	PDK4	83.4629	-0.0622098	0.493551	-0.126045	0.899696	0.999967
ENSG00000004838	ZMYND10	12.6651	0.47383	0.697148	0.67967	0.496714	0.999967
ENSG00000004846	ABCB5	17.4731	0.0860847	1.17677	0.0731534	0.941684	0.999967
ENSG00000004848	ARX	5.73456	1.39239	1.78281	0.78101	0.434797	0.999967
ENSG00000004864	SLC25A13	699.153	0.349157	0.228446	1.5284	0.126412	0.999967
ENSG00000004866	ST7	278.978	-0.00660081	0.26302	-0.0250962	0.979978	0.999967
ENSG00000004897	CDC27	2702.44	-0.0343772	0.197033	-0.174475	0.861492	0.999967
ENSG00000004961	HCCS	396.256	0.0996323	0.233424	0.42683	0.669503	0.999967
ENSG00000004975	DVL2	1130.71	0.000470316	0.16325	0.00288095	0.997701	0.999967
ENSG00000005007	UPF1	1213.17	-0.165136	0.136614	-1.20878	0.226748	0.999967
ENSG00000005020	SKAP2	368.521	-0.117871	0.329615	-0.357601	0.720642	0.999967
ENSG00000005022	SLC25A5	3319.5	0.111988	0.250776	0.446566	0.655188	0.999967
ENSG00000005059	MCUB	734.771	0.0490962	0.171681	0.285974	0.774898	0.999967
ENSG00000005073	HOXA11	222.544	0.018923	0.497361	0.0380469	0.96965	0.999967
ENSG00000005075	POLR2J	582.759	-0.0361526	0.20739	-0.174322	0.861613	0.999967
ENSG00000005100	DHX33	375.905	0.143981	0.212997	0.675976	0.499056	0.999967
ENSG00000005156	LIG3	675.763	-0.0903578	0.25425	-0.355389	0.722298	0.999967
ENSG00000005175	RPAP3	432.683	-0.166196	0.246101	-0.675317	0.499474	0.999967
ENSG00000005187	ACSM3	11.1749	-0.974631	0.736893	-1.32262	0.185961	0.999967
ENSG00000005189	REXO5	125.279	-0.295229	0.333861	-0.884286	0.376542	0.999967
ENSG00000005194	CIAPIN1	1188.39	0.182588	0.242408	0.753225	0.451315	0.999967
ENSG00000005206	SPPL2B	415.569	-0.0133932	0.241779	-0.0553944	0.955824	0.999967
ENSG00000005238	FAM214B	619.786	-0.096832	0.217175	-0.44587	0.655691	0.999967
ENSG00000005243	COPZ2	1332.21	0.113759	0.449279	0.253204	0.800111	0.999967
ENSG00000005249	PRKAR2B	33.4098	-0.294638	0.728348	-0.404529	0.685824	0.999967
ENSG00000005302	MSL3	518.56	-0.0375447	0.17608	-0.213224	0.831152	0.999967
ENSG00000005339	CREBBP	581.017	-0.378308	0.363626	-1.04038	0.298165	0.999967
ENSG00000005379	TSPOAP1	66.5519	-0.248122	0.737611	-0.336386	0.73658	0.999967
ENSG00000005381	MPO	6.1846	0.0802158	1.4268	0.0562209	0.955166	0.999967
ENSG00000005436	GCFC2	389.55	-0.277313	0.250922	-1.10518	0.269083	0.999967
ENSG00000005448	WDR54	185.552	0.365197	0.481037	0.759187	0.44774	0.999967
ENSG00000005469	CROT	600.946	-0.0222029	0.259319	-0.0856202	0.931768	0.999967
ENSG00000005471	ABCB4	10.9047	0.498727	0.78119	0.63842	0.5232	0.999967
ENSG00000005483	KMT2E	720.866	-0.302021	0.234549	-1.28767	0.197861	0.999967
ENSG00000005486	RHBDD2	505.751	0.0876549	0.32724	0.267861	0.788806	0.999967
ENSG00000005513	SOX8	1238.57	0.400276	1.42002	0.28188	0.778035	0.999967
ENSG00000005700	IBTK	1655.01	0.0333207	0.265127	0.125678	0.899987	0.999967
ENSG00000005801	ZNF195	460.465	0.0688761	0.262435	0.26245	0.792975	0.999967
ENSG00000005810	MYCBP2	2196.27	-0.444942	0.255228	-1.74331	0.08128	0.999967
ENSG00000005812	FBXL3	1298.33	0.249988	0.174469	1.43285	0.151899	0.999967
ENSG00000005844	ITGAL	15.6098	-0.24093	0.833041	-0.289218	0.772414	0.999967
ENSG00000005882	PDK2	395.285	-0.139767	0.190716	-0.732856	0.463646	0.999967
ENSG00000005884	ITGA3	12157.9	0.13368	0.329029	0.406285	0.684533	0.999967
ENSG00000005889	ZFX	1998.38	0.0736827	0.260178	0.283201	0.777023	0.999967
ENSG00000005893	LAMP2	8832.74	0.14591	0.298857	0.488227	0.625389	0.999967
ENSG00000005981	ASB4	6.9585	-0.310028	1.44299	-0.214851	0.829884	0.999967
ENSG00000006007	GDE1	2452.17	-0.0127651	0.218266	-0.0584842	0.953363	0.999967
ENSG00000006015	REX1BD	553.906	-0.0963394	0.223717	-0.43063	0.666737	0.999967
ENSG00000006016	CRLF1	1485.29	-0.232033	0.486644	-0.476802	0.633503	0.999967
ENSG00000006025	OSBPL7	139.587	-0.287534	0.509554	-0.564286	0.572559	0.999967
ENSG00000006042	TMEM98	1629.74	0.163354	0.305505	0.5347	0.592857	0.999967
ENSG00000006062	MAP3K14	141.233	-0.49195	0.653602	-0.752675	0.451645	0.999967
ENSG00000006071	ABCC8	15.352	0.805145	0.78915	1.02027	0.307601	0.999967
ENSG00000006118	TMEM132A	899.044	0.109614	0.596885	0.183644	0.854293	0.999967
ENSG00000006125	AP2B1	3234.23	-0.0296671	0.233131	-0.127255	0.898738	0.999967
ENSG00000006194	ZNF263	694.276	0.0925686	0.172125	0.537799	0.590716	0.999967
ENSG00000006282	SPATA20	1528.34	0.0499927	0.592429	0.084386	0.93275	0.999967
ENSG00000006283	CACNA1G	6.82975	-1.21421	1.29431	-0.938109	0.348188	0.999967
ENSG00000006327	TNFRSF12A	2833.78	0.106743	0.193487	0.551678	0.581169	0.999967
ENSG00000006432	MAP3K9	86.4979	0.30561	0.732434	0.417253	0.676494	0.999967
ENSG00000006451	RALA	1318.09	0.124708	0.242446	0.514373	0.606991	0.999967
ENSG00000006453	BAIAP2L1	109.851	-0.0872647	0.510732	-0.170862	0.864332	0.999967
ENSG00000006459	KDM7A	379.371	0.140687	0.277011	0.507873	0.611542	0.999967
ENSG00000006468	ETV1	534.6	-0.183079	0.302841	-0.604538	0.545486	0.999967
ENSG00000006530	AGK	527.617	0.00603318	0.148246	0.0406971	0.967537	0.999967
ENSG00000006534	ALDH3B1	1261.14	0.150599	0.392571	0.383622	0.701258	0.999967
ENSG00000006576	PHTF2	644.102	-0.807546	0.322851	-2.5013	0.012374	0.999967
ENSG00000006606	CCL26	54.9092	-0.515047	0.896316	-0.574627	0.565544	0.999967
ENSG00000006625	GGCT	558.989	0.279803	0.318701	0.877949	0.379972	0.999967
ENSG00000006634	DBF4	281.701	-0.310969	0.371957	-0.836035	0.403135	0.999967
ENSG00000006638	TBXA2R	10.9692	-0.549004	0.886738	-0.619128	0.535832	0.999967
ENSG00000006652	IFRD1	636.267	-0.130597	0.56893	-0.229549	0.818443	0.999967
ENSG00000006695	COX10	238.258	-0.119669	0.265867	-0.450108	0.652633	0.999967
ENSG00000006704	GTF2IRD1	306.867	-0.0994889	0.210818	-0.471919	0.636985	0.999967
ENSG00000006712	PAF1	795.969	0.0181104	0.223428	0.0810569	0.935397	0.999967
ENSG00000006715	VPS41	2512.3	-0.171431	0.297971	-0.575328	0.565069	0.999967
ENSG00000006740	ARHGAP44	29.97	-0.453397	0.730888	-0.620337	0.535036	0.999967
ENSG00000006744	ELAC2	1706.85	0.126244	0.153005	0.825099	0.409315	0.999967
ENSG00000006747	SCIN	14.9961	0.497646	0.935424	0.532	0.594726	0.999967
ENSG00000006756	ARSD	821.704	0.108679	0.181078	0.60018	0.548386	0.999967
ENSG00000006757	PNPLA4	237.974	0.449041	0.348085	1.29003	0.197039	0.999967
ENSG00000006788	MYH13	10.7161	0.287689	1.14924	0.250329	0.802333	0.999967
ENSG00000006831	ADIPOR2	562.827	0.109601	0.187306	0.585144	0.558451	0.999967
ENSG00000006837	CDKL3	67.5617	0.328447	0.431233	0.761646	0.446271	0.999967
ENSG00000007047	MARK4	229.635	0.0603615	0.195786	0.308303	0.757852	0.999967
ENSG00000007080	CCDC124	239.493	-0.328812	0.376474	-0.873399	0.382446	0.999967
ENSG00000007168	PAFAH1B1	4471.48	0.0946512	0.114611	0.825846	0.408892	0.999967
ENSG00000007202	KIAA0100	8961.8	0.0509077	0.163396	0.311561	0.755374	0.999967
ENSG00000007237	GAS7	375.945	0.204022	1.04859	0.194569	0.845731	0.999967
ENSG00000007255	TRAPPC6A	194.269	0.137539	0.378857	0.363037	0.716577	0.999967
ENSG00000007264	MATK	4.28345	-0.876549	3.31964	-0.26405	0.791742	0.999967
ENSG00000007312	CD79B	11.1483	-0.288614	0.566564	-0.50941	0.610465	0.999967
ENSG00000007314	SCN4A	743.111	-0.092109	1.81799	-0.0506652	0.959592	0.999967
ENSG00000007341	ST7L	426.915	0.106035	0.353752	0.299745	0.764372	0.999967
ENSG00000007372	PAX6	7.72957	-0.227334	1.36674	-0.166334	0.867894	0.999967
ENSG00000007376	RPUSD1	378.677	-0.0405147	0.222039	-0.182467	0.855217	0.999967
ENSG00000007384	RHBDF1	805.308	-0.0509012	0.250765	-0.202983	0.839148	0.999967
ENSG00000007392	LUC7L	404.555	-0.129408	0.424307	-0.304986	0.760377	0.999967
ENSG00000007516	BAIAP3	7.44559	0.159784	0.764598	0.208978	0.834466	0.999967
ENSG00000007520	TSR3	856.943	-0.0468656	0.212731	-0.220305	0.825634	0.999967
ENSG00000007541	PIGQ	421.243	0.0612417	0.164768	0.371684	0.710128	0.999967
ENSG00000007545	CRAMP1	250.545	-0.21902	0.224973	-0.97354	0.330285	0.999967
ENSG00000007866	TEAD3	266.243	-0.0655475	0.195374	-0.335497	0.73725	0.999967
ENSG00000007923	DNAJC11	849.536	0.00234189	0.158317	0.0147925	0.988198	0.999967
ENSG00000007944	MYLIP	137.89	0.267879	0.672874	0.398111	0.690548	0.999967
ENSG00000007968	E2F2	49.6653	1.21093	0.800983	1.51181	0.130583	0.999967
ENSG00000008018	PSMB1	4425.36	0.00685465	0.196533	0.0348778	0.972177	0.999967
ENSG00000008083	JARID2	431.952	0.142316	0.343354	0.414488	0.678517	0.999967
ENSG00000008086	CDKL5	232.229	-0.0651486	0.30956	-0.210456	0.833312	0.999967
ENSG00000008128	CDK11A	96.9859	-0.283639	0.40584	-0.698893	0.484619	0.999967
ENSG00000008130	NADK	907.147	-0.22846	0.16848	-1.35601	0.175097	0.999967
ENSG00000008226	DLEC1	8.17476	-1.86537	1.12687	-1.65535	0.0978537	0.999967
ENSG00000008256	CYTH3	1877.61	0.0916986	0.255998	0.3582	0.720193	0.999967
ENSG00000008277	ADAM22	11.0617	-1.40592	0.883466	-1.59137	0.111526	0.999967
ENSG00000008282	SYPL1	932.067	-0.286576	0.21334	-1.34328	0.179182	0.999967
ENSG00000008283	CYB561	259.038	-0.420708	0.559499	-0.751937	0.452089	0.999967
ENSG00000008294	SPAG9	3097.11	-0.259308	0.184829	-1.40296	0.160629	0.999967
ENSG00000008300	CELSR3	13.6614	-1.6503	0.696601	-2.36907	0.0178329	0.999967
ENSG00000008311	AASS	654.853	-0.0227823	0.339311	-0.0671428	0.946468	0.999967
ENSG00000008323	PLEKHG6	16.599	0.136984	0.688961	0.198827	0.842398	0.999967
ENSG00000008324	SS18L2	220.481	0.0556943	0.206851	0.269249	0.787738	0.999967
ENSG00000008382	MPND	119.531	0.384913	0.344023	1.11886	0.263201	0.999967
ENSG00000008394	MGST1	884.73	0.0089484	0.61392	0.0145758	0.988371	0.999967
ENSG00000008405	CRY1	442.733	0.235105	0.233977	1.00482	0.314983	0.999967
ENSG00000008441	NFIX	1348.62	-0.283809	0.318486	-0.89112	0.372865	0.999967
ENSG00000008513	ST3GAL1	585.264	-0.139376	0.516733	-0.269726	0.787371	0.999967
ENSG00000008516	MMP25	6.11764	0.362847	1.58107	0.229495	0.818484	0.999967
ENSG00000008517	IL32	547.448	0.0961785	0.945135	0.101762	0.918946	0.999967
ENSG00000008710	PKD1	2077.75	-0.127762	0.181554	-0.703712	0.481612	0.999967
ENSG00000008735	MAPK8IP2	6.53672	-1.17822	1.42602	-0.82623	0.408673	0.999967
ENSG00000008838	MED24	644.734	0.0207486	0.163641	0.126793	0.899104	0.999967
ENSG00000008853	RHOBTB2	497.887	-0.224681	0.23015	-0.976236	0.328948	0.999967
ENSG00000008869	HEATR5B	791.385	0.127665	0.130011	0.981951	0.326124	0.999967
ENSG00000008952	SEC62	1431.84	0.0946776	0.123664	0.765606	0.443911	0.999967
ENSG00000008988	RPS20	18548.5	0.247966	0.23553	1.0528	0.292433	0.999967
ENSG00000009307	CSDE1	24799.4	0.0712723	0.185331	0.384568	0.700558	0.999967
ENSG00000009335	UBE3C	3345.2	-0.145646	0.179979	-0.809237	0.418379	0.999967
ENSG00000009413	REV3L	2661.11	-0.430253	0.429844	-1.00095	0.31685	0.999967
ENSG00000009709	PAX7	417.377	0.172001	1.01045	0.170222	0.864836	0.999967
ENSG00000009724	MASP2	8.38054	0.146534	1.26603	0.115743	0.907856	0.999967
ENSG00000009780	FAM76A	492.342	0.147377	0.163186	0.903125	0.36646	0.999967
ENSG00000009790	TRAF3IP3	7.02765	-0.731778	1.2037	-0.607942	0.543226	0.999967
ENSG00000009830	POMT2	552.963	-0.0250741	0.159103	-0.157596	0.874775	0.999967
ENSG00000009844	VTA1	1545	0.289111	0.255979	1.12944	0.258714	0.999967
ENSG00000010017	RANBP9	994.354	-0.253402	0.164778	-1.53784	0.124087	0.999967
ENSG00000010030	ETV7	20.3219	-0.705585	0.815532	-0.865183	0.386938	0.999967
ENSG00000010072	SPRTN	342.424	0.235827	0.24718	0.954069	0.340049	0.999967
ENSG00000010165	METTL13	640.596	-0.0251991	0.145586	-0.173087	0.862583	0.999967
ENSG00000010219	DYRK4	306.553	-0.0337984	0.218788	-0.15448	0.877231	0.999967
ENSG00000010244	ZNF207	2946.26	0.135775	0.176143	0.770824	0.440811	0.999967
ENSG00000010256	UQCRC1	2890.67	0.133907	0.20287	0.660064	0.509213	0.999967
ENSG00000010270	STARD3NL	1444.78	0.285669	0.182392	1.56623	0.117294	0.999967
ENSG00000010278	CD9	1878.52	0.0986633	0.342712	0.28789	0.773431	0.999967
ENSG00000010282	HHATL	5.92598	-0.432612	1.56361	-0.276675	0.782029	0.999967
ENSG00000010292	NCAPD2	981.944	-0.127744	0.30268	-0.422042	0.672995	0.999967
ENSG00000010295	IFFO1	1678.68	-0.0211242	0.187557	-0.112628	0.910325	0.999967
ENSG00000010318	PHF7	69.4055	-0.123364	0.511652	-0.24111	0.80947	0.999967
ENSG00000010322	NISCH	1270.83	-0.107311	0.212852	-0.504158	0.614151	0.999967
ENSG00000010361	FUZ	205.359	0.190423	0.268865	0.708248	0.478791	0.999967
ENSG00000010379	SLC6A13	4.92772	-0.00235122	1.7245	-0.00136342	0.998912	0.999967
ENSG00000010404	IDS	1125.72	-0.183703	0.282122	-0.651147	0.514952	0.999967
ENSG00000010438	PRSS3	12.2016	0.116291	1.53492	0.0757638	0.939607	0.999967
ENSG00000010539	ZNF200	263.885	-0.0338769	0.271249	-0.124892	0.900609	0.999967
ENSG00000010626	LRRC23	197.034	0.289806	0.299253	0.968432	0.332829	0.999967
ENSG00000010704	HFE	215.206	-0.291761	0.46815	-0.62322	0.53314	0.999967
ENSG00000010803	SCMH1	435.126	0.082508	0.15863	0.52013	0.602973	0.999967
ENSG00000010810	FYN	1761.6	-0.199166	0.46226	-0.430852	0.666576	0.999967
ENSG00000010818	HIVEP2	1071.12	-0.391081	0.237427	-1.64716	0.099525	0.999967
ENSG00000011007	ELOA	1313.38	0.326607	0.24695	1.32257	0.18598	0.999967
ENSG00000011009	LYPLA2	674.327	0.234831	0.256342	0.916082	0.359624	0.999967
ENSG00000011021	CLCN6	316.54	-0.0353673	0.335165	-0.105522	0.915962	0.999967
ENSG00000011028	MRC2	7644.47	-0.241814	0.256165	-0.943978	0.345181	0.999967
ENSG00000011052	NME1-NME2	217.963	-0.0661859	0.323778	-0.204418	0.838027	0.999967
ENSG00000011105	TSPAN9	2484.77	-0.0349914	0.731074	-0.0478631	0.961825	0.999967
ENSG00000011114	BTBD7	182.106	-0.0803258	0.217844	-0.368731	0.712328	0.999967
ENSG00000011132	APBA3	183.214	0.133705	0.206136	0.648622	0.516583	0.999967
ENSG00000011143	MKS1	261.44	-0.0618029	0.175645	-0.351863	0.724941	0.999967
ENSG00000011198	ABHD5	1170.25	0.0711368	0.291054	0.244411	0.806912	0.999967
ENSG00000011201	ANOS1	22.14	0.00434632	0.59986	0.00724555	0.994219	0.999967
ENSG00000011243	AKAP8L	698.78	-0.108648	0.200157	-0.542814	0.587258	0.999967
ENSG00000011258	MBTD1	337.86	0.0137099	0.445814	0.0307525	0.975467	0.999967
ENSG00000011260	UTP18	1039.69	0.12169	0.125147	0.972374	0.330865	0.999967
ENSG00000011275	RNF216	1669.48	-0.0788532	0.156207	-0.504798	0.613701	0.999967
ENSG00000011295	TTC19	804.644	0.0507358	0.176478	0.287491	0.773737	0.999967
ENSG00000011304	PTBP1	1857.65	0.0429511	0.199514	0.215279	0.82955	0.999967
ENSG00000011332	DPF1	30.2687	-0.316166	0.491372	-0.643435	0.519942	0.999967
ENSG00000011347	SYT7	34.0131	-0.140524	0.989809	-0.141971	0.887103	0.999967
ENSG00000011376	LARS2	832.759	0.0656772	0.25746	0.255096	0.798649	0.999967
ENSG00000011405	PIK3C2A	1666.18	-0.0534779	0.214868	-0.248888	0.803448	0.999967
ENSG00000011422	PLAUR	843.082	-0.288128	0.357481	-0.805994	0.420246	0.999967
ENSG00000011426	ANLN	1610.41	-0.313278	0.709586	-0.441494	0.658856	0.999967
ENSG00000011451	WIZ	240.191	-0.339115	0.319406	-1.06171	0.288369	0.999967
ENSG00000011454	RABGAP1	1538.76	0.0775851	0.154182	0.503206	0.614819	0.999967
ENSG00000011465	DCN	3380.2	-0.206937	0.650795	-0.317975	0.750504	0.999967
ENSG00000011478	QPCTL	138.287	0.0468474	0.289565	0.161786	0.871475	0.999967
ENSG00000011485	PPP5C	696.105	-0.0822578	0.166056	-0.495361	0.620345	0.999967
ENSG00000011523	CEP68	666.574	-0.0324024	0.248116	-0.130594	0.896096	0.999967
ENSG00000011566	MAP4K3	796.388	0.0201396	0.300971	0.0669156	0.946649	0.999967
ENSG00000011590	ZBTB32	8.83413	0.227789	0.792179	0.287548	0.773693	0.999967
ENSG00000011638	LDAF1	631.11	0.0712809	0.364376	0.195625	0.844904	0.999967
ENSG00000012048	BRCA1	361.618	-0.133706	0.470952	-0.283907	0.776482	0.999967
ENSG00000012061	ERCC1	1748.99	0.0194075	0.239891	0.0809013	0.93552	0.999967
ENSG00000012171	SEMA3B	125.126	-0.615509	0.565023	-1.08935	0.275999	0.999967
ENSG00000012174	MBTPS2	299.128	-0.707413	0.338047	-2.09264	0.0363809	0.999967
ENSG00000012211	PRICKLE3	61.9697	-0.185277	0.372834	-0.496941	0.619231	0.999967
ENSG00000012232	EXTL3	1777.72	0.0601533	0.214072	0.280995	0.778714	0.999967
ENSG00000012660	ELOVL5	1792.91	-0.158625	0.222499	-0.712926	0.475892	0.999967
ENSG00000012817	KDM5D	516.256	-0.138651	0.210443	-0.658854	0.509989	0.999967
ENSG00000012822	CALCOCO1	1176.1	-0.041551	0.309218	-0.134374	0.893106	0.999967
ENSG00000012963	UBR7	934.193	0.042545	0.18469	0.23036	0.817812	0.999967
ENSG00000012983	MAP4K5	991.985	-0.247007	0.245549	-1.00594	0.314446	0.999967
ENSG00000013016	EHD3	461.337	-0.163956	0.464536	-0.352946	0.724129	0.999967
ENSG00000013275	PSMC4	934.831	0.0784645	0.193587	0.40532	0.685242	0.999967
ENSG00000013288	MAN2B2	1118.01	-0.314105	0.294868	-1.06524	0.286768	0.999967
ENSG00000013293	SLC7A14	49.9271	0.530031	0.780824	0.678811	0.497258	0.999967
ENSG00000013297	CLDN11	1556.33	0.0492052	0.620547	0.0792932	0.936799	0.999967
ENSG00000013306	SLC25A39	1428.06	0.190268	0.304665	0.624514	0.53229	0.999967
ENSG00000013364	MVP	11388.1	0.104827	0.402727	0.260292	0.794639	0.999967
ENSG00000013374	NUB1	856.184	0.100521	0.201892	0.497894	0.618559	0.999967
ENSG00000013392	RWDD2A	166.218	-0.00975924	0.253485	-0.0385003	0.969289	0.999967
ENSG00000013441	CLK1	686.069	-0.509352	0.500717	-1.01725	0.309036	0.999967
ENSG00000013503	POLR3B	506.341	-0.0357696	0.256966	-0.1392	0.889292	0.999967
ENSG00000013523	ANGEL1	182.604	-0.264197	0.282425	-0.935461	0.349551	0.999967
ENSG00000013561	RNF14	2416.77	0.104281	0.174894	0.59625	0.551008	0.999967
ENSG00000013563	DNASE1L1	1128.16	0.119522	0.364925	0.327524	0.743271	0.999967
ENSG00000013573	DDX11	496.599	-0.14555	0.49712	-0.292788	0.769685	0.999967
ENSG00000013583	HEBP1	235.909	0.0604709	0.291131	0.20771	0.835455	0.999967
ENSG00000013588	GPRC5A	86.4591	0.0742372	0.579321	0.128145	0.898034	0.999967
ENSG00000013619	MAMLD1	55.7004	-0.829712	0.655291	-1.26617	0.205451	0.999967
ENSG00000013725	CD6	16.0424	0.749385	0.75413	0.993707	0.320365	0.999967
ENSG00000013810	TACC3	199.105	-0.153013	0.58398	-0.262017	0.793308	0.999967
ENSG00000014123	UFL1	1219.64	0.0204916	0.140397	0.145955	0.883957	0.999967
ENSG00000014138	POLA2	262.379	0.128698	0.443474	0.290204	0.77166	0.999967
ENSG00000014164	ZC3H3	46.4418	0.409973	0.360711	1.13657	0.255718	0.999967
ENSG00000014216	CAPN1	3453.27	0.0558903	0.353517	0.158098	0.87438	0.999967
ENSG00000014641	MDH1	3787.96	0.110673	0.219841	0.50342	0.614669	0.999967
ENSG00000014824	SLC30A9	2359.24	0.0921532	0.13083	0.704372	0.481201	0.999967
ENSG00000014914	MTMR11	165.163	-0.0238688	0.542803	-0.0439732	0.964926	0.999967
ENSG00000014919	COX15	1191.5	0.262557	0.173645	1.51204	0.130525	0.999967
ENSG00000015133	CCDC88C	144.793	-0.0736207	1.57203	-0.0468316	0.962647	0.999967
ENSG00000015153	YAF2	269.134	-0.287403	0.211269	-1.36036	0.173715	0.999967
ENSG00000015171	ZMYND11	2109.53	0.0304339	0.164269	0.185269	0.853018	0.999967
ENSG00000015285	WAS	8.3772	0.971917	0.862363	1.12704	0.259726	0.999967
ENSG00000015475	BID	658.526	0.0126548	0.452906	0.0279414	0.977709	0.999967
ENSG00000015479	MATR3	8887.92	0.0673214	0.168803	0.398816	0.690029	0.999967
ENSG00000015532	XYLT2	965.587	-0.125764	0.350282	-0.359037	0.719567	0.999967
ENSG00000015568	RGPD5	298.259	-0.321688	0.935978	-0.343692	0.731078	0.999967
ENSG00000015676	NUDCD3	2015.96	-0.0858536	0.288997	-0.297075	0.76641	0.999967
ENSG00000016391	CHDH	47.7934	-0.46329	0.847234	-0.546826	0.584498	0.999967
ENSG00000016402	IL20RA	202.179	0.289838	0.894773	0.323924	0.745996	0.999967
ENSG00000016864	GLT8D1	957.01	-0.0161081	0.236387	-0.0681428	0.945672	0.999967
ENSG00000017260	ATP2C1	2004.25	0.0264757	0.151893	0.174305	0.861626	0.999967
ENSG00000017427	IGF1	30.3608	0.0688581	0.775954	0.0887398	0.929289	0.999967
ENSG00000017483	SLC38A5	627.357	0.282775	0.606083	0.466562	0.640813	0.999967
ENSG00000017797	RALBP1	2065.82	-0.000512181	0.180967	-0.00283024	0.997742	0.999967
ENSG00000018189	RUFY3	855.593	-0.0289605	0.17581	-0.164726	0.86916	0.999967
ENSG00000018236	CNTN1	4.15577	-1.75963	2.3713	-0.742052	0.458056	0.999967
ENSG00000018280	SLC11A1	8.7088	-0.175023	1.3659	-0.128137	0.898041	0.999967
ENSG00000018408	WWTR1	2883.64	0.587329	0.501509	1.17112	0.241549	0.999967
ENSG00000018510	AGPS	2268.73	-0.06426	0.246942	-0.260223	0.794692	0.999967
ENSG00000018610	STEEP1	462.455	-0.191378	0.19168	-0.998424	0.318074	0.999967
ENSG00000018625	ATP1A2	698.22	-0.255856	1.48126	-0.172728	0.862865	0.999967
ENSG00000018699	TTC27	784.245	-0.00697678	0.127713	-0.0546284	0.956435	0.999967
ENSG00000018869	ZNF582	82.8301	0.206872	0.285608	0.724323	0.468868	0.999967
ENSG00000019144	PHLDB1	1541.92	-0.0886933	0.30805	-0.287919	0.773409	0.999967
ENSG00000019169	MARCO	4.25831	0.127918	2.39119	0.0534956	0.957337	0.999967
ENSG00000019485	PRDM11	138.565	-0.0938523	0.279062	-0.336314	0.736634	0.999967
ENSG00000019549	SNAI2	1349.23	-0.0730889	0.102407	-0.713712	0.475406	0.999967
ENSG00000019582	CD74	28.611	0.407491	0.896132	0.454721	0.64931	0.999967
ENSG00000019991	HGF	107.314	-0.0313903	0.967455	-0.0324463	0.974116	0.999967
ENSG00000019995	ZRANB1	1313.3	0.107663	0.176282	0.610741	0.541371	0.999967
ENSG00000020129	NCDN	637.829	-0.10524	0.237661	-0.442817	0.657898	0.999967
ENSG00000020181	ADGRA2	503.544	-0.239411	0.384399	-0.622818	0.533404	0.999967
ENSG00000020256	ZFP64	202.002	-0.133132	0.260143	-0.511763	0.608817	0.999967
ENSG00000020426	MNAT1	732.457	0.133157	0.284615	0.467851	0.639891	0.999967
ENSG00000020577	SAMD4A	1607.94	-0.296191	0.484422	-0.611431	0.540915	0.999967
ENSG00000020922	MRE11	419.903	-0.326609	0.181778	-1.79675	0.0723754	0.999967
ENSG00000021300	PLEKHB1	3.16935	2.07988	1.82795	1.13782	0.255197	0.999967
ENSG00000021355	SERPINB1	505.063	-0.15323	0.30934	-0.495343	0.620358	0.999967
ENSG00000021645	NRXN3	8.70425	0.562585	1.49569	0.376138	0.706814	0.999967
ENSG00000021762	OSBPL5	378.829	-0.0951473	0.350931	-0.271128	0.786293	0.999967
ENSG00000021776	AQR	2091.6	-0.0291534	0.137975	-0.211296	0.832657	0.999967
ENSG00000021826	CPS1	609.214	-0.160424	0.206978	-0.775076	0.438295	0.999967
ENSG00000022267	FHL1	2694.37	-0.0257924	0.699009	-0.0368985	0.970566	0.999967
ENSG00000022277	RTF2	3259.85	0.0884171	0.140429	0.629623	0.528941	0.999967
ENSG00000022840	RNF10	1868.36	-0.136472	0.193237	-0.706242	0.480038	0.999967
ENSG00000022976	ZNF839	407.635	0.315994	0.364817	0.866171	0.386396	0.999967
ENSG00000023041	ZDHHC6	720.234	-0.0276967	0.177325	-0.156192	0.875882	0.999967
ENSG00000023171	GRAMD1B	306.079	0.104067	0.211572	0.491877	0.622806	0.999967
ENSG00000023191	RNH1	3470.16	0.0018239	0.283601	0.00643122	0.994869	0.999967
ENSG00000023228	NDUFS1	1717.78	0.012742	0.146983	0.0866901	0.930918	0.999967
ENSG00000023287	RB1CC1	1838.92	0.0694549	0.244181	0.284441	0.776073	0.999967
ENSG00000023318	ERP44	595.525	0.0717569	0.183584	0.390868	0.695895	0.999967
ENSG00000023330	ALAS1	1601.36	0.00967551	0.170754	0.0566636	0.954813	0.999967
ENSG00000023445	BIRC3	88.2216	-0.633736	0.546708	-1.15919	0.246381	0.999967
ENSG00000023516	AKAP11	1157.11	-0.292874	0.275709	-1.06226	0.288119	0.999967
ENSG00000023572	GLRX2	812.552	0.0315205	0.252734	0.124718	0.900747	0.999967
ENSG00000023608	SNAPC1	507.854	-0.0837958	0.346281	-0.241988	0.80879	0.999967
ENSG00000023697	DERA	1364.63	0.105924	0.177726	0.595994	0.551179	0.999967
ENSG00000023734	STRAP	3287.07	0.0500037	0.290224	0.172293	0.863207	0.999967
ENSG00000023839	ABCC2	9.17151	0.445838	1.22472	0.364034	0.715833	0.999967
ENSG00000023892	DEF6	14.3914	1.05869	1.03273	1.02514	0.305297	0.999967
ENSG00000023902	PLEKHO1	2239.32	-0.143807	0.149215	-0.963755	0.335169	0.999967
ENSG00000023909	GCLM	951.543	0.148877	0.274863	0.541641	0.588066	0.999967
ENSG00000024048	UBR2	1762.5	0.00666654	0.126963	0.0525078	0.958124	0.999967
ENSG00000024422	EHD2	885.293	-0.557287	0.360763	-1.54475	0.122408	0.999967
ENSG00000024526	DEPDC1	404.215	0.103409	0.765515	0.135085	0.892545	0.999967
ENSG00000024862	CCDC28A	186.831	0.0753562	0.203811	0.369736	0.711579	0.999967
ENSG00000025039	RRAGD	672.52	0.183067	0.466523	0.392407	0.694757	0.999967
ENSG00000025156	HSF2	505.593	0.194516	0.16971	1.14616	0.251727	0.999967
ENSG00000025293	PHF20	1117.27	-0.253469	0.217303	-1.16643	0.24344	0.999967
ENSG00000025423	HSD17B6	31.9604	-0.402143	1.1844	-0.339533	0.734208	0.999967
ENSG00000025434	NR1H3	86.2726	0.26182	0.396383	0.660525	0.508917	0.999967
ENSG00000025708	TYMP	124.405	0.196973	0.616917	0.319286	0.749509	0.999967
ENSG00000025770	NCAPH2	845.879	0.102409	0.158478	0.646203	0.518148	0.999967
ENSG00000025772	TOMM34	832.476	-0.0613086	0.344565	-0.177931	0.858778	0.999967
ENSG00000025796	SEC63	667.185	-0.193559	0.400636	-0.48313	0.629003	0.999967
ENSG00000025800	KPNA6	2555.06	-0.0399811	0.158057	-0.252954	0.800304	0.999967
ENSG00000026025	VIM	68869.3	-0.355378	0.475657	-0.747132	0.454984	0.999967
ENSG00000026036	RTEL1-TNFRSF6B	62.3178	-0.753581	0.590471	-1.27624	0.201872	0.999967
ENSG00000026103	FAS	847.997	-0.0598479	0.419078	-0.142808	0.886442	0.999967
ENSG00000026297	RNASET2	305.837	-0.0842459	0.547926	-0.153754	0.877804	0.999967
ENSG00000026508	CD44	6513.49	-0.0931845	0.438594	-0.212462	0.831747	0.999967
ENSG00000026559	KCNG1	71.1715	0.232549	0.866056	0.268515	0.788303	0.999967
ENSG00000026652	AGPAT4	320.305	0.212005	0.183051	1.15818	0.246791	0.999967
ENSG00000026950	BTN3A1	420.418	0.106236	0.322022	0.329903	0.741473	0.999967
ENSG00000027001	MIPEP	793.21	0.0563607	0.203395	0.2771	0.781703	0.999967
ENSG00000027075	PRKCH	53.6028	-0.354622	0.526427	-0.67364	0.50054	0.999967
ENSG00000027697	IFNGR1	1061.77	0.147405	0.17112	0.86141	0.389012	0.999967
ENSG00000027847	B4GALT7	603.345	-0.0809137	0.199514	-0.405553	0.685071	0.999967
ENSG00000028116	VRK2	347.505	0.0419831	0.314909	0.133318	0.893942	0.999967
ENSG00000028137	TNFRSF1B	211.75	-0.228422	0.421464	-0.541974	0.587837	0.999967
ENSG00000028203	VEZT	1482.19	-0.291995	0.297656	-0.980979	0.326603	0.999967
ENSG00000028277	POU2F2	8.27913	-0.0694085	0.969325	-0.0716049	0.942916	0.999967
ENSG00000028310	BRD9	573.334	0.0785555	0.187057	0.419955	0.674518	0.999967
ENSG00000028528	SNX1	1221.98	-0.0774192	0.321362	-0.240909	0.809625	0.999967
ENSG00000028839	TBPL1	243.035	-0.486519	0.23268	-2.09093	0.0365341	0.999967
ENSG00000029153	ARNTL2	1108.84	0.0153351	0.295358	0.0519202	0.958592	0.999967
ENSG00000029363	BCLAF1	3885.85	-0.140128	0.193752	-0.723233	0.469537	0.999967
ENSG00000029534	ANK1	591.271	0.299006	0.877086	0.340908	0.733173	0.999967
ENSG00000029639	TFB1M	268.244	-0.183759	0.315104	-0.583168	0.55978	0.999967
ENSG00000029725	RABEP1	2266.89	-0.0986722	0.304469	-0.324079	0.745878	0.999967
ENSG00000029993	HMGB3	630.317	0.00415272	0.200165	0.0207465	0.983448	0.999967
ENSG00000030066	NUP160	1332.94	0.0159536	0.208243	0.0766103	0.938934	0.999967
ENSG00000030110	BAK1	485.558	0.175844	0.203353	0.864723	0.387191	0.999967
ENSG00000030304	MUSK	1441.33	0.0352469	0.625496	0.0563502	0.955063	0.999967
ENSG00000030419	IKZF2	171.136	0.186182	0.217129	0.857471	0.391185	0.999967
ENSG00000030582	GRN	9078.94	0.0327933	0.385007	0.0851757	0.932122	0.999967
ENSG00000031003	FAM13B	1646.11	-0.101506	0.245079	-0.414175	0.678746	0.999967
ENSG00000031081	ARHGAP31	466.695	-0.10119	0.404311	-0.250278	0.802372	0.999967
ENSG00000031691	CENPQ	156.828	0.0557581	0.375891	0.148336	0.882078	0.999967
ENSG00000031698	SARS1	5222.15	0.159321	0.265779	0.599448	0.548874	0.999967
ENSG00000031823	RANBP3	624.534	-0.00137563	0.249794	-0.00550705	0.995606	0.999967
ENSG00000032219	ARID4A	197.414	-0.318845	0.318339	-1.00159	0.316541	0.999967
ENSG00000032389	EIPR1	663.608	0.0365749	0.187412	0.195157	0.84527	0.999967
ENSG00000032444	PNPLA6	1568.66	0.131497	0.324638	0.405058	0.685435	0.999967
ENSG00000032742	IFT88	401.609	-0.0483562	0.212572	-0.227482	0.820049	0.999967
ENSG00000033011	ALG1	895.184	-0.0872707	0.287138	-0.303932	0.761179	0.999967
ENSG00000033030	ZCCHC8	291.245	0.11428	0.316206	0.361409	0.717794	0.999967
ENSG00000033050	ABCF2	1905.57	0.0980123	0.246203	0.398096	0.690559	0.999967
ENSG00000033100	CHPF2	2340.81	0.00201664	0.25943	0.00777335	0.993798	0.999967
ENSG00000033122	LRRC7	17.2288	-0.0919519	0.817105	-0.112534	0.9104	0.999967
ENSG00000033170	FUT8	1241.68	0.0244056	0.159805	0.152721	0.878618	0.999967
ENSG00000033178	UBA6	3015.69	0.262883	0.227366	1.15621	0.247596	0.999967
ENSG00000033327	GAB2	621.251	0.00979423	0.471735	0.0207622	0.983435	0.999967
ENSG00000033627	ATP6V0A1	599.948	-0.155179	0.228868	-0.678031	0.497752	0.999967
ENSG00000033800	PIAS1	381.863	-0.133594	0.189686	-0.70429	0.481252	0.999967
ENSG00000033867	SLC4A7	3553.2	-0.0658128	0.388875	-0.169239	0.865609	0.999967
ENSG00000034152	MAP2K3	428.797	-0.187806	0.347372	-0.540648	0.58875	0.999967
ENSG00000034510	TMSB10	28060.5	0.170738	0.296983	0.57491	0.565352	0.999967
ENSG00000034533	ASTE1	256.403	0.0908433	0.175147	0.51867	0.603991	0.999967
ENSG00000034677	RNF19A	946.951	-0.0186633	0.216747	-0.0861065	0.931382	0.999967
ENSG00000034693	PEX3	436.54	-0.0562709	0.134048	-0.419782	0.674645	0.999967
ENSG00000034713	GABARAPL2	1032.63	0.153345	0.194275	0.789323	0.429923	0.999967
ENSG00000034971	MYOC	9.92506	0.669686	0.734992	0.911147	0.362218	0.999967
ENSG00000035115	SH3YL1	377.518	0.0503751	0.204126	0.246784	0.805075	0.999967
ENSG00000035141	FAM136A	798.795	-0.147187	0.276892	-0.531566	0.595027	0.999967
ENSG00000035403	VCL	8770.8	-0.15026	0.165273	-0.90916	0.363266	0.999967
ENSG00000035499	DEPDC1B	88.1529	0.0455943	0.716085	0.0636716	0.949232	0.999967
ENSG00000035664	DAPK2	86.8656	-0.263711	0.709073	-0.37191	0.70996	0.999967
ENSG00000035681	NSMAF	1721.23	-0.138027	0.122621	-1.12564	0.260317	0.999967
ENSG00000035687	ADSS2	874.834	-0.00122646	0.119215	-0.0102878	0.991792	0.999967
ENSG00000035862	TIMP2	9266.99	-0.305271	0.228004	-1.33888	0.180608	0.999967
ENSG00000035928	RFC1	1341.35	-0.083173	0.271685	-0.306138	0.7595	0.999967
ENSG00000036054	TBC1D23	1643.9	0.0842564	0.22475	0.37489	0.707742	0.999967
ENSG00000036257	CUL3	1718.51	-0.0764542	0.222751	-0.343228	0.731427	0.999967
ENSG00000036448	MYOM2	30.6244	-0.390639	1.72634	-0.226281	0.820983	0.999967
ENSG00000036530	CYP46A1	26.6717	-0.74906	0.563167	-1.33008	0.183491	0.999967
ENSG00000036549	ZZZ3	2497.41	0.126142	0.142443	0.885559	0.375855	0.999967
ENSG00000036672	USP2	74.4165	-0.447792	0.657627	-0.68092	0.495922	0.999967
ENSG00000036828	CASR	7.45693	-0.24228	1.10182	-0.219892	0.825955	0.999967
ENSG00000037042	TUBG2	82.1629	-0.287455	0.399057	-0.720334	0.471319	0.999967
ENSG00000037241	RPL26L1	783.649	0.0919071	0.191329	0.480362	0.63097	0.999967
ENSG00000037280	FLT4	11.3671	-0.07246	1.0388	-0.0697532	0.94439	0.999967
ENSG00000037474	NSUN2	1300.82	-0.122338	0.268441	-0.455734	0.648582	0.999967
ENSG00000037637	FBXO42	486.751	-0.0877668	0.154818	-0.566904	0.570779	0.999967
ENSG00000037749	MFAP3	1505.21	-0.00938474	0.233246	-0.0402354	0.967905	0.999967
ENSG00000037757	MRI1	235.235	-0.401412	0.378292	-1.06112	0.288636	0.999967
ENSG00000037897	METTL1	126.163	-0.401341	0.389282	-1.03098	0.302551	0.999967
ENSG00000037965	HOXC8	51.5384	-0.321442	0.442357	-0.726659	0.467435	0.999967
ENSG00000038002	AGA	613.362	0.170801	0.383944	0.444859	0.656422	0.999967
ENSG00000038210	PI4K2B	366.894	-0.145281	0.251539	-0.577568	0.563556	0.999967
ENSG00000038219	BOD1L1	930.068	-0.575423	0.53546	-1.07463	0.282539	0.999967
ENSG00000038274	MAT2B	1398.78	0.273388	0.177339	1.54162	0.123166	0.999967
ENSG00000038358	EDC4	2114.01	0.0699117	0.315971	0.22126	0.82489	0.999967
ENSG00000038382	TRIO	6941.47	-0.212759	0.207332	-1.02618	0.304807	0.999967
ENSG00000038427	VCAN	11041.5	-0.243037	0.45515	-0.533971	0.593361	0.999967
ENSG00000038532	CLEC16A	394.359	-0.195267	0.254376	-0.767631	0.442706	0.999967
ENSG00000038945	MSR1	88.0788	-0.0413253	0.954658	-0.0432881	0.965472	0.999967
ENSG00000039068	CDH1	10.1945	0.844693	1.03155	0.818859	0.412867	0.999967
ENSG00000039123	MTREX	2245.52	0.0515609	0.173897	0.296502	0.766847	0.999967
ENSG00000039139	DNAH5	53.1824	-0.381363	0.47134	-0.809104	0.418455	0.999967
ENSG00000039319	ZFYVE16	1875.47	0.0311015	0.194152	0.160192	0.87273	0.999967
ENSG00000039523	RIPOR1	255.759	-0.550569	0.414529	-1.32818	0.184118	0.999967
ENSG00000039560	RAI14	1225.8	-0.129639	0.218356	-0.593704	0.55271	0.999967
ENSG00000039650	PNKP	376.993	0.180265	0.24505	0.735624	0.461959	0.999967
ENSG00000040199	PHLPP2	682.103	0.140554	0.232366	0.604882	0.545257	0.999967
ENSG00000040275	SPDL1	352.289	-0.175721	0.314609	-0.558537	0.576478	0.999967
ENSG00000040341	STAU2	1120.05	0.0381221	0.18726	0.203578	0.838683	0.999967
ENSG00000040487	SLC66A1	398.605	0.0714394	0.21073	0.33901	0.734603	0.999967
ENSG00000040531	CTNS	613.761	0.366305	0.374552	0.977983	0.328083	0.999967
ENSG00000040608	RTN4R	6.37532	0.436042	1.44613	0.301524	0.763015	0.999967
ENSG00000040633	PHF23	1171.26	0.0450173	0.126367	0.356243	0.721659	0.999967
ENSG00000040933	INPP4A	540.492	-0.0968061	0.216827	-0.446468	0.655259	0.999967
ENSG00000041353	RAB27B	591.362	-0.420572	0.545339	-0.771213	0.440581	0.999967
ENSG00000041357	PSMA4	3151.29	0.200886	0.218692	0.918577	0.358317	0.999967
ENSG00000041515	MYO16	4.12716	-0.35534	1.48121	-0.239899	0.810409	0.999967
ENSG00000041802	LSG1	1045.75	-0.102957	0.182503	-0.564141	0.572658	0.999967
ENSG00000041880	PARP3	411.587	-0.21932	0.29271	-0.749276	0.453691	0.999967
ENSG00000041982	TNC	2895.57	-0.304325	0.388433	-0.783468	0.433352	0.999967
ENSG00000041988	THAP3	272.147	-0.135447	0.233145	-0.580956	0.56127	0.999967
ENSG00000042062	RIPOR3	14.9437	-0.128349	0.95564	-0.134307	0.89316	0.999967
ENSG00000042088	TDP1	729.965	-0.0333813	0.263005	-0.126923	0.899002	0.999967
ENSG00000042286	AIFM2	353.623	-0.0880264	0.232305	-0.378925	0.704743	0.999967
ENSG00000042317	SPATA7	281.769	-0.0376783	0.320512	-0.117557	0.906419	0.999967
ENSG00000042429	MED17	663.583	-0.175791	0.259951	-0.676249	0.498883	0.999967
ENSG00000042445	RETSAT	2112.25	0.0981717	0.361421	0.271627	0.785909	0.999967
ENSG00000042493	CAPG	1062.41	-0.00215181	0.882861	-0.00243731	0.998055	0.999967
ENSG00000042753	AP2S1	1737.22	-0.0538828	0.388408	-0.138727	0.889666	0.999967
ENSG00000042781	USH2A	31.544	-0.740397	0.805126	-0.919604	0.35778	0.999967
ENSG00000042832	TG	28.0412	-0.457597	0.655709	-0.697866	0.485261	0.999967
ENSG00000042980	ADAM28	13.9541	-0.600584	1.32368	-0.453723	0.650028	0.999967
ENSG00000043093	DCUN1D1	906.728	-0.169579	0.24041	-0.705373	0.480578	0.999967
ENSG00000043143	JADE2	452.212	-0.159643	0.523118	-0.305176	0.760232	0.999967
ENSG00000043514	TRIT1	597.11	0.313062	0.249378	1.25537	0.209345	0.999967
ENSG00000044090	CUL7	1147.59	0.100969	0.196718	0.513267	0.607765	0.999967
ENSG00000044115	CTNNA1	14467.7	0.0430793	0.283498	0.151956	0.879222	0.999967
ENSG00000044446	PHKA2	247.966	-0.0668898	0.30207	-0.221438	0.824752	0.999967
ENSG00000044459	CNTLN	371.27	0.0718039	0.255893	0.280602	0.779016	0.999967
ENSG00000044524	EPHA3	28.0733	0.217931	0.662717	0.328844	0.742273	0.999967
ENSG00000044574	HSPA5	4153.67	-0.306503	0.44483	-0.689035	0.490801	0.999967
ENSG00000046604	DSG2	134.612	-0.518771	1.29173	-0.401609	0.687972	0.999967
ENSG00000046647	GEMIN8	228.098	-0.303393	0.24343	-1.24633	0.212644	0.999967
ENSG00000046651	OFD1	368.338	-0.0659344	0.300229	-0.219613	0.826172	0.999967
ENSG00000046653	GPM6B	242.2	0.177686	0.95072	0.186896	0.851742	0.999967
ENSG00000046889	PREX2	7.12804	-0.617725	0.927785	-0.665806	0.505535	0.999967
ENSG00000047056	WDR37	595.28	-0.043499	0.246818	-0.176239	0.860106	0.999967
ENSG00000047188	YTHDC2	690.37	-0.151568	0.228885	-0.6622	0.507843	0.999967
ENSG00000047230	CTPS2	348.937	0.0358447	0.21919	0.163532	0.870099	0.999967
ENSG00000047249	ATP6V1H	1864.86	0.0595277	0.260654	0.228378	0.819352	0.999967
ENSG00000047315	POLR2B	5606.46	-0.0162651	0.192768	-0.0843764	0.932757	0.999967
ENSG00000047346	FAM214A	344.343	-0.421465	0.25059	-1.68189	0.0925898	0.999967
ENSG00000047365	ARAP2	20.5227	0.275078	0.918357	0.299532	0.764534	0.999967
ENSG00000047410	TPR	3020.32	-0.55566	0.492661	-1.12787	0.259373	0.999967
ENSG00000047578	KATNIP	486.867	-0.242075	0.250427	-0.966652	0.333718	0.999967
ENSG00000047579	DTNBP1	99.728	-0.0839044	0.29557	-0.283873	0.776508	0.999967
ENSG00000047597	XK	10.8069	0.846797	0.931325	0.909239	0.363224	0.999967
ENSG00000047617	ANO2	203.279	-0.265868	1.45456	-0.182782	0.854969	0.999967
ENSG00000047621	C12orf4	1078.65	0.201958	0.238754	0.845881	0.397619	0.999967
ENSG00000047644	WWC3	542.464	0.106432	0.41515	0.25637	0.797665	0.999967
ENSG00000047648	ARHGAP6	337.3	-0.170612	0.42348	-0.402882	0.687035	0.999967
ENSG00000047662	FAM184B	4.96781	0.909257	1.83985	0.494202	0.621163	0.999967
ENSG00000047849	MAP4	4501.91	-0.368043	0.342568	-1.07436	0.282659	0.999967
ENSG00000047932	GOPC	1212.21	0.464711	0.274992	1.68991	0.0910452	0.999967
ENSG00000047936	ROS1	8.598	-0.177059	1.28678	-0.137599	0.890557	0.999967
ENSG00000048028	USP28	762.918	-0.0780633	0.146873	-0.531502	0.595071	0.999967
ENSG00000048140	TSPAN17	1494.65	0.20601	0.270343	0.762031	0.446041	0.999967
ENSG00000048162	NOP16	390.72	-0.0880647	0.25742	-0.342105	0.732272	0.999967
ENSG00000048342	CC2D2A	655.896	-0.34349	0.308856	-1.11214	0.266079	0.999967
ENSG00000048392	RRM2B	2759.23	-0.267299	0.224584	-1.1902	0.233968	0.999967
ENSG00000048405	ZNF800	521.081	0.229266	0.242814	0.944204	0.345065	0.999967
ENSG00000048471	SNX29	534.629	-0.512514	0.408674	-1.25409	0.20981	0.999967
ENSG00000048540	LMO3	10.7831	-1.18971	1.23856	-0.960564	0.336771	0.999967
ENSG00000048544	MRPS10	1343.86	0.117732	0.194554	0.60514	0.545086	0.999967
ENSG00000048649	RSF1	705.061	-0.17819	0.253389	-0.703228	0.481914	0.999967
ENSG00000048707	VPS13D	1889.91	-0.179091	0.23476	-0.762867	0.445543	0.999967
ENSG00000048740	CELF2	1831.63	-0.110736	0.51479	-0.21511	0.829682	0.999967
ENSG00000048828	FAM120A	2841.85	-0.00305396	0.119479	-0.0255606	0.979608	0.999967
ENSG00000048991	R3HDM1	158.83	-0.491064	0.401741	-1.22234	0.221579	0.999967
ENSG00000049089	COL9A2	7.09007	-0.188819	0.879483	-0.214693	0.830007	0.999967
ENSG00000049130	KITLG	1433.55	0.111366	0.355287	0.313453	0.753936	0.999967
ENSG00000049167	ERCC8	504.669	0.0927336	0.224322	0.413395	0.679318	0.999967
ENSG00000049192	ADAMTS6	748.848	0.0789725	0.346467	0.227937	0.819695	0.999967
ENSG00000049239	H6PD	1518.62	-0.595211	0.381059	-1.56199	0.11829	0.999967
ENSG00000049245	VAMP3	3482.38	-0.507823	0.2746	-1.84932	0.0644113	0.999967
ENSG00000049246	PER3	414.957	-0.19478	0.306798	-0.634881	0.525506	0.999967
ENSG00000049249	TNFRSF9	7.75749	-0.349481	1.07344	-0.325569	0.74475	0.999967
ENSG00000049283	EPN3	4.99367	-0.352632	1.65927	-0.212522	0.8317	0.999967
ENSG00000049323	LTBP1	4605.78	-0.0307137	0.545724	-0.0562806	0.955118	0.999967
ENSG00000049449	RCN1	4798.36	0.0611159	0.333852	0.183063	0.854749	0.999967
ENSG00000049540	ELN	4290.05	0.00439247	1.19741	0.00366832	0.997073	0.999967
ENSG00000049541	RFC2	450.623	0.16665	0.263563	0.632297	0.527193	0.999967
ENSG00000049618	ARID1B	607.995	-0.469713	0.28838	-1.6288	0.103356	0.999967
ENSG00000049656	CLPTM1L	3085.46	0.154787	0.172886	0.895317	0.370618	0.999967
ENSG00000049759	NEDD4L	1154.9	-0.346173	0.19413	-1.7832	0.0745534	0.999967
ENSG00000049769	PPP1R3F	182.894	0.0106406	0.275549	0.0386158	0.969197	0.999967
ENSG00000049860	HEXB	4505.68	-0.00525293	0.365713	-0.0143635	0.98854	0.999967
ENSG00000049883	PTCD2	374.278	-0.0469774	0.176987	-0.265428	0.79068	0.999967
ENSG00000050130	JKAMP	1461.92	0.138148	0.208392	0.662925	0.507378	0.999967
ENSG00000050165	DKK3	4739.19	0.0716462	0.357298	0.200522	0.841072	0.999967
ENSG00000050327	ARHGEF5	26.7561	0.27068	0.93372	0.289894	0.771898	0.999967
ENSG00000050344	NFE2L3	99.6643	-0.255857	0.444107	-0.576116	0.564537	0.999967
ENSG00000050393	MCUR1	600.404	-0.00189401	0.2186	-0.00866425	0.993087	0.999967
ENSG00000050405	LIMA1	5389.59	-0.0311932	0.224476	-0.13896	0.889482	0.999967
ENSG00000050426	LETMD1	545.865	0.192884	0.179401	1.07516	0.282303	0.999967
ENSG00000050438	SLC4A8	65.2632	-0.347729	0.50107	-0.693972	0.4877	0.999967
ENSG00000050628	PTGER3	9.57267	0.20194	1.78235	0.1133	0.909793	0.999967
ENSG00000050730	TNIP3	21.0753	-0.268331	0.923082	-0.29069	0.771288	0.999967
ENSG00000050748	MAPK9	784.052	0.265724	0.149824	1.77358	0.0761329	0.999967
ENSG00000050767	COL23A1	36.4741	0.356468	1.6067	0.221863	0.82442	0.999967
ENSG00000050820	BCAR1	750.774	0.0111995	0.295446	0.0379071	0.969762	0.999967
ENSG00000051009	FHIP1B	296.176	0.00971035	0.1807	0.0537373	0.957144	0.999967
ENSG00000051108	HERPUD1	2313.4	0.26525	0.312886	0.847753	0.396575	0.999967
ENSG00000051128	HOMER3	1823.97	0.00591519	0.217044	0.0272534	0.978258	0.999967
ENSG00000051180	RAD51	113.249	0.233839	0.697816	0.335101	0.737549	0.999967
ENSG00000051341	POLQ	201.657	-0.100834	0.745426	-0.13527	0.892398	0.999967
ENSG00000051382	PIK3CB	302.232	-0.406287	0.242438	-1.67584	0.0937698	0.999967
ENSG00000051523	CYBA	397.434	0.0207799	0.555618	0.0373996	0.970166	0.999967
ENSG00000051596	THOC3	502.727	0.387573	0.257655	1.50423	0.132521	0.999967
ENSG00000051620	HEBP2	1252.25	0.084608	0.248317	0.340725	0.73331	0.999967
ENSG00000051825	MPHOSPH9	912.719	0.0281449	0.324111	0.086837	0.930801	0.999967
ENSG00000052126	PLEKHA5	406.616	-0.196335	0.289258	-0.678753	0.497294	0.999967
ENSG00000052723	SIKE1	1159.9	-0.0234829	0.157414	-0.149179	0.881412	0.999967
ENSG00000052749	RRP12	1240.09	-0.0343302	0.299292	-0.114705	0.908679	0.999967
ENSG00000052795	FNIP2	1859.83	-0.290277	0.4054	-0.716026	0.473975	0.999967
ENSG00000052802	MSMO1	6288.5	0.124043	0.37515	0.330649	0.74091	0.999967
ENSG00000052841	TTC17	1313.46	-0.139119	0.221471	-0.62816	0.529899	0.999967
ENSG00000053108	FSTL4	10.0688	0.80377	1.10846	0.725123	0.468376	0.999967
ENSG00000053254	FOXN3	1407.71	-0.0732712	0.253723	-0.288784	0.772746	0.999967
ENSG00000053328	METTL24	11.7895	0.561931	0.636391	0.882997	0.377238	0.999967
ENSG00000053371	AKR7A2	1336.81	0.235922	0.24752	0.953143	0.340518	0.999967
ENSG00000053372	MRTO4	905.599	-0.039448	0.23743	-0.166146	0.868042	0.999967
ENSG00000053438	NNAT	14.8967	-0.794712	0.895419	-0.887531	0.374793	0.999967
ENSG00000053501	USE1	165.704	0.114705	0.255022	0.449786	0.652865	0.999967
ENSG00000053524	MCF2L2	78.1605	0.0187639	0.420993	0.0445707	0.96445	0.999967
ENSG00000053702	NRIP2	10.9975	-0.886398	0.942478	-0.940497	0.346963	0.999967
ENSG00000053747	LAMA3	971.801	-0.530117	0.389684	-1.36037	0.173711	0.999967
ENSG00000053770	AP5M1	1210.08	0.0357126	0.165139	0.216258	0.828787	0.999967
ENSG00000053900	ANAPC4	608.371	0.193371	0.19279	1.00302	0.315852	0.999967
ENSG00000054116	TRAPPC3	1564.51	0.0767262	0.198212	0.387091	0.698689	0.999967
ENSG00000054118	THRAP3	3365.77	-0.151135	0.158163	-0.955565	0.339292	0.999967
ENSG00000054148	PHPT1	2012.8	0.105335	0.318906	0.330302	0.741172	0.999967
ENSG00000054219	LY75	79.9797	-0.342166	0.611529	-0.559525	0.575804	0.999967
ENSG00000054267	ARID4B	573.511	-0.478153	0.294805	-1.62193	0.104818	0.999967
ENSG00000054277	OPN3	599.427	0.611201	0.754293	0.810296	0.41777	0.999967
ENSG00000054282	SDCCAG8	298.412	-0.125776	0.556536	-0.225998	0.821203	0.999967
ENSG00000054356	PTPRN	8.3969	-1.30461	1.38487	-0.942045	0.34617	0.999967
ENSG00000054392	HHAT	367.109	0.339087	0.456902	0.742143	0.458	0.999967
ENSG00000054523	KIF1B	3903.46	-0.162485	0.462018	-0.351686	0.725074	0.999967
ENSG00000054598	FOXC1	40.9616	-0.134869	0.358386	-0.376323	0.706677	0.999967
ENSG00000054611	TBC1D22A	603.203	0.0216392	0.258894	0.0835832	0.933388	0.999967
ENSG00000054654	SYNE2	874.301	-0.432548	0.478255	-0.90443	0.365768	0.999967
ENSG00000054690	PLEKHH1	22.8179	-0.0557621	0.546362	-0.102061	0.918708	0.999967
ENSG00000054793	ATP9A	1337.9	0.334701	0.428346	0.781379	0.43458	0.999967
ENSG00000054965	FAM168A	1136.62	-0.0884096	0.189376	-0.466846	0.64061	0.999967
ENSG00000054967	RELT	89.29	0.332105	0.418684	0.793211	0.427655	0.999967
ENSG00000054983	GALC	591.351	-0.00142913	0.218576	-0.00653836	0.994783	0.999967
ENSG00000055044	NOP58	947.685	-0.110775	0.338128	-0.327611	0.743206	0.999967
ENSG00000055070	SZRD1	2031.25	0.0600812	0.243785	0.246452	0.805332	0.999967
ENSG00000055118	KCNH2	8.8249	0.162141	1.2394	0.130822	0.895916	0.999967
ENSG00000055130	CUL1	1320.93	-0.156295	0.201873	-0.774227	0.438797	0.999967
ENSG00000055147	FAM114A2	905.772	0.093258	0.175094	0.532618	0.594298	0.999967
ENSG00000055163	CYFIP2	146.935	-0.22417	0.278047	-0.80623	0.42011	0.999967
ENSG00000055208	TAB2	616.34	-0.180793	0.291363	-0.620508	0.534924	0.999967
ENSG00000055211	GINM1	1106.61	-0.0571829	0.210071	-0.272208	0.785462	0.999967
ENSG00000055332	EIF2AK2	1187.78	-0.307852	0.364026	-0.845687	0.397727	0.999967
ENSG00000055483	USP36	314.81	-0.185129	0.302887	-0.611213	0.541059	0.999967
ENSG00000055609	KMT2C	1420.59	-0.364608	0.320251	-1.13851	0.254908	0.999967
ENSG00000055732	MCOLN3	31.7793	0.226246	0.732687	0.308789	0.757482	0.999967
ENSG00000055813	CCDC85A	92.6722	0.16541	0.477076	0.346717	0.728804	0.999967
ENSG00000055917	PUM2	1440.05	-0.0509735	0.213564	-0.238681	0.811353	0.999967
ENSG00000055950	MRPL43	918.549	0.178914	0.205222	0.871807	0.383314	0.999967
ENSG00000055955	ITIH4	5.78274	-0.339244	1.3037	-0.260216	0.794697	0.999967
ENSG00000056050	HPF1	444.824	-0.0295195	0.215583	-0.136929	0.891087	0.999967
ENSG00000056097	ZFR	3112.79	0.018331	0.164455	0.111465	0.911248	0.999967
ENSG00000056277	ZNF280C	165.046	0.132892	0.339437	0.391507	0.695422	0.999967
ENSG00000056558	TRAF1	23.5951	-0.264989	0.604312	-0.438498	0.661026	0.999967
ENSG00000056586	RC3H2	2745.17	-0.0131175	0.398869	-0.0328868	0.973765	0.999967
ENSG00000056736	IL17RB	49.1051	-0.0277368	0.526099	-0.0527216	0.957954	0.999967
ENSG00000056972	TRAF3IP2	674.534	-0.212941	0.450314	-0.472872	0.636305	0.999967
ENSG00000056998	GYG2	201.392	0.446235	0.667627	0.66839	0.503885	0.999967
ENSG00000057019	DCBLD2	7790.51	0.14774	0.542334	0.272415	0.785303	0.999967
ENSG00000057252	SOAT1	2380.32	-0.108677	0.424521	-0.256	0.797951	0.999967
ENSG00000057294	PKP2	13.8482	-0.948394	1.2782	-0.741979	0.4581	0.999967
ENSG00000057608	GDI2	9744.43	0.23068	0.157251	1.46695	0.142388	0.999967
ENSG00000057657	PRDM1	20.1162	-0.894951	0.84117	-1.06394	0.287357	0.999967
ENSG00000057663	ATG5	923.313	-0.150139	0.129634	-1.15818	0.246791	0.999967
ENSG00000057704	TMCC3	651.974	0.00900929	0.515431	0.0174791	0.986054	0.999967
ENSG00000057757	PITHD1	1010.95	0.075924	0.255551	0.297099	0.766391	0.999967
ENSG00000057935	MTA3	479.35	-0.00568814	0.225414	-0.0252342	0.979868	0.999967
ENSG00000058056	USP13	824.185	-0.179376	0.40142	-0.446853	0.654981	0.999967
ENSG00000058063	ATP11B	1510.7	0.145947	0.15548	0.938688	0.347891	0.999967
ENSG00000058085	LAMC2	75.238	-0.032202	0.439023	-0.0733491	0.941528	0.999967
ENSG00000058091	CDK14	681.716	0.133178	0.235994	0.564329	0.57253	0.999967
ENSG00000058262	SEC61A1	9737.28	0.0717814	0.232303	0.308999	0.757323	0.999967
ENSG00000058272	PPP1R12A	1838.75	-0.332153	0.302206	-1.09909	0.271728	0.999967
ENSG00000058335	RASGRF1	16.7237	-0.04173	1.27768	-0.0326609	0.973945	0.999967
ENSG00000058404	CAMK2B	25.3357	-0.242834	0.939238	-0.258543	0.795987	0.999967
ENSG00000058453	CROCC	181.08	-0.228731	0.315216	-0.725632	0.468065	0.999967
ENSG00000058600	POLR3E	660.749	-0.323694	0.220137	-1.47043	0.141447	0.999967
ENSG00000058668	ATP2B4	4234.72	-0.277796	0.567639	-0.489389	0.624567	0.999967
ENSG00000058673	ZC3H11A	2048.26	0.0763249	0.216172	0.353075	0.724032	0.999967
ENSG00000058729	RIOK2	915.75	0.101166	0.209612	0.482635	0.629355	0.999967
ENSG00000058799	YIPF1	646.36	0.267814	0.264717	1.0117	0.311682	0.999967
ENSG00000058804	NDC1	832.015	0.0906175	0.320535	0.282707	0.777401	0.999967
ENSG00000058866	DGKG	81.6492	-0.441544	0.54885	-0.804489	0.421114	0.999967
ENSG00000059122	FLYWCH1	857.484	-0.0748644	0.359145	-0.208452	0.834876	0.999967
ENSG00000059145	UNKL	144.326	-0.0673653	0.274858	-0.245091	0.806386	0.999967
ENSG00000059377	TBXAS1	17.1715	0.191235	0.845559	0.226164	0.821074	0.999967
ENSG00000059378	PARP12	448.143	-0.00885784	0.288769	-0.0306745	0.975529	0.999967
ENSG00000059573	ALDH18A1	2871.4	0.146921	0.188077	0.781176	0.434699	0.999967
ENSG00000059588	TARBP1	718.061	-0.0796829	0.258035	-0.308806	0.757469	0.999967
ENSG00000059691	GATB	523.023	0.0131458	0.192626	0.0682456	0.94559	0.999967
ENSG00000059728	MXD1	126.102	0.085439	0.36636	0.23321	0.815598	0.999967
ENSG00000059758	CDK17	1608.09	0.115887	0.190343	0.608834	0.542635	0.999967
ENSG00000059769	DNAJC25	262.33	-0.144259	0.22534	-0.640182	0.522054	0.999967
ENSG00000059804	SLC2A3	1342.66	0.332222	0.473869	0.701083	0.483251	0.999967
ENSG00000059915	PSD	15.506	0.0746181	0.805059	0.0926865	0.926153	0.999967
ENSG00000060069	CTDP1	549.039	0.025084	0.186803	0.13428	0.893181	0.999967
ENSG00000060138	YBX3	3799.38	0.069173	0.32089	0.215566	0.829326	0.999967
ENSG00000060140	STYK1	95.1676	0.173152	1.305	0.132684	0.894443	0.999967
ENSG00000060237	WNK1	2521.23	-0.447563	0.432385	-1.0351	0.300621	0.999967
ENSG00000060339	CCAR1	750.424	-0.157226	0.32883	-0.478138	0.632552	0.999967
ENSG00000060491	OGFR	503.507	-0.100184	0.252426	-0.396884	0.691453	0.999967
ENSG00000060642	PIGV	299.439	0.19108	0.249903	0.764617	0.4445	0.999967
ENSG00000060656	PTPRU	705.799	-0.0776822	0.478606	-0.162309	0.871062	0.999967
ENSG00000060688	SNRNP40	1723.15	0.0839026	0.230061	0.364697	0.715338	0.999967
ENSG00000060718	COL11A1	3137.01	-0.113777	0.609491	-0.186675	0.851915	0.999967
ENSG00000060749	QSER1	1009.86	-0.216345	0.378744	-0.571217	0.567852	0.999967
ENSG00000060762	MPC1	568.95	0.158969	0.22561	0.704619	0.481048	0.999967
ENSG00000060971	ACAA1	483.196	0.173175	0.245005	0.706822	0.479677	0.999967
ENSG00000060982	BCAT1	6610.83	0.24891	0.501019	0.496808	0.619324	0.999967
ENSG00000061273	HDAC7	706.379	-0.123525	0.393322	-0.314056	0.753478	0.999967
ENSG00000061337	LZTS1	434.71	-0.0470626	0.790898	-0.0595052	0.95255	0.999967
ENSG00000061656	SPAG4	22.7554	0.734444	0.595916	1.23246	0.217777	0.999967
ENSG00000061676	NCKAP1	6580.29	-0.00738135	0.125556	-0.0587891	0.95312	0.999967
ENSG00000061794	MRPS35	1330.82	0.0100703	0.206317	0.0488098	0.961071	0.999967
ENSG00000061918	GUCY1B1	87.893	-0.0177868	0.616067	-0.0288715	0.976967	0.999967
ENSG00000061936	SFSWAP	422.753	-0.254647	0.296538	-0.858734	0.390487	0.999967
ENSG00000061938	TNK2	552.397	-0.0853761	0.34386	-0.248287	0.803912	0.999967
ENSG00000061987	MON2	1033.14	-0.0505457	0.204805	-0.2468	0.805063	0.999967
ENSG00000062194	GPBP1	1496.49	0.103791	0.199806	0.519458	0.603441	0.999967
ENSG00000062282	DGAT2	23.9329	0.374246	0.775021	0.482884	0.629178	0.999967
ENSG00000062370	ZNF112	257.629	0.138857	0.269715	0.51483	0.606672	0.999967
ENSG00000062485	CS	1762.03	-0.0801535	0.216741	-0.369812	0.711523	0.999967
ENSG00000062524	LTK	29.0444	-0.345045	1.34692	-0.256173	0.797817	0.999967
ENSG00000062582	MRPS24	808.595	0.0232363	0.269099	0.0863485	0.931189	0.999967
ENSG00000062598	ELMO2	806.855	-0.126906	0.24411	-0.519872	0.603153	0.999967
ENSG00000062650	WAPL	2122.42	0.101553	0.199765	0.508363	0.611199	0.999967
ENSG00000062716	VMP1	2073.5	0.122888	0.203703	0.60327	0.546329	0.999967
ENSG00000062822	POLD1	495.253	0.178563	0.280413	0.636787	0.524263	0.999967
ENSG00000063046	EIF4B	20828.3	0.120072	0.180556	0.665012	0.506043	0.999967
ENSG00000063127	SLC6A16	8.26987	1.80924	1.58463	1.14174	0.253561	0.999967
ENSG00000063169	BICRA	17.1111	0.138437	0.632885	0.218739	0.826853	0.999967
ENSG00000063176	SPHK2	204.933	-0.109777	0.257218	-0.426784	0.669537	0.999967
ENSG00000063177	RPL18	11396.5	0.134601	0.224382	0.599874	0.54859	0.999967
ENSG00000063180	CA11	19.5255	-0.477576	1.03081	-0.463302	0.643148	0.999967
ENSG00000063241	ISOC2	1352	0.0959369	0.245976	0.390025	0.696518	0.999967
ENSG00000063244	U2AF2	1814.09	-0.0923186	0.120561	-0.765744	0.443828	0.999967
ENSG00000063245	EPN1	578.204	-0.216151	0.253872	-0.851419	0.394537	0.999967
ENSG00000063322	MED29	540.637	0.0508212	0.259872	0.195562	0.844953	0.999967
ENSG00000063438	AHRR	1538.35	-0.253507	0.181427	-1.39729	0.162325	0.999967
ENSG00000063587	ZNF275	218.139	-0.114385	0.311145	-0.367626	0.713152	0.999967
ENSG00000063601	MTMR1	501.234	0.179422	0.129159	1.38916	0.164785	0.999967
ENSG00000063660	GPC1	13505.3	0.0499026	0.407638	0.122419	0.902567	0.999967
ENSG00000063761	ADCK1	116.6	0.0925672	0.391489	0.236449	0.813084	0.999967
ENSG00000063854	HAGH	481.18	-0.0264317	0.25244	-0.104705	0.91661	0.999967
ENSG00000063978	RNF4	1228.32	0.0234968	0.135062	0.17397	0.861889	0.999967
ENSG00000064012	CASP8	318.553	-0.293571	0.219914	-1.33494	0.181897	0.999967
ENSG00000064042	LIMCH1	1194.93	-0.227754	0.413509	-0.550784	0.581782	0.999967
ENSG00000064102	INTS13	964.439	0.0112827	0.262661	0.0429552	0.965737	0.999967
ENSG00000064115	TM7SF3	1480.13	0.108991	0.205069	0.531485	0.595083	0.999967
ENSG00000064199	SPA17	106.483	-0.358369	0.309213	-1.15897	0.246468	0.999967
ENSG00000064201	TSPAN32	6.28135	-0.623624	1.42936	-0.436295	0.662623	0.999967
ENSG00000064205	CCN5	1689.72	-0.0964055	1.11932	-0.0861283	0.931364	0.999967
ENSG00000064225	ST3GAL6	51.6085	0.331009	0.768984	0.43045	0.666869	0.999967
ENSG00000064270	ATP2C2	5.30503	0.587177	1.19458	0.491533	0.623049	0.999967
ENSG00000064300	NGFR	1026.12	0.184225	1.52326	0.120941	0.903738	0.999967
ENSG00000064309	CDON	1198.67	0.0548456	0.581207	0.094365	0.924819	0.999967
ENSG00000064313	TAF2	1242.43	0.19487	0.14984	1.30052	0.193424	0.999967
ENSG00000064393	HIPK2	1273.19	-0.776862	0.362818	-2.14119	0.0322586	0.999967
ENSG00000064419	TNPO3	2056.14	-0.268707	0.142729	-1.88264	0.0597498	0.999967
ENSG00000064489	BORCS8-MEF2B	10.9445	1.13296	1.4198	0.797975	0.424885	0.999967
ENSG00000064490	RFXANK	682.125	0.265685	0.166439	1.59629	0.110425	0.999967
ENSG00000064545	TMEM161A	332.389	0.180212	0.26145	0.689279	0.490648	0.999967
ENSG00000064601	CTSA	4917.94	-0.114809	0.271438	-0.422965	0.672321	0.999967
ENSG00000064607	SUGP2	1315.61	-0.15867	0.351982	-0.450791	0.65214	0.999967
ENSG00000064651	SLC12A2	1970.46	0.282512	0.382508	0.738577	0.460164	0.999967
ENSG00000064652	SNX24	299.739	0.213962	0.193705	1.10457	0.269345	0.999967
ENSG00000064655	EYA2	27.5865	-0.202829	0.642309	-0.31578	0.752169	0.999967
ENSG00000064666	CNN2	4721.63	0.265136	0.304732	0.870062	0.384267	0.999967
ENSG00000064687	ABCA7	154.741	-0.403937	0.364184	-1.10916	0.267362	0.999967
ENSG00000064692	SNCAIP	13.4336	0.223913	1.17403	0.190722	0.848743	0.999967
ENSG00000064703	DDX20	802.341	0.120875	0.249573	0.484325	0.628155	0.999967
ENSG00000064726	BTBD1	3092.2	-0.122733	0.162907	-0.753388	0.451217	0.999967
ENSG00000064763	FAR2	409.533	0.063537	0.516054	0.123121	0.902011	0.999967
ENSG00000064787	BCAS1	2350.15	0.239278	1.89012	0.126594	0.899262	0.999967
ENSG00000064886	CHI3L2	270.665	0.375752	1.41033	0.266428	0.789909	0.999967
ENSG00000064932	SBNO2	342.579	-0.217081	0.411634	-0.527364	0.597941	0.999967
ENSG00000064933	PMS1	509.429	0.0643774	0.271225	0.237358	0.812379	0.999967
ENSG00000064961	HMG20B	888.8	0.136964	0.24508	0.558852	0.576263	0.999967
ENSG00000064989	CALCRL	139.186	0.531886	0.696458	0.7637	0.445046	0.999967
ENSG00000064995	TAF11	773.324	0.088157	0.310345	0.284061	0.776363	0.999967
ENSG00000064999	ANKS1A	1367.97	0.224476	0.760897	0.295015	0.767982	0.999967
ENSG00000065000	AP3D1	2442.22	-0.100023	0.15037	-0.665178	0.505937	0.999967
ENSG00000065029	ZNF76	383.619	-0.0724551	0.221728	-0.326775	0.743838	0.999967
ENSG00000065054	SLC9A3R2	196.983	0.276906	0.326356	0.848477	0.396172	0.999967
ENSG00000065057	NTHL1	172.127	-0.000298178	0.411228	-0.000725092	0.999421	0.999967
ENSG00000065060	UHRF1BP1	581.869	-0.156103	0.46983	-0.332255	0.739697	0.999967
ENSG00000065135	GNAI3	3411.22	0.093142	0.178476	0.521874	0.601758	0.999967
ENSG00000065150	IPO5	8878.45	0.0138311	0.138112	0.100144	0.92023	0.999967
ENSG00000065154	OAT	4116.14	0.247657	0.323209	0.766245	0.44353	0.999967
ENSG00000065183	WDR3	1944.59	0.179702	0.256732	0.699959	0.483953	0.999967
ENSG00000065243	PKN2	1222.88	-0.0114487	0.162344	-0.070521	0.943779	0.999967
ENSG00000065268	WDR18	386.777	0.188027	0.364552	0.515774	0.606012	0.999967
ENSG00000065308	TRAM2	3718.33	0.0605087	0.384192	0.157496	0.874854	0.999967
ENSG00000065320	NTN1	25.681	0.952224	0.541407	1.75879	0.0786125	0.999967
ENSG00000065328	MCM10	196.278	0.201986	0.77643	0.260147	0.79475	0.999967
ENSG00000065357	DGKA	270.31	-0.214351	0.434011	-0.493885	0.621388	0.999967
ENSG00000065361	ERBB3	1110.47	0.314977	1.27685	0.246682	0.805154	0.999967
ENSG00000065413	ANKRD44	480.911	0.328966	0.390699	0.841995	0.399791	0.999967
ENSG00000065427	KARS1	4888.89	0.176573	0.187568	0.941381	0.346509	0.999967
ENSG00000065457	ADAT1	455.48	-0.0650417	0.184568	-0.352401	0.724538	0.999967
ENSG00000065485	PDIA5	464.013	0.0682818	0.258852	0.263787	0.791944	0.999967
ENSG00000065491	TBC1D22B	216.326	0.013026	0.209178	0.0622725	0.950346	0.999967
ENSG00000065518	NDUFB4	1254.22	0.27315	0.19679	1.38803	0.165129	0.999967
ENSG00000065526	SPEN	629.825	-0.754277	0.379422	-1.98796	0.0468157	0.999967
ENSG00000065534	MYLK	6326.4	-0.22283	0.420784	-0.529559	0.596418	0.999967
ENSG00000065548	ZC3H15	1801.45	-0.0538933	0.274176	-0.196565	0.844168	0.999967
ENSG00000065600	PACC1	261.838	0.364624	0.234827	1.55273	0.120487	0.999967
ENSG00000065613	SLK	2068.64	0.321497	0.236275	1.36069	0.173612	0.999967
ENSG00000065615	CYB5R4	601.866	-0.157057	0.150144	-1.04605	0.29554	0.999967
ENSG00000065618	COL17A1	7.35173	-0.22565	0.975505	-0.231316	0.81707	0.999967
ENSG00000065621	GSTO2	58.5092	0.0897641	0.433026	0.207295	0.83578	0.999967
ENSG00000065665	SEC61A2	104.102	-0.268285	0.440676	-0.608803	0.542655	0.999967
ENSG00000065675	PRKCQ	33.2976	0.0159623	0.960795	0.0166136	0.986745	0.999967
ENSG00000065802	ASB1	1505.91	0.0381303	0.48057	0.079344	0.936759	0.999967
ENSG00000065809	FAM107B	561.244	0.116279	0.678636	0.171342	0.863955	0.999967
ENSG00000065833	ME1	649.499	-0.0743402	0.251313	-0.295807	0.767377	0.999967
ENSG00000065882	TBC1D1	2238.4	-0.0843255	0.273623	-0.308181	0.757944	0.999967
ENSG00000065883	CDK13	1296.32	0.107076	0.103556	1.03399	0.301142	0.999967
ENSG00000065911	MTHFD2	2315.02	0.460788	0.588187	0.783404	0.43339	0.999967
ENSG00000065923	SLC9A7	2425.79	-0.0886832	0.254887	-0.347931	0.727892	0.999967
ENSG00000065970	FOXJ2	179.088	-0.667492	0.395103	-1.68941	0.0911409	0.999967
ENSG00000065978	YBX1	16346.4	0.156814	0.278471	0.563127	0.573348	0.999967
ENSG00000065989	PDE4A	36.9531	0.41507	0.796138	0.521354	0.60212	0.999967
ENSG00000066027	PPP2R5A	466.739	0.16582	0.206194	0.80419	0.421287	0.999967
ENSG00000066032	CTNNA2	7.18958	-0.0303949	1.71192	-0.0177549	0.985834	0.999967
ENSG00000066044	ELAVL1	1223.95	0.0684262	0.218761	0.312789	0.754441	0.999967
ENSG00000066084	DIP2B	1760.11	-0.161886	0.226044	-0.71617	0.473886	0.999967
ENSG00000066117	SMARCD1	527.946	0.0690267	0.199799	0.34548	0.729734	0.999967
ENSG00000066135	KDM4A	1511.28	-0.0665683	0.126389	-0.526694	0.598406	0.999967
ENSG00000066136	NFYC	475.005	-0.090294	0.232241	-0.388795	0.697428	0.999967
ENSG00000066185	ZMYND12	22.7824	-0.666875	0.530718	-1.25655	0.208916	0.999967
ENSG00000066230	SLC9A3	238.595	-0.166004	0.385659	-0.430442	0.666874	0.999967
ENSG00000066248	NGEF	89.394	-0.246486	1.42644	-0.172798	0.862811	0.999967
ENSG00000066279	ASPM	490.851	-0.398949	0.688649	-0.579321	0.562372	0.999967
ENSG00000066322	ELOVL1	1391.84	0.137836	0.31103	0.443159	0.657651	0.999967
ENSG00000066379	POLR1H	157.609	0.0544699	0.474899	0.114698	0.908685	0.999967
ENSG00000066405	CLDN18	8.08336	-0.996404	1.24596	-0.799705	0.423882	0.999967
ENSG00000066422	ZBTB11	842.409	-0.0773664	0.187246	-0.413181	0.679474	0.999967
ENSG00000066427	ATXN3	528.64	0.0077751	0.18255	0.0425916	0.966027	0.999967
ENSG00000066455	GOLGA5	1148.58	-0.0453821	0.208991	-0.217148	0.828093	0.999967
ENSG00000066468	FGFR2	53.9871	-0.353664	0.962396	-0.367483	0.713259	0.999967
ENSG00000066557	LRRC40	538.993	0.0216474	0.276595	0.0782637	0.937618	0.999967
ENSG00000066629	EML1	950.071	-0.302851	0.376546	-0.804288	0.421231	0.999967
ENSG00000066651	TRMT11	349.529	0.331518	0.211262	1.56922	0.116596	0.999967
ENSG00000066654	THUMPD1	1418.77	0.0848107	0.144834	0.585572	0.558163	0.999967
ENSG00000066697	MSANTD3	1365.63	0.0149758	0.273477	0.0547607	0.956329	0.999967
ENSG00000066739	ATG2B	1237.84	-0.470536	0.204876	-2.29668	0.0216368	0.999967
ENSG00000066777	ARFGEF1	2001.09	-0.0434389	0.206144	-0.210721	0.833105	0.999967
ENSG00000066813	ACSM2B	8.34578	1.83295	1.36655	1.3413	0.179823	0.999967
ENSG00000066827	ZFAT	367.175	0.134762	0.175019	0.769985	0.441309	0.999967
ENSG00000066855	MTFR1	643.32	0.104596	0.175258	0.596813	0.550632	0.999967
ENSG00000066923	STAG3	25.472	-0.634793	0.821755	-0.772485	0.439827	0.999967
ENSG00000066926	FECH	1167.89	0.268174	0.136543	1.96403	0.0495272	0.999967
ENSG00000066933	MYO9A	1845.07	-0.153907	0.178871	-0.860439	0.389547	0.999967
ENSG00000067057	PFKP	1556.68	-0.00188665	0.255266	-0.00739092	0.994103	0.999967
ENSG00000067064	IDI1	3797.57	0.0926815	0.230446	0.402184	0.687549	0.999967
ENSG00000067066	SP100	1483.58	-0.243564	0.36767	-0.662453	0.507681	0.999967
ENSG00000067082	KLF6	1027.02	-0.267974	0.285247	-0.939447	0.347502	0.999967
ENSG00000067113	PLPP1	788.536	0.0130169	0.224263	0.0580432	0.953714	0.999967
ENSG00000067141	NEO1	433.383	-0.0254293	0.386144	-0.0658546	0.947494	0.999967
ENSG00000067167	TRAM1	4897.4	0.263335	0.279946	0.940664	0.346877	0.999967
ENSG00000067177	PHKA1	249.337	-0.0337552	0.336251	-0.100387	0.920037	0.999967
ENSG00000067182	TNFRSF1A	2594.41	0.11742	0.325194	0.361076	0.718043	0.999967
ENSG00000067191	CACNB1	578.173	-0.410083	0.913985	-0.448676	0.653665	0.999967
ENSG00000067208	EVI5	860.86	0.0204439	0.22934	0.089142	0.928969	0.999967
ENSG00000067221	STOML1	544.865	-0.604381	0.259397	-2.32994	0.0198091	0.999967
ENSG00000067225	PKM	47418.9	0.131762	0.251312	0.524294	0.600074	0.999967
ENSG00000067248	DHX29	1429.58	-0.155107	0.234517	-0.661387	0.508364	0.999967
ENSG00000067334	DNTTIP2	1355.03	-0.107686	0.203423	-0.529369	0.59655	0.999967
ENSG00000067365	METTL22	260.654	0.397592	0.279294	1.42356	0.154573	0.999967
ENSG00000067369	TP53BP1	2948.84	-0.111086	0.211849	-0.524363	0.600026	0.999967
ENSG00000067445	TRO	524.949	-0.221405	0.375828	-0.589112	0.555786	0.999967
ENSG00000067533	RRP15	671.475	0.0344639	0.243251	0.14168	0.887333	0.999967
ENSG00000067560	RHOA	16170.9	0.180245	0.217489	0.828755	0.407243	0.999967
ENSG00000067596	DHX8	1486.27	0.0835406	0.0986405	0.84692	0.397039	0.999967
ENSG00000067601	PMS2P4	75.9069	0.121444	0.270756	0.448535	0.653767	0.999967
ENSG00000067606	PRKCZ	5.4578	-0.985785	1.11442	-0.884573	0.376387	0.999967
ENSG00000067646	ZFY	436.676	0.152943	0.180322	0.848165	0.396346	0.999967
ENSG00000067704	IARS2	2641.14	0.0188683	0.166647	0.113223	0.909854	0.999967
ENSG00000067715	SYT1	341.705	0.0579622	0.77478	0.0748112	0.940365	0.999967
ENSG00000067798	NAV3	2074.91	-0.215072	0.434133	-0.495406	0.620314	0.999967
ENSG00000067829	IDH3G	640.98	0.0961045	0.335952	0.286066	0.774828	0.999967
ENSG00000067836	ROGDI	244.12	-0.00217033	0.19989	-0.0108576	0.991337	0.999967
ENSG00000067840	PDZD4	33.7167	-0.466254	1.13311	-0.411484	0.680718	0.999967
ENSG00000067842	ATP2B3	5.34032	0.44823	1.70284	0.263224	0.792378	0.999967
ENSG00000067900	ROCK1	1694.33	-0.135917	0.395337	-0.343801	0.730996	0.999967
ENSG00000067992	PDK3	278.124	-0.0295778	0.564427	-0.0524033	0.958207	0.999967
ENSG00000068001	HYAL2	1264.79	-0.0218128	0.289568	-0.0753288	0.939953	0.999967
ENSG00000068024	HDAC4	422.702	0.00280431	0.46569	0.00602183	0.995195	0.999967
ENSG00000068028	RASSF1	340.898	-0.324947	0.492314	-0.66004	0.509228	0.999967
ENSG00000068078	FGFR3	5.26317	0.370459	1.05131	0.352379	0.724554	0.999967
ENSG00000068079	IFI35	325.973	0.0831435	0.511852	0.162437	0.870962	0.999967
ENSG00000068097	HEATR6	667.13	0.049862	0.136433	0.365469	0.714762	0.999967
ENSG00000068120	COASY	491.921	-0.0617403	0.223014	-0.276845	0.781899	0.999967
ENSG00000068137	PLEKHH3	255.104	0.180748	0.26677	0.677544	0.498061	0.999967
ENSG00000068305	MEF2A	2720.99	-0.0465917	0.354734	-0.131343	0.895504	0.999967
ENSG00000068308	OTUD5	730.554	0.114118	0.221513	0.515178	0.606429	0.999967
ENSG00000068323	TFE3	600.589	-0.159559	0.29114	-0.54805	0.583658	0.999967
ENSG00000068354	TBC1D25	160.128	-0.273456	0.332582	-0.822221	0.410951	0.999967
ENSG00000068366	ACSL4	5320.21	-0.146204	0.126632	-1.15455	0.248275	0.999967
ENSG00000068383	INPP5A	438.051	0.176774	0.204454	0.864618	0.387248	0.999967
ENSG00000068394	GPKOW	487.058	0.0621108	0.179194	0.346612	0.728883	0.999967
ENSG00000068400	GRIPAP1	361.582	-0.239067	0.253215	-0.944128	0.345104	0.999967
ENSG00000068438	FTSJ1	1815.98	0.179816	0.189356	0.949615	0.342308	0.999967
ENSG00000068489	PRR11	106.899	-0.345396	0.669152	-0.516169	0.605736	0.999967
ENSG00000068615	REEP1	810.299	-0.731023	1.31237	-0.557026	0.57751	0.999967
ENSG00000068650	ATP11A	258.095	-0.194609	0.492028	-0.395524	0.692456	0.999967
ENSG00000068654	POLR1A	1688.64	-0.367948	0.240339	-1.53095	0.125781	0.999967
ENSG00000068697	LAPTM4A	6041.1	0.222874	0.187419	1.18917	0.234371	0.999967
ENSG00000068724	TTC7A	296.062	-0.249825	0.444715	-0.561763	0.574277	0.999967
ENSG00000068745	IP6K2	715.368	-0.180535	0.252653	-0.714558	0.474882	0.999967
ENSG00000068781	STON1-GTF2A1L	24.6483	-1.32317	1.19212	-1.10994	0.267026	0.999967
ENSG00000068784	SRBD1	931.266	-0.00369864	0.138108	-0.0267808	0.978635	0.999967
ENSG00000068796	KIF2A	1653.35	0.0430164	0.286533	0.150127	0.880665	0.999967
ENSG00000068878	PSME4	1779.37	-0.207922	0.264607	-0.785776	0.431999	0.999967
ENSG00000068885	IFT80	627.423	0.0605147	0.37187	0.162731	0.87073	0.999967
ENSG00000068903	SIRT2	2056.97	0.248744	0.348906	0.712925	0.475892	0.999967
ENSG00000068912	ERLEC1	1282.68	-0.360489	0.141996	-2.53872	0.011126	0.999967
ENSG00000068971	PPP2R5B	331.454	-0.23666	0.173222	-1.36622	0.171869	0.999967
ENSG00000068976	PYGM	22.039	0.370594	1.05823	0.3502	0.726189	0.999967
ENSG00000069011	PITX1	21.1916	-0.0131227	0.657005	-0.0199735	0.984065	0.999967
ENSG00000069188	SDK2	60.7561	-0.367166	1.45513	-0.252325	0.80079	0.999967
ENSG00000069248	NUP133	2154.71	0.162664	0.130443	1.24701	0.212395	0.999967
ENSG00000069275	NUCKS1	8508.42	-0.0512635	0.251343	-0.203958	0.838386	0.999967
ENSG00000069329	VPS35	4671.13	0.0769177	0.143931	0.534407	0.59306	0.999967
ENSG00000069345	DNAJA2	2687.98	0.14115	0.104883	1.34579	0.17837	0.999967
ENSG00000069399	BCL3	52.8174	-0.105965	0.589674	-0.179701	0.857388	0.999967
ENSG00000069424	KCNAB2	37.8759	0.176399	0.553983	0.31842	0.750167	0.999967
ENSG00000069431	ABCC9	256.673	-0.18093	0.883691	-0.204744	0.837772	0.999967
ENSG00000069493	CLEC2D	45.6768	-0.127495	0.441399	-0.288843	0.772702	0.999967
ENSG00000069509	FUNDC1	199.488	0.215632	0.290469	0.742357	0.457871	0.999967
ENSG00000069667	RORA	404.516	-0.11081	0.308572	-0.359106	0.719516	0.999967
ENSG00000069702	TGFBR3	955.805	0.121113	0.612258	0.197813	0.843191	0.999967
ENSG00000069764	PLA2G10	8.23381	-0.0541729	0.724062	-0.0748181	0.940359	0.999967
ENSG00000069812	HES2	115.949	0.759139	1.39714	0.543351	0.586888	0.999967
ENSG00000069849	ATP1B3	2635.9	0.345024	0.176147	1.95872	0.0501451	0.999967
ENSG00000069943	PIGB	235.321	0.0323837	0.254154	0.127418	0.89861	0.999967
ENSG00000069956	MAPK6	2701.83	-0.0750585	0.186393	-0.40269	0.687176	0.999967
ENSG00000069966	GNB5	576.903	0.0303731	0.361632	0.0839891	0.933065	0.999967
ENSG00000069974	RAB27A	97.1147	-0.0721785	0.386606	-0.186698	0.851897	0.999967
ENSG00000069998	HDHD5	634.897	0.289057	0.237776	1.21567	0.22411	0.999967
ENSG00000070010	UFD1	1242.49	0.171885	0.154554	1.11213	0.266081	0.999967
ENSG00000070018	LRP6	614.191	-0.196666	0.190347	-1.0332	0.301512	0.999967
ENSG00000070019	GUCY2C	17.2752	-0.226064	0.992317	-0.227814	0.819791	0.999967
ENSG00000070031	SCT	5.19874	0.480551	1.72819	0.278066	0.780961	0.999967
ENSG00000070047	PHRF1	135.893	0.229659	1.35924	0.168961	0.865827	0.999967
ENSG00000070061	ELP1	1453.32	0.0531899	0.156315	0.340273	0.733651	0.999967
ENSG00000070081	NUCB2	1009.49	-0.0513529	0.312292	-0.164439	0.869386	0.999967
ENSG00000070087	PFN2	2802.68	-0.0205314	0.278957	-0.0736006	0.941328	0.999967
ENSG00000070159	PTPN3	167.353	0.319847	0.277942	1.15077	0.249827	0.999967
ENSG00000070182	SPTB	58.5445	-0.26888	1.437	-0.187112	0.851573	0.999967
ENSG00000070214	SLC44A1	2071.9	0.156338	0.158184	0.98833	0.322991	0.999967
ENSG00000070269	TMEM260	359.46	0.169007	0.244855	0.690235	0.490047	0.999967
ENSG00000070366	SMG6	878.873	-0.223062	0.220171	-1.01313	0.310999	0.999967
ENSG00000070367	EXOC5	2679.83	0.0525374	0.172205	0.305087	0.7603	0.999967
ENSG00000070371	CLTCL1	595.837	0.141555	0.245749	0.576016	0.564604	0.999967
ENSG00000070404	FSTL3	911.937	0.107175	0.529856	0.202273	0.839703	0.999967
ENSG00000070413	DGCR2	2080.56	0.0852409	0.162115	0.525806	0.599023	0.999967
ENSG00000070423	RNF126	321.455	-0.144426	0.314139	-0.459752	0.645694	0.999967
ENSG00000070444	MNT	64.1485	-0.388308	0.485	-0.800636	0.423342	0.999967
ENSG00000070476	ZXDC	444.586	-0.273397	0.179632	-1.52198	0.128013	0.999967
ENSG00000070495	JMJD6	448.832	-0.141987	0.306863	-0.462705	0.643576	0.999967
ENSG00000070501	POLB	366.214	0.0468534	0.307555	0.152341	0.878918	0.999967
ENSG00000070540	WIPI1	1016.67	0.0881759	0.465109	0.189581	0.849637	0.999967
ENSG00000070601	FRMPD1	129.7	-0.271918	1.25932	-0.215924	0.829047	0.999967
ENSG00000070610	GBA2	578.405	-0.125711	0.245127	-0.51284	0.608063	0.999967
ENSG00000070614	NDST1	3382.54	-0.240794	0.239486	-1.00546	0.314674	0.999967
ENSG00000070669	ASNS	1137.48	0.221711	0.700601	0.316459	0.751654	0.999967
ENSG00000070718	AP3M2	699.031	0.0242759	0.306036	0.0793239	0.936775	0.999967
ENSG00000070756	PABPC1	5501.9	-0.26537	0.417217	-0.636048	0.524745	0.999967
ENSG00000070759	TESK2	54.3382	0.699492	0.401906	1.74044	0.0817824	0.999967
ENSG00000070761	CFAP20	1108.89	0.149817	0.301487	0.496927	0.619241	0.999967
ENSG00000070770	CSNK2A2	999.304	0.0976277	0.283103	0.344849	0.730208	0.999967
ENSG00000070778	PTPN21	944.498	-0.172992	0.360113	-0.480384	0.630954	0.999967
ENSG00000070785	EIF2B3	983.794	0.0701091	0.160245	0.437512	0.66174	0.999967
ENSG00000070808	CAMK2A	274.146	-0.0148747	0.749348	-0.0198502	0.984163	0.999967
ENSG00000070814	TCOF1	462.744	-0.17821	0.290639	-0.613168	0.539766	0.999967
ENSG00000070831	CDC42	4096.22	0.378799	0.201104	1.8836	0.059619	0.999967
ENSG00000070882	OSBPL3	1680.08	-0.0461823	0.272861	-0.169252	0.865598	0.999967
ENSG00000070950	RAD18	315.19	0.126221	0.392552	0.321541	0.747801	0.999967
ENSG00000070961	ATP2B1	9031	-0.322652	0.216332	-1.49147	0.135838	0.999967
ENSG00000071051	NCK2	937.693	-0.18885	0.27633	-0.683421	0.494341	0.999967
ENSG00000071054	MAP4K4	11603.8	-0.34521	0.249045	-1.38613	0.165706	0.999967
ENSG00000071073	MGAT4A	12.804	0.307028	1.22662	0.250303	0.802353	0.999967
ENSG00000071082	RPL31	12507	0.293627	0.220733	1.33023	0.183441	0.999967
ENSG00000071127	WDR1	7761.27	0.38354	0.267239	1.43519	0.151232	0.999967
ENSG00000071189	SNX13	1772.27	0.131092	0.154404	0.849022	0.395869	0.999967
ENSG00000071205	ARHGAP10	1398.62	0.229486	0.173208	1.32492	0.185198	0.999967
ENSG00000071242	RPS6KA2	2644.56	-0.413351	0.409945	-1.00831	0.313306	0.999967
ENSG00000071243	ING3	344.29	0.224332	0.209855	1.06899	0.285076	0.999967
ENSG00000071246	VASH1	382.221	0.319554	0.944959	0.338166	0.735238	0.999967
ENSG00000071282	LMCD1	740.144	0.038781	0.516332	0.0751086	0.940128	0.999967
ENSG00000071462	BUD23	1054.6	-0.0518831	0.217665	-0.238362	0.811601	0.999967
ENSG00000071537	SEL1L	3742.64	0.382904	0.175823	2.17778	0.0294228	0.999967
ENSG00000071539	TRIP13	282.903	0.27854	0.605894	0.459717	0.645719	0.999967
ENSG00000071553	ATP6AP1	1196.18	0.0135394	0.194136	0.0697418	0.944399	0.999967
ENSG00000071564	TCF3	756.475	0.0301309	0.24846	0.121271	0.903476	0.999967
ENSG00000071575	TRIB2	1004.61	0.288347	0.246625	1.16917	0.242335	0.999967
ENSG00000071626	DAZAP1	1098.79	0.0297313	0.12978	0.22909	0.818799	0.999967
ENSG00000071655	MBD3	2103.27	0.119937	0.209476	0.572556	0.566945	0.999967
ENSG00000071794	HLTF	1473.88	-0.0816624	0.232852	-0.350705	0.72581	0.999967
ENSG00000071859	FAM50A	1249.67	-0.0108728	0.185682	-0.0585561	0.953306	0.999967
ENSG00000071889	FAM3A	349.921	0.249151	0.257166	0.968832	0.332629	0.999967
ENSG00000071894	CPSF1	304.753	-0.181332	0.252337	-0.718612	0.47238	0.999967
ENSG00000071967	CYBRD1	20042.7	0.285487	0.22215	1.28511	0.198754	0.999967
ENSG00000071994	PDCD2	1250.15	0.192049	0.159056	1.20743	0.227265	0.999967
ENSG00000072041	SLC6A15	121.658	-0.51136	0.652342	-0.783883	0.433109	0.999967
ENSG00000072042	RDH11	2361.14	0.0304591	0.161846	0.188198	0.850721	0.999967
ENSG00000072062	PRKACA	77.3047	-0.374054	0.332195	-1.12601	0.260163	0.999967
ENSG00000072071	ADGRL1	16.1531	1.42729	0.774218	1.84353	0.0652521	0.999967
ENSG00000072110	ACTN1	6095.63	-0.171988	0.239907	-0.716895	0.473439	0.999967
ENSG00000072121	ZFYVE26	1512.98	-0.276367	0.195271	-1.4153	0.15698	0.999967
ENSG00000072133	RPS6KA6	107.078	-0.14067	0.284761	-0.493994	0.62131	0.999967
ENSG00000072134	EPN2	315.702	-0.357313	0.404673	-0.882966	0.377254	0.999967
ENSG00000072135	PTPN18	165.217	0.00307773	0.270128	0.0113936	0.990909	0.999967
ENSG00000072163	LIMS2	64.3362	-0.186579	0.766355	-0.243464	0.807646	0.999967
ENSG00000072195	SPEG	647.921	-0.572926	0.302705	-1.89269	0.0583997	0.999967
ENSG00000072201	LNX1	328.002	-0.318455	0.198516	-1.60418	0.108675	0.999967
ENSG00000072210	ALDH3A2	3651.02	-0.0110148	0.258713	-0.0425753	0.96604	0.999967
ENSG00000072274	TFRC	10077.2	0.0459989	0.286632	0.160481	0.872502	0.999967
ENSG00000072310	SREBF1	916.463	-0.179416	0.281366	-0.637661	0.523694	0.999967
ENSG00000072364	AFF4	3681.9	-0.266369	0.262956	-1.01298	0.311069	0.999967
ENSG00000072401	UBE2D1	190.037	0.0154279	0.259912	0.0593581	0.952667	0.999967
ENSG00000072415	PALS1	1442.6	0.234659	0.0960412	2.44332	0.014553	0.999967
ENSG00000072422	RHOBTB1	1250.42	0.0796338	0.139007	0.572877	0.566728	0.999967
ENSG00000072501	SMC1A	1009.34	-0.172484	0.243767	-0.707577	0.479208	0.999967
ENSG00000072506	HSD17B10	1185.1	0.218654	0.25743	0.849374	0.395673	0.999967
ENSG00000072518	MARK2	227.037	-0.217109	0.266889	-0.813479	0.415944	0.999967
ENSG00000072571	HMMR	210.146	0.172612	0.709167	0.2434	0.807695	0.999967
ENSG00000072609	CHFR	495.635	0.500466	0.261617	1.91297	0.0557515	0.999967
ENSG00000072657	TRHDE	255.021	-0.0739804	0.936449	-0.0790009	0.937032	0.999967
ENSG00000072682	P4HA2	4460.21	-0.674371	0.366212	-1.84148	0.0655518	0.999967
ENSG00000072736	NFATC3	636.636	-0.0578486	0.255468	-0.226442	0.820858	0.999967
ENSG00000072756	TRNT1	614.357	-0.0657547	0.231092	-0.284539	0.775997	0.999967
ENSG00000072778	ACADVL	3022.96	-0.0872343	0.235715	-0.370083	0.711321	0.999967
ENSG00000072786	STK10	914.754	-0.00101545	0.310892	-0.00326626	0.997394	0.999967
ENSG00000072803	FBXW11	2449.55	0.0676471	0.145716	0.464238	0.642477	0.999967
ENSG00000072818	ACAP1	21.5574	0.514655	0.561898	0.915921	0.359708	0.999967
ENSG00000072832	CRMP1	217.982	-0.870578	0.527894	-1.64915	0.0991161	0.999967
ENSG00000072840	EVC	1597.37	-0.356296	0.438354	-0.812804	0.41633	0.999967
ENSG00000072849	DERL2	1329.46	0.236519	0.155616	1.51989	0.12854	0.999967
ENSG00000072864	NDE1	132.036	-0.00270446	0.238719	-0.0113291	0.990961	0.999967
ENSG00000072952	IRAG1	106.241	-0.428481	0.866632	-0.494421	0.621009	0.999967
ENSG00000072954	TMEM38A	240.093	0.257427	0.519008	0.495999	0.619895	0.999967
ENSG00000072958	AP1M1	1133.55	-0.0188464	0.197278	-0.0955322	0.923892	0.999967
ENSG00000073008	PVR	2414.56	-0.0793619	0.696503	-0.113943	0.909283	0.999967
ENSG00000073050	XRCC1	265.423	0.177323	0.214709	0.825875	0.408875	0.999967
ENSG00000073060	SCARB1	134.617	-0.352695	0.56812	-0.620811	0.534724	0.999967
ENSG00000073111	MCM2	1499.98	0.085059	0.448216	0.189772	0.849488	0.999967
ENSG00000073169	SELENOO	277.055	-0.149509	0.324049	-0.461379	0.644527	0.999967
ENSG00000073282	TP63	31.0335	0.987568	1.08323	0.911685	0.361934	0.999967
ENSG00000073331	ALPK1	475.342	-0.11617	0.179315	-0.647854	0.517079	0.999967
ENSG00000073417	PDE8A	417.355	0.0921475	0.287933	0.320031	0.748945	0.999967
ENSG00000073464	CLCN4	843.22	-0.0868132	0.388397	-0.223517	0.823134	0.999967
ENSG00000073536	NLE1	456.989	-0.155378	0.263224	-0.590288	0.554997	0.999967
ENSG00000073578	SDHA	2256.23	0.0712762	0.237169	0.30053	0.763773	0.999967
ENSG00000073584	SMARCE1	2359.1	-0.0226242	0.154442	-0.14649	0.883535	0.999967
ENSG00000073605	GSDMB	10.3019	-0.83779	1.15905	-0.722828	0.469786	0.999967
ENSG00000073614	KDM5A	2439.09	0.00683486	0.165635	0.0412646	0.967085	0.999967
ENSG00000073670	ADAM11	13.2953	0.242558	0.801354	0.302685	0.76213	0.999967
ENSG00000073711	PPP2R3A	776.316	-0.0774049	0.154004	-0.502615	0.615235	0.999967
ENSG00000073712	FERMT2	3559.33	0.187214	0.214514	0.872733	0.382809	0.999967
ENSG00000073756	PTGS2	18.5386	0.293518	1.49905	0.195803	0.844764	0.999967
ENSG00000073792	IGF2BP2	464.37	-0.357627	0.295853	-1.2088	0.226739	0.999967
ENSG00000073803	MAP3K13	320.194	0.137101	0.171299	0.800361	0.423502	0.999967
ENSG00000073849	ST6GAL1	105.342	0.150591	0.336369	0.447694	0.654374	0.999967
ENSG00000073910	FRY	899.573	-0.299125	0.331981	-0.901031	0.367572	0.999967
ENSG00000073921	PICALM	3209.71	-0.221238	0.120652	-1.83369	0.0667004	0.999967
ENSG00000073969	NSF	796.476	0.0193668	0.384964	0.0503081	0.959877	0.999967
ENSG00000074047	GLI2	35.4954	-0.477441	0.752949	-0.634095	0.526019	0.999967
ENSG00000074054	CLASP1	1233.08	-0.109923	0.215358	-0.51042	0.609757	0.999967
ENSG00000074071	MRPS34	955.184	0.0643688	0.263852	0.243958	0.807263	0.999967
ENSG00000074181	NOTCH3	1656.2	-0.374043	1.29334	-0.289207	0.772423	0.999967
ENSG00000074201	CLNS1A	1722.61	-0.0583205	0.149621	-0.389789	0.696693	0.999967
ENSG00000074219	TEAD2	1063.77	0.113215	0.374068	0.30266	0.762149	0.999967
ENSG00000074266	EED	303.07	-0.324861	0.201839	-1.60951	0.107506	0.999967
ENSG00000074319	TSG101	971.047	0.0282608	0.205737	0.137364	0.890743	0.999967
ENSG00000074356	NCBP3	671.345	-0.163025	0.209599	-0.777793	0.436691	0.999967
ENSG00000074370	ATP2A3	804.406	-0.507308	0.37548	-1.35109	0.176666	0.999967
ENSG00000074410	CA12	1509	-0.315551	1.06402	-0.296565	0.766799	0.999967
ENSG00000074416	MGLL	1598.9	-0.120398	0.296935	-0.405469	0.685133	0.999967
ENSG00000074527	NTN4	1658.84	0.0569011	0.355954	0.159855	0.872995	0.999967
ENSG00000074582	BCS1L	478.245	0.0739741	0.168524	0.438954	0.660695	0.999967
ENSG00000074590	NUAK1	2897.68	-0.281199	0.723171	-0.388842	0.697393	0.999967
ENSG00000074603	DPP8	1184.51	-0.212919	0.135765	-1.56829	0.116813	0.999967
ENSG00000074621	SLC24A1	112.884	-0.491672	0.296352	-1.65908	0.0970989	0.999967
ENSG00000074657	ZNF532	694.394	-0.294665	0.332823	-0.88535	0.375968	0.999967
ENSG00000074695	LMAN1	4996.85	0.115069	0.104198	1.10434	0.269447	0.999967
ENSG00000074696	HACD3	3008.91	0.102566	0.217755	0.471014	0.63763	0.999967
ENSG00000074706	IPCEF1	5.80893	-0.126474	1.13965	-0.110976	0.911635	0.999967
ENSG00000074755	ZZEF1	1020.05	-0.0935551	0.249152	-0.375494	0.707293	0.999967
ENSG00000074800	ENO1	32229.6	0.207693	0.291216	0.713191	0.475727	0.999967
ENSG00000074842	MYDGF	1420.62	-0.249165	0.309413	-0.805282	0.420657	0.999967
ENSG00000074855	ANO8	77.9278	-0.14894	0.322266	-0.462166	0.643962	0.999967
ENSG00000074935	TUBE1	254.995	0.0766608	0.324462	0.236271	0.813223	0.999967
ENSG00000074964	ARHGEF10L	1167.06	-0.285822	0.499526	-0.572187	0.567196	0.999967
ENSG00000075073	TACR2	12.1126	0.400312	0.829652	0.482506	0.629446	0.999967
ENSG00000075089	ACTR6	346.219	-0.0394563	0.332017	-0.118838	0.905404	0.999967
ENSG00000075131	TIPIN	204.996	0.099262	0.301461	0.32927	0.741952	0.999967
ENSG00000075142	SRI	1448.73	0.0685047	0.214552	0.319293	0.749505	0.999967
ENSG00000075151	EIF4G3	1427.37	-0.293272	0.291877	-1.00478	0.315004	0.999967
ENSG00000075188	NUP37	615.433	0.194341	0.218395	0.889859	0.373542	0.999967
ENSG00000075213	SEMA3A	96.6637	-0.849613	0.671624	-1.26501	0.205866	0.999967
ENSG00000075218	GTSE1	103.844	-0.0625088	0.897225	-0.069669	0.944457	0.999967
ENSG00000075223	SEMA3C	14928.3	0.106132	0.191066	0.55547	0.578573	0.999967
ENSG00000075234	TTC38	510.519	0.0642204	0.253039	0.253797	0.799653	0.999967
ENSG00000075239	ACAT1	2181.01	-0.0234728	0.174065	-0.134851	0.89273	0.999967
ENSG00000075240	GRAMD4	461.079	-0.148478	0.263765	-0.562919	0.57349	0.999967
ENSG00000075275	CELSR1	70.4275	0.376768	1.07287	0.351178	0.725455	0.999967
ENSG00000075292	ZNF638	2584.92	-0.0528735	0.279863	-0.188926	0.850151	0.999967
ENSG00000075303	SLC25A40	179.809	-0.0432414	0.290634	-0.148783	0.881725	0.999967
ENSG00000075336	TIMM21	435.389	-0.179094	0.274027	-0.653563	0.513394	0.999967
ENSG00000075340	ADD2	22.75	-1.30685	1.39935	-0.9339	0.350355	0.999967
ENSG00000075391	RASAL2	1176.98	-0.380236	0.204976	-1.85503	0.0635925	0.999967
ENSG00000075399	VPS9D1	218.638	0.0566113	0.292567	0.193498	0.846569	0.999967
ENSG00000075407	ZNF37A	527.788	-0.26533	0.37398	-0.709477	0.478029	0.999967
ENSG00000075413	MARK3	1514.32	-0.131514	0.211545	-0.621687	0.534148	0.999967
ENSG00000075415	SLC25A3	14542.3	0.0721794	0.24075	0.299811	0.764321	0.999967
ENSG00000075420	FNDC3B	3730.72	-0.0326474	0.144198	-0.226407	0.820885	0.999967
ENSG00000075426	FOSL2	3159.26	-0.202971	0.178972	-1.13409	0.256756	0.999967
ENSG00000075461	CACNG4	4.37197	3.59773	1.99963	1.7992	0.0719869	0.999967
ENSG00000075539	FRYL	2044.85	-0.0669215	0.150817	-0.443727	0.65724	0.999967
ENSG00000075568	TMEM131	799.602	-0.526134	0.353794	-1.48712	0.136983	0.999967
ENSG00000075618	FSCN1	1438.9	0.384817	0.244883	1.57143	0.116082	0.999967
ENSG00000075624	ACTB	81629.8	0.190484	0.345849	0.55077	0.581791	0.999967
ENSG00000075643	MOCOS	1242.86	0.132202	0.468813	0.281992	0.77795	0.999967
ENSG00000075651	PLD1	343.066	0.0929584	0.313422	0.296592	0.766778	0.999967
ENSG00000075702	WDR62	130.527	-0.237752	0.616169	-0.385856	0.699603	0.999967
ENSG00000075711	DLG1	4202.5	-0.0540477	0.144535	-0.373942	0.708448	0.999967
ENSG00000075785	RAB7A	847.211	-0.11969	0.239606	-0.499528	0.617408	0.999967
ENSG00000075826	SEC31B	35.0654	-0.724186	0.985657	-0.734724	0.462507	0.999967
ENSG00000075856	SART3	1216.56	-0.0281681	0.109186	-0.257983	0.79642	0.999967
ENSG00000075884	ARHGAP15	5.81709	-4.59595	1.93704	-2.37267	0.01766	0.999967
ENSG00000075914	EXOSC7	821.592	-0.0278775	0.209979	-0.132763	0.894381	0.999967
ENSG00000075945	KIFAP3	1187.25	0.0945369	0.221974	0.425893	0.670186	0.999967
ENSG00000075975	MKRN2	924.767	0.0489159	0.140088	0.349181	0.726953	0.999967
ENSG00000076003	MCM6	1038	-0.0108061	0.230928	-0.0467945	0.962677	0.999967
ENSG00000076043	REXO2	1575.8	0.0273327	0.281367	0.0971424	0.922613	0.999967
ENSG00000076053	RBM7	547.222	0.212811	0.202767	1.04953	0.293934	0.999967
ENSG00000076067	RBMS2	503.256	0.00445199	0.345656	0.0128798	0.989724	0.999967
ENSG00000076108	BAZ2A	381.275	-0.315766	0.36294	-0.870024	0.384287	0.999967
ENSG00000076201	PTPN23	285.264	-0.315855	0.323669	-0.975858	0.329135	0.999967
ENSG00000076242	MLH1	1370.46	-0.0237498	0.143775	-0.165187	0.868797	0.999967
ENSG00000076248	UNG	1001.18	0.161609	0.246736	0.654986	0.512477	0.999967
ENSG00000076258	FMO4	47.1681	0.24684	0.308826	0.799285	0.424125	0.999967
ENSG00000076351	SLC46A1	233.231	-0.238752	0.238478	-1.00115	0.316754	0.999967
ENSG00000076356	PLXNA2	274.348	-0.192353	0.331545	-0.580171	0.5618	0.999967
ENSG00000076382	SPAG5	437.347	-0.107367	0.595404	-0.180326	0.856897	0.999967
ENSG00000076513	ANKRD13A	3376.28	-0.279404	0.245332	-1.13888	0.254754	0.999967
ENSG00000076554	TPD52	20.9297	1.03457	0.896048	1.15459	0.248257	0.999967
ENSG00000076555	ACACB	206.896	-0.405993	0.363611	-1.11656	0.264183	0.999967
ENSG00000076604	TRAF4	1813.88	0.160485	0.507127	0.31646	0.751653	0.999967
ENSG00000076641	PAG1	1840.75	-0.0415387	0.314881	-0.131919	0.895049	0.999967
ENSG00000076650	GPATCH1	184.148	0.0123002	0.272387	0.0451572	0.963982	0.999967
ENSG00000076662	ICAM3	165.315	0.341164	0.232927	1.46468	0.143008	0.999967
ENSG00000076685	NT5C2	1308.12	0.283233	0.296382	0.955635	0.339256	0.999967
ENSG00000076706	MCAM	831.1	0.167391	0.743283	0.225205	0.82182	0.999967
ENSG00000076716	GPC4	135.021	-0.0777442	0.868125	-0.0895542	0.928641	0.999967
ENSG00000076770	MBNL3	231.169	0.0310035	0.391354	0.079221	0.936857	0.999967
ENSG00000076924	XAB2	380.332	-0.0590765	0.326142	-0.181137	0.85626	0.999967
ENSG00000076928	ARHGEF1	745.811	0.0452187	0.173634	0.260425	0.794536	0.999967
ENSG00000076944	STXBP2	4.54443	-1.42737	2.13236	-0.669384	0.503251	0.999967
ENSG00000076984	MAP2K7	214.589	0.0277596	0.185447	0.14969	0.881009	0.999967
ENSG00000077009	NMRK2	150.361	0.26764	1.65653	0.161567	0.871647	0.999967
ENSG00000077063	CTTNBP2	5.19409	0.00829572	1.76676	0.00469544	0.996254	0.999967
ENSG00000077092	RARB	151.245	-0.415917	0.668187	-0.622456	0.533642	0.999967
ENSG00000077097	TOP2B	3655.27	-0.196609	0.264401	-0.743601	0.457118	0.999967
ENSG00000077147	TM9SF3	4728.29	-0.199421	0.121001	-1.64809	0.0993338	0.999967
ENSG00000077150	NFKB2	263.391	-0.288867	0.277903	-1.03946	0.298593	0.999967
ENSG00000077152	UBE2T	336.416	0.270272	0.491578	0.549805	0.582453	0.999967
ENSG00000077157	PPP1R12B	456.232	-0.205077	0.545017	-0.376275	0.706712	0.999967
ENSG00000077232	DNAJC10	4025.1	-0.0419531	0.164037	-0.255753	0.798142	0.999967
ENSG00000077235	GTF3C1	3019.54	-0.0843161	0.130879	-0.644227	0.519428	0.999967
ENSG00000077238	IL4R	764.271	-0.00775353	0.198202	-0.0391194	0.968795	0.999967
ENSG00000077254	USP33	2183.06	0.0547469	0.229987	0.238044	0.811847	0.999967
ENSG00000077264	PAK3	14.891	-0.662431	0.751711	-0.881231	0.378193	0.999967
ENSG00000077274	CAPN6	4.30356	-0.279863	2.82949	-0.0989095	0.92121	0.999967
ENSG00000077279	DCX	16.4243	-0.855039	1.94049	-0.44063	0.659481	0.999967
ENSG00000077312	SNRPA	664.033	0.14421	0.198624	0.726046	0.46781	0.999967
ENSG00000077348	EXOSC5	257.808	0.0755046	0.479428	0.157489	0.87486	0.999967
ENSG00000077380	DYNC1I2	3358.89	0.0301891	0.154896	0.194899	0.845472	0.999967
ENSG00000077420	APBB1IP	3.9415	-0.952617	2.24792	-0.423776	0.671729	0.999967
ENSG00000077454	LRCH4	165.167	0.125337	0.254441	0.492598	0.622296	0.999967
ENSG00000077458	FAM76B	159.888	-0.208146	0.304074	-0.684524	0.493644	0.999967
ENSG00000077463	SIRT6	182.697	-0.237084	0.268359	-0.883458	0.376989	0.999967
ENSG00000077514	POLD3	453.943	0.142786	0.165497	0.862772	0.388263	0.999967
ENSG00000077522	ACTN2	3145.83	0.0609802	2.0512	0.0297291	0.976283	0.999967
ENSG00000077549	CAPZB	2414.2	0.146274	0.22392	0.653241	0.513601	0.999967
ENSG00000077585	GPR137B	258.477	0.268447	0.431332	0.622368	0.5337	0.999967
ENSG00000077616	NAALAD2	12.1862	-0.889041	0.832189	-1.06832	0.285378	0.999967
ENSG00000077684	JADE1	821.522	-0.0973702	0.162604	-0.598817	0.549295	0.999967
ENSG00000077713	SLC25A43	420.322	-0.209873	0.359251	-0.584195	0.559089	0.999967
ENSG00000077721	UBE2A	879.434	-0.0954819	0.145056	-0.658243	0.510382	0.999967
ENSG00000077782	FGFR1	1650.56	-0.0280243	0.5582	-0.0502047	0.959959	0.999967
ENSG00000077942	FBLN1	423.627	-0.377986	0.634877	-0.59537	0.551596	0.999967
ENSG00000077943	ITGA8	7.7234	-1.16466	1.18437	-0.983352	0.325434	0.999967
ENSG00000078018	MAP2	37.9771	-0.540068	0.733261	-0.736529	0.461409	0.999967
ENSG00000078043	PIAS2	843.417	0.108923	0.205382	0.530342	0.595875	0.999967
ENSG00000078053	AMPH	128.811	-0.669722	0.947311	-0.706971	0.479584	0.999967
ENSG00000078061	ARAF	479.515	-0.100048	0.229723	-0.435515	0.663189	0.999967
ENSG00000078070	MCCC1	779.045	-0.0478852	0.18371	-0.260656	0.794358	0.999967
ENSG00000078098	FAP	8073.53	-0.186004	0.31931	-0.58252	0.560216	0.999967
ENSG00000078124	ACER3	388.543	-0.349371	0.214853	-1.62609	0.10393	0.999967
ENSG00000078140	UBE2K	799.342	-0.320314	0.227438	-1.40836	0.159025	0.999967
ENSG00000078142	PIK3C3	1155.44	0.027288	0.189322	0.144135	0.885394	0.999967
ENSG00000078177	N4BP2	413.984	-0.338407	0.312821	-1.08179	0.279345	0.999967
ENSG00000078237	TIGAR	334.354	-0.31418	0.214266	-1.46631	0.142564	0.999967
ENSG00000078246	TULP3	640.346	0.201353	0.15047	1.33816	0.180843	0.999967
ENSG00000078269	SYNJ2	2222.25	0.00862009	0.219397	0.0392899	0.968659	0.999967
ENSG00000078295	ADCY2	23.97	0.641608	1.15067	0.557593	0.577122	0.999967
ENSG00000078304	PPP2R5C	2709.97	0.112109	0.183636	0.610495	0.541534	0.999967
ENSG00000078319	PMS2P1	218.748	0.131448	0.200523	0.655525	0.51213	0.999967
ENSG00000078328	RBFOX1	405.486	0.075613	1.45251	0.0520567	0.958483	0.999967
ENSG00000078369	GNB1	4839.81	-0.028665	0.137869	-0.207915	0.835295	0.999967
ENSG00000078399	HOXA9	127.344	-0.13333	0.258867	-0.515054	0.606515	0.999967
ENSG00000078401	EDN1	18.5753	-0.329929	0.767479	-0.429887	0.667278	0.999967
ENSG00000078403	MLLT10	352.802	0.094429	0.236408	0.399432	0.689575	0.999967
ENSG00000078487	ZCWPW1	61.488	-0.30452	0.392787	-0.775279	0.438175	0.999967
ENSG00000078596	ITM2A	10.059	0.15901	1.21476	0.130898	0.895856	0.999967
ENSG00000078618	NRDC	2695.39	-0.0504491	0.190136	-0.265331	0.790754	0.999967
ENSG00000078668	VDAC3	3000.9	0.0510424	0.220676	0.2313	0.817082	0.999967
ENSG00000078674	PCM1	3942.56	-0.233949	0.340281	-0.687518	0.491757	0.999967
ENSG00000078687	TNRC6C	285.55	-0.216154	0.209099	-1.03374	0.301258	0.999967
ENSG00000078699	CBFA2T2	225.947	-0.166649	0.271964	-0.612764	0.540033	0.999967
ENSG00000078725	BRINP1	18.5264	-1.19412	0.851184	-1.40289	0.160649	0.999967
ENSG00000078747	ITCH	1766.48	0.232534	0.150185	1.54832	0.121546	0.999967
ENSG00000078795	PKD2L2	10.0563	0.937468	1.11908	0.837715	0.402191	0.999967
ENSG00000078804	TP53INP2	165.193	-0.634321	0.698325	-0.908347	0.363695	0.999967
ENSG00000078808	SDF4	2983.01	-0.0710269	0.270318	-0.262753	0.792741	0.999967
ENSG00000078814	MYH7B	24.5491	-0.000467337	1.08591	-0.000430363	0.999657	0.999967
ENSG00000078900	TP73	7.68152	1.47412	1.58159	0.932054	0.351309	0.999967
ENSG00000078902	TOLLIP	1027.72	0.13618	0.204729	0.665171	0.505941	0.999967
ENSG00000078967	UBE2D4	370.94	-0.235163	0.307232	-0.765423	0.44402	0.999967
ENSG00000079101	CLUL1	7.37365	-0.194409	1.13153	-0.17181	0.863587	0.999967
ENSG00000079102	RUNX1T1	60.4368	0.183925	0.648518	0.283609	0.77671	0.999967
ENSG00000079134	THOC1	444.422	-0.174617	0.263295	-0.663201	0.507202	0.999967
ENSG00000079150	FKBP7	402.533	0.151978	0.169744	0.895335	0.370608	0.999967
ENSG00000079156	OSBPL6	395.106	0.106184	0.478596	0.221865	0.824419	0.999967
ENSG00000079215	SLC1A3	1290.68	-0.201303	0.340612	-0.591005	0.554517	0.999967
ENSG00000079246	XRCC5	15451.4	0.0962313	0.154496	0.622872	0.533369	0.999967
ENSG00000079257	LXN	6.96791	0.286151	1.3106	0.218337	0.827167	0.999967
ENSG00000079277	MKNK1	261.79	-0.0661558	0.244523	-0.27055	0.786737	0.999967
ENSG00000079308	TNS1	2570.8	-0.255857	0.513059	-0.49869	0.617998	0.999967
ENSG00000079313	REXO1	134.361	0.296123	0.364036	0.813445	0.415963	0.999967
ENSG00000079332	SAR1A	5316.51	0.276057	0.131585	2.09794	0.0359101	0.999967
ENSG00000079335	CDC14A	142.712	0.203624	0.413756	0.492135	0.622624	0.999967
ENSG00000079337	RAPGEF3	47.5683	-0.11344	1.22393	-0.0926857	0.926153	0.999967
ENSG00000079387	SENP1	379.022	-0.0457763	0.234794	-0.194964	0.845421	0.999967
ENSG00000079393	DUSP13	502.179	0.0887174	1.26116	0.070346	0.943918	0.999967
ENSG00000079432	CIC	612.588	-0.235184	0.346738	-0.678277	0.497596	0.999967
ENSG00000079435	LIPE	38.7527	0.257013	0.434969	0.590877	0.554603	0.999967
ENSG00000079459	FDFT1	338.727	-0.419757	0.253242	-1.65753	0.0974122	0.999967
ENSG00000079462	PAFAH1B3	240.647	-0.132427	0.413441	-0.320305	0.748737	0.999967
ENSG00000079482	OPHN1	502.269	-0.00157966	0.214296	-0.0073714	0.994119	0.999967
ENSG00000079616	KIF22	463.815	-0.0874661	0.37665	-0.232221	0.816366	0.999967
ENSG00000079691	CARMIL1	585.718	0.0514568	0.223706	0.23002	0.818076	0.999967
ENSG00000079739	PGM1	2194.13	-0.0342093	0.343719	-0.0995271	0.92072	0.999967
ENSG00000079785	DDX1	2208.2	-0.0596794	0.159278	-0.374687	0.707893	0.999967
ENSG00000079805	DNM2	1700.17	0.0349643	0.14166	0.246819	0.805048	0.999967
ENSG00000079819	EPB41L2	655.93	-0.201425	0.270119	-0.745689	0.455855	0.999967
ENSG00000079841	RIMS1	1136.38	0.435475	0.824872	0.527931	0.597547	0.999967
ENSG00000079931	MOXD1	1407.43	-0.0229002	0.692126	-0.0330867	0.973605	0.999967
ENSG00000079950	STX7	1261.29	-0.194855	0.259981	-0.749497	0.453558	0.999967
ENSG00000079974	RABL2B	108.258	-0.11119	0.279478	-0.397848	0.690742	0.999967
ENSG00000079999	KEAP1	1827.25	0.0135182	0.178722	0.075638	0.939707	0.999967
ENSG00000080007	DDX43	41.1857	-0.0569222	1.22338	-0.0465287	0.962889	0.999967
ENSG00000080031	PTPRH	8.18096	-0.00564264	1.0981	-0.00513854	0.9959	0.999967
ENSG00000080189	SLC35C2	610.829	0.0646067	0.262334	0.246277	0.805468	0.999967
ENSG00000080200	CRYBG3	1289.46	-0.146855	0.186393	-0.787879	0.430768	0.999967
ENSG00000080298	RFX3	170.18	-0.396381	0.481902	-0.822534	0.410773	0.999967
ENSG00000080345	RIF1	1903.91	0.0835944	0.315096	0.265298	0.79078	0.999967
ENSG00000080371	RAB21	1395.61	0.185695	0.167885	1.10608	0.26869	0.999967
ENSG00000080493	SLC4A4	1499.25	0.093481	0.592501	0.157774	0.874635	0.999967
ENSG00000080503	SMARCA2	1935.31	-0.423209	0.325841	-1.29882	0.194006	0.999967
ENSG00000080546	SESN1	954.009	0.302758	0.178323	1.69781	0.089543	0.999967
ENSG00000080561	MID2	155.875	-0.210486	0.741593	-0.283829	0.776541	0.999967
ENSG00000080573	COL5A3	2666.35	0.0338176	1.25539	0.026938	0.978509	0.999967
ENSG00000080603	SRCAP	240.511	-0.303628	0.646585	-0.469588	0.638649	0.999967
ENSG00000080608	PUM3	1162.74	0.0375165	0.276709	0.135581	0.892153	0.999967
ENSG00000080802	CNOT4	194.77	-0.139954	0.328011	-0.426673	0.669618	0.999967
ENSG00000080815	PSEN1	1736.01	0.234244	0.206594	1.13384	0.256863	0.999967
ENSG00000080819	CPOX	309.454	-0.358544	0.275028	-1.30366	0.192349	0.999967
ENSG00000080822	CLDND1	534.13	-0.2644	0.264876	-0.998203	0.318181	0.999967
ENSG00000080823	MOK	290.113	-0.227211	0.643939	-0.352845	0.724205	0.999967
ENSG00000080824	HSP90AA1	4768.81	-0.0430456	0.302473	-0.142312	0.886833	0.999967
ENSG00000080839	RBL1	393.916	0.142982	0.398443	0.358852	0.719706	0.999967
ENSG00000080845	DLGAP4	241.327	-0.500036	0.373088	-1.34026	0.18016	0.999967
ENSG00000080947	CROCCP3	32.5236	-0.520213	0.394001	-1.32033	0.186723	0.999967
ENSG00000080986	NDC80	274.404	0.150136	0.59451	0.252536	0.800626	0.999967
ENSG00000081019	RSBN1	479.019	-0.0931539	0.292876	-0.318066	0.750435	0.999967
ENSG00000081026	MAGI3	315.695	-0.243104	0.249647	-0.973792	0.33016	0.999967
ENSG00000081041	CXCL2	9.53306	0.54229	1.05026	0.516341	0.605616	0.999967
ENSG00000081051	AFP	30.6549	0.654991	0.572098	1.14489	0.252253	0.999967
ENSG00000081052	COL4A4	15.657	-0.703432	0.828457	-0.849087	0.395833	0.999967
ENSG00000081059	TCF7	80.1809	-0.67475	0.538877	-1.25214	0.210519	0.999967
ENSG00000081087	OSTM1	1553.99	-0.403664	0.232337	-1.73741	0.0823156	0.999967
ENSG00000081148	IMPG2	50.7369	-0.221182	0.426495	-0.518603	0.604037	0.999967
ENSG00000081154	PCNP	1379.51	0.0746064	0.165119	0.451835	0.651388	0.999967
ENSG00000081177	EXD2	484.479	-0.213601	0.260531	-0.819867	0.412292	0.999967
ENSG00000081181	ARG2	39.9921	0.228079	0.693829	0.328726	0.742363	0.999967
ENSG00000081189	MEF2C	10617.4	0.129858	1.23265	0.105348	0.9161	0.999967
ENSG00000081248	CACNA1S	977.965	-0.108412	1.84735	-0.0586854	0.953203	0.999967
ENSG00000081277	PKP1	953.841	-0.0852888	0.745877	-0.114347	0.908963	0.999967
ENSG00000081307	UBA5	380.787	0.0107488	0.257415	0.0417565	0.966693	0.999967
ENSG00000081320	STK17B	5800.84	-0.114431	0.355319	-0.322051	0.747414	0.999967
ENSG00000081377	CDC14B	859.976	0.0664308	0.157767	0.421068	0.673705	0.999967
ENSG00000081386	ZNF510	630.157	-0.0501263	0.157519	-0.318224	0.750315	0.999967
ENSG00000081479	LRP2	4.99035	0.573642	1.89706	0.302385	0.762359	0.999967
ENSG00000081665	ZNF506	326.554	0.214829	0.263968	0.813843	0.415735	0.999967
ENSG00000081692	JMJD4	777.634	0.212339	0.228025	0.931209	0.351745	0.999967
ENSG00000081721	DUSP12	332.31	-0.248659	0.224255	-1.10882	0.267507	0.999967
ENSG00000081760	AACS	752.472	0.176151	0.257846	0.683162	0.494504	0.999967
ENSG00000081791	DELE1	887.129	0.185978	0.183644	1.01271	0.3112	0.999967
ENSG00000081803	CADPS2	282.076	0.330664	0.484346	0.682702	0.494795	0.999967
ENSG00000081818	PCDHB4	17.1887	0.429737	0.875175	0.491031	0.623405	0.999967
ENSG00000081842	PCDHA6	4.17123	-0.352974	1.6026	-0.220251	0.825675	0.999967
ENSG00000081853	PCDHGA2	78.135	-0.181694	0.612642	-0.296575	0.766791	0.999967
ENSG00000081870	HSPB11	356.199	0.0641932	0.229246	0.280019	0.779463	0.999967
ENSG00000081913	PHLPP1	271.52	-0.108019	0.289114	-0.373621	0.708687	0.999967
ENSG00000081923	ATP8B1	1781.96	-0.259219	0.645285	-0.401712	0.687896	0.999967
ENSG00000081985	IL12RB2	6.0204	0.996221	1.06402	0.936285	0.349127	0.999967
ENSG00000082014	SMARCD3	1200.25	0.056252	0.388463	0.144806	0.884864	0.999967
ENSG00000082068	WDR70	969.762	0.209514	0.180685	1.15955	0.24623	0.999967
ENSG00000082126	MPP4	89.8503	-0.363991	0.416237	-0.87448	0.381857	0.999967
ENSG00000082146	STRADB	2480.78	0.172391	0.226598	0.760778	0.446789	0.999967
ENSG00000082153	BZW1	7913.4	0.189484	0.161248	1.17511	0.23995	0.999967
ENSG00000082196	C1QTNF3	58.4816	0.0670443	0.980314	0.0683906	0.945475	0.999967
ENSG00000082212	ME2	1005.63	0.0604286	0.163315	0.370013	0.711373	0.999967
ENSG00000082213	C5orf22	460.045	-0.119972	0.182627	-0.656925	0.511229	0.999967
ENSG00000082258	CCNT2	750.096	-0.187661	0.198634	-0.94476	0.344781	0.999967
ENSG00000082269	FAM135A	308.065	0.182217	0.236425	0.77072	0.440873	0.999967
ENSG00000082293	COL19A1	96.5943	-0.168004	1.03065	-0.163009	0.870512	0.999967
ENSG00000082397	EPB41L3	355.144	-0.459468	0.751742	-0.611204	0.541065	0.999967
ENSG00000082438	COBLL1	167.924	-0.235817	0.432554	-0.545175	0.585633	0.999967
ENSG00000082458	DLG3	186.691	-0.23718	0.327316	-0.72462	0.468685	0.999967
ENSG00000082482	KCNK2	2393.86	0.149751	0.472756	0.316763	0.751424	0.999967
ENSG00000082497	SERTAD4	51.6977	0.197413	0.56452	0.3497	0.726564	0.999967
ENSG00000082512	TRAF5	442.443	0.297838	0.331211	0.89924	0.368525	0.999967
ENSG00000082515	MRPL22	371.028	-0.0465187	0.182617	-0.254734	0.798928	0.999967
ENSG00000082516	GEMIN5	1110.04	-0.00731263	0.235786	-0.0310139	0.975258	0.999967
ENSG00000082641	NFE2L1	5981.87	-0.176238	0.210245	-0.838252	0.401889	0.999967
ENSG00000082701	GSK3B	1531.22	-0.148618	0.217178	-0.684315	0.493776	0.999967
ENSG00000082781	ITGB5	10803.2	-0.15009	0.308568	-0.48641	0.626677	0.999967
ENSG00000082805	ERC1	934.326	-0.299983	0.222088	-1.35074	0.176779	0.999967
ENSG00000082898	XPO1	4480.21	-0.259815	0.2523	-1.02979	0.30311	0.999967
ENSG00000082996	RNF13	1404.98	0.213931	0.277272	0.771557	0.440377	0.999967
ENSG00000083067	TRPM3	8.41287	1.12703	0.873437	1.29034	0.196934	0.999967
ENSG00000083093	PALB2	458.689	-0.00894543	0.219814	-0.0406954	0.967539	0.999967
ENSG00000083097	DOP1A	691.827	-0.267163	0.197889	-1.35007	0.176994	0.999967
ENSG00000083099	LYRM2	1137.18	-0.0382507	0.204063	-0.187446	0.851311	0.999967
ENSG00000083123	BCKDHB	394.613	0.17545	0.296545	0.591649	0.554086	0.999967
ENSG00000083168	KAT6A	980.072	-0.153231	0.217188	-0.70552	0.480487	0.999967
ENSG00000083223	TUT7	804.055	-0.242784	0.240004	-1.01158	0.311739	0.999967
ENSG00000083290	ULK2	510.838	0.0383455	0.236196	0.162346	0.871033	0.999967
ENSG00000083312	TNPO1	14375.9	-0.0366532	0.174575	-0.209957	0.833701	0.999967
ENSG00000083444	PLOD1	2942.16	-0.113973	0.198689	-0.573624	0.566222	0.999967
ENSG00000083454	P2RX5	220.185	0.222356	0.742034	0.299658	0.764438	0.999967
ENSG00000083457	ITGAE	340.276	-0.0690771	0.218285	-0.316453	0.751659	0.999967
ENSG00000083520	DIS3	1884.65	0.0916409	0.165442	0.553917	0.579636	0.999967
ENSG00000083535	PIBF1	594.043	0.0073153	0.437323	0.0167274	0.986654	0.999967
ENSG00000083544	TDRD3	430.268	-0.0127704	0.167343	-0.076313	0.93917	0.999967
ENSG00000083635	NUFIP1	255.554	0.190917	0.225583	0.846324	0.397372	0.999967
ENSG00000083642	PDS5B	849.854	-0.118049	0.247774	-0.476439	0.633762	0.999967
ENSG00000083720	OXCT1	1674.87	0.241763	0.380227	0.635837	0.524883	0.999967
ENSG00000083750	RRAGB	450.46	0.0522054	0.330632	0.157896	0.874539	0.999967
ENSG00000083799	CYLD	3032.51	-0.137393	0.143828	-0.955257	0.339448	0.999967
ENSG00000083807	SLC27A5	60.5082	0.0606784	0.4016	0.151092	0.879903	0.999967
ENSG00000083812	ZNF324	273.127	0.0031764	0.277097	0.0114631	0.990854	0.999967
ENSG00000083814	ZNF671	176.458	0.203632	0.423145	0.481235	0.63035	0.999967
ENSG00000083817	ZNF416	254.721	0.214653	0.197644	1.08606	0.277454	0.999967
ENSG00000083828	ZNF586	174.319	-0.174578	0.284305	-0.614051	0.539181	0.999967
ENSG00000083838	ZNF446	104.303	-0.118153	0.244095	-0.484044	0.628354	0.999967
ENSG00000083844	ZNF264	748.212	-0.216217	0.302363	-0.71509	0.474553	0.999967
ENSG00000083845	RPS5	13717.5	0.264733	0.257932	1.02636	0.30472	0.999967
ENSG00000083857	FAT1	25817.3	-0.092145	0.21107	-0.436561	0.662429	0.999967
ENSG00000083896	YTHDC1	507.202	-0.220779	0.240761	-0.917004	0.35914	0.999967
ENSG00000083937	CHMP2B	984.99	-0.407382	0.237377	-1.71618	0.0861294	0.999967
ENSG00000084072	PPIE	581.979	0.118515	0.133799	0.88577	0.375741	0.999967
ENSG00000084073	ZMPSTE24	2220.37	0.041482	0.257506	0.161092	0.872021	0.999967
ENSG00000084090	STARD7	6446.9	0.204899	0.19798	1.03495	0.300693	0.999967
ENSG00000084092	NOA1	637.032	0.0710872	0.194262	0.365934	0.714414	0.999967
ENSG00000084093	REST	1594.62	-0.0413139	0.233673	-0.176802	0.859664	0.999967
ENSG00000084112	SSH1	1326.96	-0.451501	0.280554	-1.60932	0.107547	0.999967
ENSG00000084207	GSTP1	5787.8	0.248988	0.270661	0.919927	0.357611	0.999967
ENSG00000084234	APLP2	5914.27	-0.22006	0.369314	-0.595861	0.551268	0.999967
ENSG00000084444	FAM234B	211.798	0.267134	0.236261	1.13067	0.258193	0.999967
ENSG00000084463	WBP11	498.275	0.0472374	0.218243	0.216444	0.828641	0.999967
ENSG00000084623	EIF3I	5768.66	0.18245	0.229871	0.793708	0.427365	0.999967
ENSG00000084628	NKAIN1	18.4877	0.00819633	1.35555	0.00604649	0.995176	0.999967
ENSG00000084636	COL16A1	2985.63	-0.091463	0.563255	-0.162383	0.871004	0.999967
ENSG00000084652	TXLNA	3420.41	0.147088	0.232589	0.632395	0.527129	0.999967
ENSG00000084676	NCOA1	1339.97	0.0672199	0.48326	0.139097	0.889374	0.999967
ENSG00000084693	AGBL5	664.766	0.0966549	0.320442	0.30163	0.762934	0.999967
ENSG00000084710	EFR3B	102.946	-0.230763	0.508462	-0.453846	0.649939	0.999967
ENSG00000084731	KIF3C	231.309	-0.102064	0.403515	-0.252937	0.800317	0.999967
ENSG00000084733	RAB10	3655.55	0.058745	0.20445	0.287332	0.773858	0.999967
ENSG00000084734	GCKR	6.97704	-0.475912	1.2766	-0.372798	0.709299	0.999967
ENSG00000084754	HADHA	5204.76	0.0335126	0.185416	0.180742	0.85657	0.999967
ENSG00000084764	MAPRE3	334.834	0.092417	0.866129	0.106701	0.915026	0.999967
ENSG00000084774	CAD	1289.75	-0.103328	0.249745	-0.413737	0.679067	0.999967
ENSG00000085063	CD59	26033.5	0.301708	0.649821	0.464294	0.642437	0.999967
ENSG00000085117	CD82	2163.13	0.139492	0.659605	0.211479	0.832514	0.999967
ENSG00000085185	BCORL1	40.2067	-0.163889	0.610793	-0.268322	0.788451	0.999967
ENSG00000085224	ATRX	1478.79	-0.258358	0.382409	-0.675607	0.49929	0.999967
ENSG00000085231	AK6	105.741	0.331537	0.436341	0.759812	0.447367	0.999967
ENSG00000085265	FCN1	6.05921	-3.05051	1.26291	-2.41546	0.0157152	0.999967
ENSG00000085274	MYNN	607.707	0.164868	0.191872	0.859263	0.390196	0.999967
ENSG00000085276	MECOM	239.502	0.242266	0.500792	0.483766	0.628552	0.999967
ENSG00000085365	SCAMP1	1103.18	-0.0304148	0.172327	-0.176495	0.859905	0.999967
ENSG00000085377	PREP	570.268	0.0458812	0.225133	0.203796	0.838513	0.999967
ENSG00000085382	HACE1	334.56	0.0397492	0.194632	0.204228	0.838176	0.999967
ENSG00000085415	SEH1L	982.932	0.148735	0.318937	0.466347	0.640967	0.999967
ENSG00000085449	WDFY1	1899.3	-0.0735753	0.3385	-0.217357	0.82793	0.999967
ENSG00000085465	OVGP1	9.63274	-0.418102	0.744722	-0.56142	0.574511	0.999967
ENSG00000085511	MAP3K4	1512.64	-0.0506847	0.108672	-0.466401	0.640928	0.999967
ENSG00000085644	ZNF213	66.6096	-0.514971	0.366447	-1.40531	0.15993	0.999967
ENSG00000085662	AKR1B1	2964.28	0.189713	0.394909	0.480396	0.630946	0.999967
ENSG00000085719	CPNE3	3471.05	0.14224	0.358692	0.396552	0.691698	0.999967
ENSG00000085721	RRN3	977.441	0.059899	0.428717	0.139717	0.888884	0.999967
ENSG00000085733	CTTN	3817.48	-0.0505728	0.406136	-0.124522	0.900902	0.999967
ENSG00000085760	MTIF2	951.8	-0.103941	0.124403	-0.83552	0.403425	0.999967
ENSG00000085788	DDHD2	1051.41	-0.00635825	0.15411	-0.041258	0.96709	0.999967
ENSG00000085831	TTC39A	13.8648	-0.677054	0.804666	-0.84141	0.400118	0.999967
ENSG00000085832	EPS15	2093.2	0.0390121	0.199435	0.195613	0.844913	0.999967
ENSG00000085840	ORC1	149.039	0.295392	0.616574	0.479086	0.631878	0.999967
ENSG00000085871	MGST2	357.682	0.017431	0.267877	0.0650709	0.948118	0.999967
ENSG00000085872	CHERP	111.562	-0.0908264	0.441491	-0.205727	0.837005	0.999967
ENSG00000085978	ATG16L1	408.415	0.137235	0.170176	0.806429	0.419996	0.999967
ENSG00000085982	USP40	1100	-0.000941036	0.133308	-0.0070591	0.994368	0.999967
ENSG00000085998	POMGNT1	2030.72	0.00650792	0.133432	0.0487732	0.9611	0.999967
ENSG00000085999	RAD54L	45.1444	-0.277233	0.761357	-0.364131	0.71576	0.999967
ENSG00000086015	MAST2	697.484	-0.340629	0.266076	-1.28019	0.200477	0.999967
ENSG00000086061	DNAJA1	3684.69	0.187463	0.163224	1.1485	0.250762	0.999967
ENSG00000086062	B4GALT1	785.414	-0.348045	0.37661	-0.92415	0.355408	0.999967
ENSG00000086065	CHMP5	1623.71	0.0928307	0.115144	0.806218	0.420117	0.999967
ENSG00000086102	NFX1	957.028	-0.0061673	0.13315	-0.0463186	0.963056	0.999967
ENSG00000086189	DIMT1	690.242	0.134946	0.144499	0.933888	0.350362	0.999967
ENSG00000086200	IPO11	1095.47	0.20644	0.184751	1.11739	0.263827	0.999967
ENSG00000086232	EIF2AK1	916.206	-0.105838	0.192951	-0.54852	0.583335	0.999967
ENSG00000086289	EPDR1	2463.07	-0.692741	0.321367	-2.15561	0.0311144	0.999967
ENSG00000086475	SEPHS1	908.788	0.084585	0.150266	0.5629	0.573503	0.999967
ENSG00000086504	MRPL28	1059.91	0.164503	0.264348	0.622299	0.533745	0.999967
ENSG00000086544	ITPKC	413.583	0.112244	0.365885	0.306773	0.759016	0.999967
ENSG00000086570	FAT2	18.0002	0.368962	0.749406	0.492339	0.62248	0.999967
ENSG00000086589	RBM22	630.011	0.218301	0.166203	1.31346	0.189028	0.999967
ENSG00000086598	TMED2	6080.15	0.0513245	0.208705	0.245919	0.805745	0.999967
ENSG00000086619	ERO1B	110.011	0.0799046	0.34114	0.234228	0.814808	0.999967
ENSG00000086666	ZFAND6	1187.4	0.100252	0.241168	0.415693	0.677635	0.999967
ENSG00000086696	HSD17B2	26.95	0.520781	0.815792	0.638375	0.52323	0.999967
ENSG00000086712	TXLNG	320.539	0.0256	0.209237	0.122349	0.902622	0.999967
ENSG00000086730	LAT2	12.4385	-0.113032	0.597074	-0.18931	0.84985	0.999967
ENSG00000086758	HUWE1	4768.7	-0.375569	0.277872	-1.35159	0.176507	0.999967
ENSG00000086827	ZW10	995.161	0.0366284	0.199062	0.184006	0.854009	0.999967
ENSG00000086848	ALG9	789.065	0.00284492	0.181941	0.0156365	0.987524	0.999967
ENSG00000086967	MYBPC2	51.7948	-0.360625	1.24223	-0.290304	0.771583	0.999967
ENSG00000086991	NOX4	55.5773	0.508492	0.660457	0.769909	0.441354	0.999967
ENSG00000087008	ACOX3	611.675	0.223196	0.208986	1.06799	0.285523	0.999967
ENSG00000087053	MTMR2	1456.44	0.0357995	0.195462	0.183153	0.854678	0.999967
ENSG00000087074	PPP1R15A	1740.94	-0.158748	0.153923	-1.03134	0.302379	0.999967
ENSG00000087076	HSD17B14	60.6058	0.240765	0.852131	0.282544	0.777526	0.999967
ENSG00000087077	TRIP6	1676.51	-0.136371	0.387597	-0.351838	0.72496	0.999967
ENSG00000087085	ACHE	100.548	-0.18886	1.22768	-0.153834	0.87774	0.999967
ENSG00000087086	FTL	75060.6	0.219045	0.513335	0.426709	0.669591	0.999967
ENSG00000087087	SRRT	929.221	-0.12459	0.166184	-0.749712	0.453428	0.999967
ENSG00000087088	BAX	930.217	0.0372131	0.226263	0.164468	0.869362	0.999967
ENSG00000087095	NLK	236.97	0.29921	0.149093	2.00687	0.0447634	0.999967
ENSG00000087111	PIGS	912.461	0.0399054	0.157105	0.254004	0.799493	0.999967
ENSG00000087116	ADAMTS2	696.455	0.0847122	0.459074	0.184528	0.853599	0.999967
ENSG00000087152	ATXN7L3	1057.29	-0.0115792	0.142685	-0.0811521	0.935321	0.999967
ENSG00000087157	PGS1	369.824	-0.189149	0.281283	-0.67245	0.501297	0.999967
ENSG00000087191	PSMC5	1190.02	0.0418943	0.227116	0.184462	0.853651	0.999967
ENSG00000087206	UIMC1	443.815	0.0177105	0.144034	0.12296	0.902139	0.999967
ENSG00000087245	MMP2	24694.1	-0.666707	0.356681	-1.8692	0.0615953	0.999967
ENSG00000087253	LPCAT2	418.079	-0.175194	0.317815	-0.551244	0.581466	0.999967
ENSG00000087263	OGFOD1	1170.6	-0.092975	0.184113	-0.504989	0.613567	0.999967
ENSG00000087266	SH3BP2	496.924	-0.0782016	0.239712	-0.326232	0.744249	0.999967
ENSG00000087269	NOP14	998.511	-0.317226	0.226474	-1.40072	0.161298	0.999967
ENSG00000087274	ADD1	4208.98	-0.406711	0.264864	-1.53555	0.124649	0.999967
ENSG00000087299	L2HGDH	144.509	0.363708	0.344274	1.05645	0.290763	0.999967
ENSG00000087301	TXNDC16	287.629	0.0353531	0.300514	0.117642	0.906351	0.999967
ENSG00000087302	RTRAF	3227.9	0.0436552	0.143761	0.303665	0.761383	0.999967
ENSG00000087303	NID2	522.157	0.0703585	0.528816	0.133049	0.894155	0.999967
ENSG00000087338	GMCL1	274.653	0.0393997	0.227797	0.17296	0.862683	0.999967
ENSG00000087365	SF3B2	2817.78	-0.103063	0.201498	-0.511483	0.609013	0.999967
ENSG00000087448	KLHL42	867.552	0.337553	0.234297	1.4407	0.149669	0.999967
ENSG00000087460	GNAS	9960.36	0.0102653	0.179898	0.057062	0.954496	0.999967
ENSG00000087470	DNM1L	1830.73	-0.0377164	0.160123	-0.235546	0.813785	0.999967
ENSG00000087494	PTHLH	7.10935	-1.115	0.88669	-1.25748	0.208578	0.999967
ENSG00000087495	PHACTR3	4.27608	-0.0653815	1.68528	-0.0387957	0.969053	0.999967
ENSG00000087502	ERGIC2	1690.5	0.198027	0.167698	1.18085	0.237661	0.999967
ENSG00000087586	AURKA	498.268	0.100518	0.58662	0.171351	0.863948	0.999967
ENSG00000087589	CASS4	597.295	0.565859	1.48601	0.380791	0.703359	0.999967
ENSG00000087842	PIR	375.806	0.104918	0.389448	0.2694	0.787622	0.999967
ENSG00000087884	AAMDC	249.657	0.146408	0.287159	0.509849	0.610157	0.999967
ENSG00000087903	RFX2	76.7132	-0.0254574	0.28478	-0.0893933	0.928769	0.999967
ENSG00000087995	METTL2A	589.109	0.0300003	0.238859	0.125599	0.90005	0.999967
ENSG00000088035	ALG6	251.422	0.103035	0.227804	0.452299	0.651054	0.999967
ENSG00000088038	CNOT3	83.1754	-0.654839	0.376569	-1.73896	0.0820419	0.999967
ENSG00000088179	PTPN4	672.349	-0.127018	0.188365	-0.674317	0.50011	0.999967
ENSG00000088205	DDX18	1932.24	0.548502	0.269886	2.03235	0.0421184	0.999967
ENSG00000088247	KHSRP	1038.75	-0.151143	0.316858	-0.477004	0.633359	0.999967
ENSG00000088256	GNA11	1466.93	-0.0261344	0.164843	-0.158542	0.87403	0.999967
ENSG00000088280	ASAP3	750.223	0.0238566	0.262932	0.0907329	0.927705	0.999967
ENSG00000088298	EDEM2	889.53	-0.0351831	0.356687	-0.0986387	0.921425	0.999967
ENSG00000088305	DNMT3B	79.0134	0.642389	0.367065	1.75007	0.0801062	0.999967
ENSG00000088325	TPX2	662.484	-0.260934	0.556282	-0.469068	0.639021	0.999967
ENSG00000088340	FER1L4	8.43231	-1.14854	1.05268	-1.09105	0.275249	0.999967
ENSG00000088356	PDRG1	221.887	-0.156466	0.375211	-0.417008	0.676673	0.999967
ENSG00000088367	EPB41L1	292.929	-0.144668	0.659352	-0.21941	0.826331	0.999967
ENSG00000088387	DOCK9	1656.2	-0.15984	0.472995	-0.337932	0.735415	0.999967
ENSG00000088448	ANKRD10	3361.69	-0.0500013	0.627365	-0.0797006	0.936475	0.999967
ENSG00000088451	TGDS	190.846	-0.226997	0.235683	-0.963147	0.335474	0.999967
ENSG00000088538	DOCK3	80.2202	-0.397307	0.440277	-0.902402	0.366843	0.999967
ENSG00000088543	C3orf18	357.433	-0.185295	0.34971	-0.529852	0.596215	0.999967
ENSG00000088682	COQ9	947.877	-0.131389	0.166248	-0.790319	0.429342	0.999967
ENSG00000088727	KIF9	91.0197	-0.00849863	0.293819	-0.0289247	0.976925	0.999967
ENSG00000088756	ARHGAP28	409.576	-0.00224789	0.267855	-0.00839218	0.993304	0.999967
ENSG00000088766	CRLS1	660.06	0.167102	0.225378	0.741431	0.458432	0.999967
ENSG00000088808	PPP1R13B	48.8018	-0.126218	0.60223	-0.209585	0.833992	0.999967
ENSG00000088812	ATRN	1761.37	-0.0985641	0.162181	-0.607742	0.543358	0.999967
ENSG00000088826	SMOX	156.224	-0.120242	0.260383	-0.46179	0.644232	0.999967
ENSG00000088827	SIGLEC1	5.19634	-1.41052	2.14932	-0.656262	0.511655	0.999967
ENSG00000088832	FKBP1A	2500.63	0.071632	0.2563	0.279485	0.779873	0.999967
ENSG00000088833	NSFL1C	999.541	-0.0306377	0.263086	-0.116455	0.907292	0.999967
ENSG00000088836	SLC4A11	16.7389	-0.412748	0.692711	-0.595845	0.551279	0.999967
ENSG00000088854	DNAAF9	508.606	0.280764	0.214952	1.30617	0.191494	0.999967
ENSG00000088876	ZNF343	266.464	-0.0612473	0.226253	-0.270703	0.78662	0.999967
ENSG00000088881	EBF4	5.16393	-1.21284	1.6083	-0.754112	0.450782	0.999967
ENSG00000088882	CPXM1	4.85055	-1.23256	1.28286	-0.960792	0.336657	0.999967
ENSG00000088888	MAVS	867.395	-0.560968	0.249151	-2.25152	0.0243525	0.999967
ENSG00000088899	LZTS3	67.6287	0.443795	0.328564	1.35071	0.176789	0.999967
ENSG00000088930	XRN2	4126.75	0.0390105	0.109514	0.356215	0.721679	0.999967
ENSG00000088970	KIZ	374.037	0.0472625	0.328725	0.143775	0.885678	0.999967
ENSG00000088986	DYNLL1	3570.56	0.180927	0.170219	1.06291	0.287824	0.999967
ENSG00000089006	SNX5	1613.19	-0.00507866	0.142014	-0.0357617	0.971472	0.999967
ENSG00000089009	RPL6	25505.9	0.151642	0.183023	0.828541	0.407364	0.999967
ENSG00000089022	MAPKAPK5	692.251	-0.0221136	0.133836	-0.165228	0.868764	0.999967
ENSG00000089041	P2RX7	34.5914	-0.730824	0.666027	-1.09729	0.272515	0.999967
ENSG00000089048	ESF1	480.33	-0.359411	0.370959	-0.968871	0.33261	0.999967
ENSG00000089050	RBBP9	847.61	-0.00839925	0.283169	-0.0296617	0.976337	0.999967
ENSG00000089053	ANAPC5	3341.16	-0.0797913	0.204489	-0.390198	0.69639	0.999967
ENSG00000089057	SLC23A2	935.603	-0.0976499	0.273068	-0.357604	0.72064	0.999967
ENSG00000089060	SLC8B1	506.121	-0.0165186	0.349551	-0.0472566	0.962309	0.999967
ENSG00000089063	TMEM230	2635.76	0.166721	0.204965	0.813412	0.415982	0.999967
ENSG00000089091	DZANK1	40.4083	0.288617	0.485497	0.594477	0.552193	0.999967
ENSG00000089094	KDM2B	444.534	0.107568	0.120144	0.895328	0.370612	0.999967
ENSG00000089101	CFAP61	10.1991	-0.471207	1.11493	-0.422635	0.672562	0.999967
ENSG00000089123	TASP1	162.213	-0.1465	0.206735	-0.708638	0.478549	0.999967
ENSG00000089127	OAS1	94.5831	0.14866	0.538577	0.276024	0.78253	0.999967
ENSG00000089154	GCN1	3163.08	-0.0950631	0.14613	-0.650538	0.515345	0.999967
ENSG00000089157	RPLP0	52233.8	0.255021	0.254283	1.0029	0.315909	0.999967
ENSG00000089159	PXN	1099.76	-0.196297	0.283293	-0.692912	0.488365	0.999967
ENSG00000089163	SIRT4	39.0799	0.503096	0.566795	0.887615	0.374748	0.999967
ENSG00000089177	KIF16B	350.462	-0.523325	0.215355	-2.43006	0.0150965	0.999967
ENSG00000089195	TRMT6	379.262	0.096398	0.346313	0.278355	0.78074	0.999967
ENSG00000089220	PEBP1	9238.03	0.180582	0.260883	0.692197	0.488813	0.999967
ENSG00000089234	BRAP	673.462	-0.297146	0.133474	-2.22624	0.0259978	0.999967
ENSG00000089248	ERP29	2422.68	0.119276	0.310709	0.383883	0.701065	0.999967
ENSG00000089250	NOS1	12.8384	-0.432787	1.21926	-0.354958	0.722621	0.999967
ENSG00000089280	FUS	338.286	-0.513039	0.444065	-1.15532	0.247958	0.999967
ENSG00000089289	IGBP1	1212	0.0776394	0.241351	0.321687	0.74769	0.999967
ENSG00000089327	FXYD5	179.487	-0.00399736	0.627443	-0.00637088	0.994917	0.999967
ENSG00000089335	ZNF302	845.344	0.0800338	0.355611	0.22506	0.821933	0.999967
ENSG00000089351	GRAMD1A	183.249	-0.381771	0.396267	-0.963419	0.335337	0.999967
ENSG00000089356	FXYD3	9.40407	0.665378	1.19044	0.558932	0.576208	0.999967
ENSG00000089472	HEPH	1638.38	-0.24148	0.285602	-0.845512	0.397825	0.999967
ENSG00000089486	CDIP1	202.729	-0.24368	0.673517	-0.361802	0.7175	0.999967
ENSG00000089505	CMTM1	16.9643	-0.719565	0.630816	-1.14069	0.253999	0.999967
ENSG00000089597	GANAB	4061.07	-0.0443995	0.210065	-0.211361	0.832606	0.999967
ENSG00000089639	GMIP	90.9169	0.019812	0.363145	0.0545568	0.956492	0.999967
ENSG00000089682	RBM41	217.567	-0.193752	0.442752	-0.437609	0.66167	0.999967
ENSG00000089685	BIRC5	647.471	0.104583	0.711614	0.146967	0.883158	0.999967
ENSG00000089693	MLF2	696.859	-0.0466766	0.182493	-0.255772	0.798127	0.999967
ENSG00000089723	OTUB2	47.851	0.591221	0.608424	0.971725	0.331187	0.999967
ENSG00000089737	DDX24	114.139	-0.710476	0.398753	-1.78175	0.0747908	0.999967
ENSG00000089775	ZBTB25	250.926	0.0335894	0.205676	0.163312	0.870273	0.999967
ENSG00000089820	ARHGAP4	182.077	-0.125026	0.809976	-0.154358	0.877327	0.999967
ENSG00000089847	ANKRD24	6.83795	0.247335	1.4088	0.175564	0.860637	0.999967
ENSG00000089876	DHX32	1274.2	0.264129	0.114815	2.30048	0.0214212	0.999967
ENSG00000089902	RCOR1	498.898	-0.259672	0.302893	-0.857308	0.391275	0.999967
ENSG00000089916	GPATCH2L	1301.19	-0.0624624	0.269333	-0.231916	0.816604	0.999967
ENSG00000090006	LTBP4	42.8001	-0.242277	0.926185	-0.261586	0.793641	0.999967
ENSG00000090013	BLVRB	1248.4	0.0701839	0.307232	0.228439	0.819305	0.999967
ENSG00000090020	SLC9A1	75.3714	-0.828886	0.52048	-1.59254	0.111263	0.999967
ENSG00000090054	SPTLC1	2042.01	0.127593	0.201212	0.634122	0.526001	0.999967
ENSG00000090060	PAPOLA	1526.93	-0.292342	0.2692	-1.08596	0.277495	0.999967
ENSG00000090061	CCNK	171.211	-0.86661	0.391503	-2.21355	0.0268599	0.999967
ENSG00000090097	PCBP4	856.934	0.0182229	0.293908	0.0620019	0.950561	0.999967
ENSG00000090238	YPEL3	160.673	0.0358267	0.352343	0.101681	0.91901	0.999967
ENSG00000090263	MRPS33	679.632	-0.0393999	0.195236	-0.201807	0.840068	0.999967
ENSG00000090266	NDUFB2	1613.97	0.211901	0.253855	0.834734	0.403868	0.999967
ENSG00000090273	NUDC	919.293	-0.145151	0.3001	-0.483675	0.628616	0.999967
ENSG00000090316	MAEA	1348.45	-0.0417067	0.194584	-0.214337	0.830284	0.999967
ENSG00000090339	ICAM1	219.573	0.221665	0.51773	0.428148	0.668544	0.999967
ENSG00000090372	STRN4	789.206	0.161023	0.159765	1.00787	0.313515	0.999967
ENSG00000090376	IRAK3	63.2105	-0.381379	0.53863	-0.708054	0.478912	0.999967
ENSG00000090432	MUL1	768.813	0.0268377	0.341177	0.078662	0.937301	0.999967
ENSG00000090447	TFAP4	121.422	0.0225481	0.249955	0.0902084	0.928122	0.999967
ENSG00000090470	PDCD7	426.964	0.164029	0.185111	0.886111	0.375558	0.999967
ENSG00000090487	SPG21	2430.85	0.284957	0.218318	1.30524	0.191811	0.999967
ENSG00000090520	DNAJB11	1758.16	-0.109681	0.392654	-0.279334	0.779989	0.999967
ENSG00000090530	P3H2	78.8567	0.133362	0.599954	0.222288	0.82409	0.999967
ENSG00000090534	THPO	6.79556	-0.147979	1.48414	-0.0997071	0.920577	0.999967
ENSG00000090539	CHRD	442.758	0.215175	1.40326	0.153339	0.878131	0.999967
ENSG00000090554	FLT3LG	24.1346	-0.34977	0.585094	-0.597801	0.549973	0.999967
ENSG00000090565	RAB11FIP3	432.753	-0.185254	0.291225	-0.636121	0.524698	0.999967
ENSG00000090581	GNPTG	1602.61	-0.065433	0.345538	-0.189366	0.849806	0.999967
ENSG00000090612	ZNF268	1234.79	0.0878276	0.218892	0.401238	0.688245	0.999967
ENSG00000090615	GOLGA3	2989.24	-0.10257	0.231768	-0.442552	0.658089	0.999967
ENSG00000090621	PABPC4	3452.74	-0.0262051	0.284273	-0.0921828	0.926553	0.999967
ENSG00000090661	CERS4	29.9255	0.654759	1.1296	0.579637	0.56216	0.999967
ENSG00000090674	MCOLN1	193.683	0.330929	0.234727	1.40985	0.158584	0.999967
ENSG00000090686	USP48	615.194	-0.36046	0.225211	-1.60054	0.109479	0.999967
ENSG00000090776	EFNB1	284.025	-0.202678	0.178105	-1.13797	0.255133	0.999967
ENSG00000090857	PDPR	609.528	-0.0970626	0.365805	-0.26534	0.790748	0.999967
ENSG00000090861	AARS1	3730.02	-0.12681	0.337267	-0.375993	0.706922	0.999967
ENSG00000090863	GLG1	3817.68	-0.241101	0.207204	-1.16359	0.24459	0.999967
ENSG00000090889	KIF4A	210.903	-0.374715	0.612824	-0.611456	0.540897	0.999967
ENSG00000090905	TNRC6A	312.622	-0.625843	0.257388	-2.43151	0.0150359	0.999967
ENSG00000090924	PLEKHG2	258.018	0.0700328	0.465658	0.150395	0.880453	0.999967
ENSG00000090932	DLL3	7.93121	0.396689	1.7421	0.227707	0.819874	0.999967
ENSG00000090971	NAT14	313.543	0.0666315	0.279012	0.238813	0.811251	0.999967
ENSG00000090975	PITPNM2	146.079	-0.672674	0.295988	-2.27264	0.0230481	0.999967
ENSG00000090989	EXOC1	1703.75	-0.104765	0.181746	-0.576437	0.56432	0.999967
ENSG00000091009	RBM27	825.383	0.0595556	0.198936	0.29937	0.764658	0.999967
ENSG00000091039	OSBPL8	4588.29	0.036752	0.286134	0.128443	0.897798	0.999967
ENSG00000091073	DTX2	66.7098	-0.987154	0.395685	-2.4948	0.012603	0.999967
ENSG00000091106	NLRC4	11.6552	-0.373034	0.924671	-0.403423	0.686637	0.999967
ENSG00000091127	PUS7	599.268	-0.0929587	0.266575	-0.348715	0.727303	0.999967
ENSG00000091128	LAMB4	3.92723	-2.22226	1.60599	-1.38373	0.16644	0.999967
ENSG00000091129	NRCAM	86.9568	0.0102156	1.09705	0.00931187	0.99257	0.999967
ENSG00000091136	LAMB1	5516.54	-0.343658	0.361373	-0.950977	0.341616	0.999967
ENSG00000091137	SLC26A4	76.6154	0.165598	0.811896	0.203964	0.838382	0.999967
ENSG00000091140	DLD	1526.65	-0.0524059	0.264224	-0.198339	0.84278	0.999967
ENSG00000091164	TXNL1	1124.78	-0.0900269	0.137687	-0.65385	0.513208	0.999967
ENSG00000091317	CMTM6	2562.79	0.193304	0.264151	0.731792	0.464295	0.999967
ENSG00000091409	ITGA6	16193.7	0.0170754	1.06767	0.0159931	0.98724	0.999967
ENSG00000091428	RAPGEF4	5.20171	0.409853	1.18767	0.345091	0.730026	0.999967
ENSG00000091436	MAP3K20	2058.17	0.125607	0.311413	0.403346	0.686694	0.999967
ENSG00000091482	SMPX	745.627	0.0263756	2.05355	0.0128439	0.989752	0.999967
ENSG00000091483	FH	2383.74	0.123889	0.180141	0.687732	0.491621	0.999967
ENSG00000091490	SEL1L3	407.231	-0.429257	0.372373	-1.15276	0.249009	0.999967
ENSG00000091513	TF	614.817	0.251676	0.274537	0.91673	0.359284	0.999967
ENSG00000091527	CDV3	10135.9	0.163148	0.40908	0.398817	0.690028	0.999967
ENSG00000091536	MYO15A	7.76239	1.07253	0.904124	1.18626	0.235519	0.999967
ENSG00000091542	ALKBH5	2379.58	0.0441397	0.200339	0.220325	0.825618	0.999967
ENSG00000091592	NLRP1	298.985	-0.162264	0.357019	-0.454496	0.649472	0.999967
ENSG00000091622	PITPNM3	91.7646	-0.170956	0.568427	-0.300753	0.763603	0.999967
ENSG00000091640	SPAG7	933.214	0.0379174	0.177757	0.21331	0.831085	0.999967
ENSG00000091651	ORC6	139.049	-0.234176	0.516767	-0.453156	0.650437	0.999967
ENSG00000091656	ZFHX4	604.53	-0.356307	0.309128	-1.15262	0.249067	0.999967
ENSG00000091732	ZC3HC1	466.179	-0.0211221	0.218269	-0.096771	0.922908	0.999967
ENSG00000091831	ESR1	171.64	-0.0503976	0.439079	-0.11478	0.908619	0.999967
ENSG00000091844	RGS17	80.6501	-0.328965	0.419473	-0.784234	0.432903	0.999967
ENSG00000091947	TMEM101	878.603	0.31602	0.263208	1.20065	0.229888	0.999967
ENSG00000091972	CD200	8.4902	0.409985	1.56705	0.261628	0.793608	0.999967
ENSG00000091986	CCDC80	5556.63	-0.399006	0.453558	-0.879726	0.379008	0.999967
ENSG00000092010	PSME1	936.686	0.198706	0.242059	0.820897	0.411705	0.999967
ENSG00000092020	PPP2R3C	830.09	0.24606	0.184263	1.33537	0.181754	0.999967
ENSG00000092036	HAUS4	637.154	0.0828343	0.348677	0.237567	0.812217	0.999967
ENSG00000092054	MYH7	756.505	-0.222849	2.08279	-0.106996	0.914792	0.999967
ENSG00000092068	SLC7A8	112.601	0.0386631	0.795881	0.048579	0.961255	0.999967
ENSG00000092094	OSGEP	741.732	-0.0727133	0.194377	-0.374084	0.708342	0.999967
ENSG00000092096	SLC22A17	336.431	0.255611	0.451282	0.566411	0.571114	0.999967
ENSG00000092098	RNF31	671.85	0.262054	0.208779	1.25518	0.209415	0.999967
ENSG00000092108	SCFD1	1694.76	0.10114	0.15873	0.637181	0.524007	0.999967
ENSG00000092140	G2E3	360.778	0.103498	0.261578	0.395668	0.69235	0.999967
ENSG00000092148	HECTD1	8697.18	-0.0565704	0.118987	-0.475432	0.634479	0.999967
ENSG00000092199	HNRNPC	9939.92	0.160796	0.121198	1.32672	0.184602	0.999967
ENSG00000092200	RPGRIP1	6.29193	-0.865379	1.05035	-0.823898	0.409997	0.999967
ENSG00000092201	SUPT16H	3638.12	-0.0324841	0.176147	-0.184414	0.853688	0.999967
ENSG00000092203	TOX4	1352.17	0.0357681	0.118581	0.301634	0.762931	0.999967
ENSG00000092208	GEMIN2	271.507	0.285911	0.34019	0.840443	0.40066	0.999967
ENSG00000092295	TGM1	13.3633	-0.0379416	0.759261	-0.0499717	0.960145	0.999967
ENSG00000092330	TINF2	592.622	-0.0974488	0.186805	-0.521661	0.601907	0.999967
ENSG00000092421	SEMA6A	120.056	-0.00740307	1.11563	-0.00663575	0.994705	0.999967
ENSG00000092439	TRPM7	2877.28	-0.194397	0.264629	-0.734603	0.462582	0.999967
ENSG00000092445	TYRO3	557.444	0.350595	0.274685	1.27635	0.201831	0.999967
ENSG00000092470	WDR76	403.266	0.476968	0.482045	0.989468	0.322434	0.999967
ENSG00000092529	CAPN3	45.2575	0.0335999	0.727094	0.0462113	0.963142	0.999967
ENSG00000092531	SNAP23	1066.44	0.219675	0.217429	1.01033	0.312339	0.999967
ENSG00000092607	TBX15	545.415	-0.0343747	0.393702	-0.0873115	0.930424	0.999967
ENSG00000092621	PHGDH	979.891	-0.0304459	0.475872	-0.0639792	0.948987	0.999967
ENSG00000092820	EZR	2573.57	0.154835	0.202654	0.764032	0.444848	0.999967
ENSG00000092841	MYL6	26580.2	0.133977	0.297553	0.450262	0.652521	0.999967
ENSG00000092847	AGO1	1438.76	-0.0620994	0.218328	-0.284432	0.77608	0.999967
ENSG00000092853	CLSPN	220.054	-0.0372584	0.671255	-0.0555056	0.955736	0.999967
ENSG00000092871	RFFL	308.696	-0.0837053	0.226217	-0.370022	0.711366	0.999967
ENSG00000092929	UNC13D	10.3126	-0.575188	0.770046	-0.746953	0.455092	0.999967
ENSG00000092964	DPYSL2	4080.75	-0.0837503	0.446135	-0.187724	0.851093	0.999967
ENSG00000092969	TGFB2	310.073	0.029976	0.546482	0.0548527	0.956256	0.999967
ENSG00000092978	GPATCH2	511.39	-0.0836073	0.138501	-0.603658	0.546071	0.999967
ENSG00000093000	NUP50	1473.89	0.061202	0.215648	0.283806	0.776559	0.999967
ENSG00000093009	CDC45	208.327	0.275538	0.589111	0.467718	0.639986	0.999967
ENSG00000093010	COMT	2817.69	-0.0662113	0.321728	-0.205799	0.836948	0.999967
ENSG00000093072	ADA2	61.0171	-0.343589	0.714559	-0.48084	0.63063	0.999967
ENSG00000093144	ECHDC1	1170.59	0.160834	0.188866	0.851577	0.394449	0.999967
ENSG00000093167	LRRFIP2	1566.12	-0.250054	0.267204	-0.935817	0.349367	0.999967
ENSG00000093183	SEC22C	1575.37	-0.0991496	0.240274	-0.412652	0.679861	0.999967
ENSG00000093217	XYLB	107.951	-0.000161756	0.348213	-0.000464531	0.999629	0.999967
ENSG00000094631	HDAC6	896.644	-0.0355388	0.209118	-0.169946	0.865052	0.999967
ENSG00000094661	OR1I1	14.3603	-0.649387	0.596337	-1.08896	0.276172	0.999967
ENSG00000094755	GABRP	8.1932	0.118956	1.72067	0.0691334	0.944883	0.999967
ENSG00000094796	KRT31	19.5952	-0.119433	3.77449	-0.031642	0.974758	0.999967
ENSG00000094804	CDC6	367.959	0.145103	0.576739	0.251593	0.801356	0.999967
ENSG00000094841	UPRT	455.024	-0.170076	0.330016	-0.515358	0.606303	0.999967
ENSG00000094880	CDC23	1227.21	0.112624	0.191374	0.588503	0.556195	0.999967
ENSG00000094914	AAAS	526.886	0.0426965	0.149256	0.286063	0.77483	0.999967
ENSG00000094916	CBX5	3697.92	-0.0748189	0.398748	-0.187635	0.851163	0.999967
ENSG00000094975	SUCO	1414.32	0.144067	0.207233	0.695192	0.486935	0.999967
ENSG00000095002	MSH2	912.323	0.0875454	0.27994	0.312729	0.754487	0.999967
ENSG00000095015	MAP3K1	299.947	0.059853	0.321073	0.186415	0.852119	0.999967
ENSG00000095059	DHPS	385.574	0.0425995	0.145717	0.292344	0.770024	0.999967
ENSG00000095066	HOOK2	207.534	0.0139566	0.248982	0.0560545	0.955298	0.999967
ENSG00000095110	NXPE1	4.98559	-1.02912	1.23984	-0.83004	0.406516	0.999967
ENSG00000095139	ARCN1	2910.01	0.00330692	0.153255	0.0215779	0.982785	0.999967
ENSG00000095203	EPB41L4B	24.6129	-0.044634	0.919813	-0.0485251	0.961298	0.999967
ENSG00000095209	TMEM38B	1190.12	0.188597	0.22797	0.827291	0.408072	0.999967
ENSG00000095261	PSMD5	990.482	-0.126183	0.14095	-0.895235	0.370662	0.999967
ENSG00000095303	PTGS1	66.9367	0.595002	0.573712	1.03711	0.299685	0.999967
ENSG00000095319	NUP188	1265.75	-0.236695	0.210846	-1.1226	0.261607	0.999967
ENSG00000095321	CRAT	681.614	-0.0469458	0.354338	-0.132489	0.894598	0.999967
ENSG00000095380	NANS	1296.4	0.280304	0.254808	1.10006	0.271307	0.999967
ENSG00000095383	TBC1D2	1370.55	-0.0759761	0.791425	-0.0959991	0.923521	0.999967
ENSG00000095397	WHRN	18.31	-0.596635	0.551736	-1.08138	0.27953	0.999967
ENSG00000095464	PDE6C	7.26495	-1.62395	1.43726	-1.12989	0.258524	0.999967
ENSG00000095485	CWF19L1	581.506	0.111346	0.188827	0.58967	0.555412	0.999967
ENSG00000095539	SEMA4G	11.4019	0.249403	0.939496	0.265465	0.790652	0.999967
ENSG00000095564	BTAF1	1462.96	-0.0550075	0.207191	-0.265492	0.790631	0.999967
ENSG00000095574	IKZF5	123.957	-0.333533	0.329169	-1.01326	0.310938	0.999967
ENSG00000095585	BLNK	13.1112	-0.461748	0.756357	-0.61049	0.541537	0.999967
ENSG00000095587	TLL2	10.1762	0.0310132	0.752015	0.0412401	0.967104	0.999967
ENSG00000095627	TDRD1	70.5639	0.0989503	1.33297	0.0742328	0.940825	0.999967
ENSG00000095637	SORBS1	173.06	-0.0723017	1.08458	-0.0666635	0.94685	0.999967
ENSG00000095739	BAMBI	112.318	-0.121862	0.909663	-0.133964	0.893431	0.999967
ENSG00000095752	IL11	14.5157	0.110444	0.786324	0.140457	0.888299	0.999967
ENSG00000095787	WAC	1412.94	-0.128093	0.205317	-0.623878	0.532708	0.999967
ENSG00000095794	CREM	327.637	0.253812	0.185053	1.37157	0.170198	0.999967
ENSG00000095906	NUBP2	483.877	0.250084	0.236428	1.05776	0.290166	0.999967
ENSG00000095951	HIVEP1	390.745	-0.282587	0.361507	-0.78169	0.434397	0.999967
ENSG00000096060	FKBP5	127.795	-0.29212	0.440159	-0.663671	0.506901	0.999967
ENSG00000096063	SRPK1	981.794	0.0879354	0.185297	0.474564	0.635097	0.999967
ENSG00000096070	BRPF3	222.592	-0.196639	0.4289	-0.458474	0.646612	0.999967
ENSG00000096080	MRPS18A	641.412	0.192356	0.226607	0.848851	0.395964	0.999967
ENSG00000096092	TMEM14A	362.469	-0.0442612	0.418092	-0.105865	0.91569	0.999967
ENSG00000096093	EFHC1	690.317	0.0178462	0.2543	0.0701777	0.944052	0.999967
ENSG00000096150	RPS18	28.7296	-0.201002	0.443865	-0.452844	0.650661	0.999967
ENSG00000096155	BAG6	171.19	0.54238	0.674316	0.804341	0.4212	0.999967
ENSG00000096171	VARS1	18.1076	-0.71615	1.07433	-0.666603	0.505026	0.999967
ENSG00000096384	HSP90AB1	18357.8	0.0184255	0.273022	0.0674873	0.946194	0.999967
ENSG00000096401	CDC5L	2107.42	0.00371365	0.127869	0.0290426	0.976831	0.999967
ENSG00000096433	ITPR3	2777.84	-0.463608	0.388481	-1.19339	0.232719	0.999967
ENSG00000096654	ZNF184	478.594	-0.0271795	0.216576	-0.125496	0.900131	0.999967
ENSG00000096696	DSP	1188.43	-0.0991464	0.660687	-0.150066	0.880713	0.999967
ENSG00000096717	SIRT1	629.736	-0.0355717	0.227144	-0.156604	0.875557	0.999967
ENSG00000096746	HNRNPH3	303.633	-0.356822	0.478509	-0.745697	0.455851	0.999967
ENSG00000096872	IFT74	299.988	-0.394584	0.335442	-1.17631	0.23947	0.999967
ENSG00000096968	JAK2	464.895	-0.0769576	0.187307	-0.410863	0.681173	0.999967
ENSG00000097007	ABL1	2050.15	-0.312562	0.202602	-1.54274	0.122893	0.999967
ENSG00000097021	ACOT7	509.114	0.0637294	0.349656	0.182263	0.855376	0.999967
ENSG00000097033	SH3GLB1	3900.47	-0.0414363	0.119047	-0.348066	0.727791	0.999967
ENSG00000097046	CDC7	153.074	-0.0536606	0.486876	-0.110214	0.91224	0.999967
ENSG00000097096	SYDE2	267.459	0.218828	0.465387	0.470206	0.638208	0.999967
ENSG00000099139	PCSK5	119.947	0.622879	0.432472	1.44028	0.14979	0.999967
ENSG00000099194	SCD	11975.4	-0.0686798	0.306221	-0.224282	0.822538	0.999967
ENSG00000099203	TMED1	569.603	-0.00311046	0.219372	-0.0141789	0.988687	0.999967
ENSG00000099204	ABLIM1	643.274	-0.305884	0.634961	-0.481737	0.629993	0.999967
ENSG00000099219	ERMP1	605.784	0.047791	0.333476	0.143312	0.886044	0.999967
ENSG00000099246	RAB18	1840.6	-0.156388	0.180934	-0.864337	0.387403	0.999967
ENSG00000099250	NRP1	7723.59	-0.153475	0.510674	-0.300534	0.76377	0.999967
ENSG00000099251	HSD17B7P2	14.8701	0.373545	0.805093	0.463978	0.642664	0.999967
ENSG00000099256	PRTFDC1	162.773	0.12098	0.63312	0.191085	0.848459	0.999967
ENSG00000099260	PALMD	1714.07	-0.286641	0.428346	-0.66918	0.503381	0.999967
ENSG00000099282	TSPAN15	101.651	0.126948	0.830936	0.152777	0.878574	0.999967
ENSG00000099284	MACROH2A2	338.862	-0.0187922	0.162377	-0.115732	0.907865	0.999967
ENSG00000099290	WASHC2A	2081.75	-0.166157	0.288691	-0.575553	0.564917	0.999967
ENSG00000099308	MAST3	73.5311	-0.594085	0.482783	-1.23054	0.218493	0.999967
ENSG00000099326	MZF1	116.148	-0.264763	0.250808	-1.05564	0.291133	0.999967
ENSG00000099330	OCEL1	41.6032	-0.492647	0.485385	-1.01496	0.310124	0.999967
ENSG00000099331	MYO9B	1294.59	-0.271688	0.320804	-0.846899	0.397052	0.999967
ENSG00000099337	KCNK6	78.8287	-0.238365	0.54413	-0.438067	0.661338	0.999967
ENSG00000099338	CATSPERG	9.75179	1.05256	0.907665	1.15964	0.246196	0.999967
ENSG00000099341	PSMD8	5745.87	0.10227	0.217558	0.470081	0.638297	0.999967
ENSG00000099364	FBXL19	374.062	0.156852	0.197076	0.795894	0.426094	0.999967
ENSG00000099365	STX1B	14.6131	-0.144842	0.697667	-0.207608	0.835535	0.999967
ENSG00000099377	HSD3B7	2495.27	0.13938	0.454362	0.30676	0.759026	0.999967
ENSG00000099381	SETD1A	76.7328	-0.546395	0.391696	-1.39494	0.163033	0.999967
ENSG00000099385	BCL7C	1042.92	0.00924381	0.249104	0.0371083	0.970399	0.999967
ENSG00000099624	ATP5F1D	313.132	0.0265215	0.24528	0.108128	0.913894	0.999967
ENSG00000099625	CBARP	32.7861	-0.297077	0.491425	-0.604522	0.545497	0.999967
ENSG00000099725	PRKY	91.383	-0.470595	0.396136	-1.18796	0.234848	0.999967
ENSG00000099783	HNRNPM	1328.52	-0.0710422	0.249812	-0.284383	0.776117	0.999967
ENSG00000099785	MARCHF2	677.043	0.325741	0.436705	0.745907	0.455724	0.999967
ENSG00000099795	NDUFB7	1531.08	0.202799	0.291129	0.696596	0.486055	0.999967
ENSG00000099797	TECR	610.196	-0.00146815	0.320294	-0.00458375	0.996343	0.999967
ENSG00000099800	TIMM13	1134.14	0.0295518	0.218435	0.135289	0.892384	0.999967
ENSG00000099804	CDC34	965.252	0.228434	0.195283	1.16976	0.242098	0.999967
ENSG00000099810	MTAP	1133.28	0.362261	0.213929	1.69337	0.0903842	0.999967
ENSG00000099812	MISP	15.9575	0.0262095	1.17644	0.0222788	0.982226	0.999967
ENSG00000099817	POLR2E	1662.52	0.0860793	0.286008	0.300968	0.763439	0.999967
ENSG00000099821	POLRMT	400.088	-0.0481934	0.231657	-0.208038	0.835199	0.999967
ENSG00000099822	HCN2	49.4938	-0.184141	0.812187	-0.226722	0.82064	0.999967
ENSG00000099840	IZUMO4	8.00248	-0.170101	0.901507	-0.188685	0.85034	0.999967
ENSG00000099849	RASSF7	38.2959	-0.0934368	0.492082	-0.189881	0.849403	0.999967
ENSG00000099860	GADD45B	305.536	0.0324212	0.395129	0.0820523	0.934605	0.999967
ENSG00000099864	PALM	146.901	-0.0142702	1.15267	-0.0123802	0.990122	0.999967
ENSG00000099875	MKNK2	713.652	0.103362	0.344745	0.29982	0.764314	0.999967
ENSG00000099889	ARVCF	140.197	-0.0714788	0.323111	-0.221221	0.824921	0.999967
ENSG00000099899	TRMT2A	591.443	0.157263	0.215824	0.728661	0.466209	0.999967
ENSG00000099901	RANBP1	1511.4	0.0283436	0.240307	0.117948	0.906109	0.999967
ENSG00000099904	ZDHHC8	204.443	-0.0913074	0.245295	-0.372235	0.709718	0.999967
ENSG00000099910	KLHL22	714.749	0.109402	0.256618	0.426324	0.669872	0.999967
ENSG00000099917	MED15	490.121	0.0152918	0.23491	0.0650963	0.948097	0.999967
ENSG00000099940	SNAP29	427.435	-0.207891	0.205344	-1.0124	0.311345	0.999967
ENSG00000099942	CRKL	2668.09	0.0895777	0.250712	0.357293	0.720873	0.999967
ENSG00000099949	LZTR1	964.839	-0.122072	0.246891	-0.494438	0.620997	0.999967
ENSG00000099953	MMP11	2537.8	-0.253692	0.637682	-0.397834	0.690753	0.999967
ENSG00000099954	CECR2	71.9513	-0.0667816	1.14886	-0.0581283	0.953646	0.999967
ENSG00000099956	SMARCB1	50.2595	0.645756	0.72021	0.896622	0.369921	0.999967
ENSG00000099957	P2RX6	483.953	-0.343924	0.799427	-0.430213	0.667041	0.999967
ENSG00000099958	DERL3	11.0732	0.24847	0.729625	0.340544	0.733447	0.999967
ENSG00000099960	SLC7A4	193.819	-0.0705887	1.09832	-0.0642694	0.948756	0.999967
ENSG00000099968	BCL2L13	2118.93	0.210814	0.12323	1.71074	0.0871283	0.999967
ENSG00000099974	DDTL	3.91163	5.04167	3.71743	1.35622	0.175029	0.999967
ENSG00000099977	DDT	721.628	0.193002	0.242976	0.794325	0.427006	0.999967
ENSG00000099991	CABIN1	650.42	-0.292673	0.264143	-1.10801	0.267857	0.999967
ENSG00000099992	TBC1D10A	315.582	-0.0810704	0.170929	-0.474293	0.635291	0.999967
ENSG00000099995	SF3A1	731.532	-0.232768	0.239263	-0.972855	0.330626	0.999967
ENSG00000099998	GGT5	150.263	-0.406238	0.603069	-0.673617	0.500555	0.999967
ENSG00000099999	RNF215	329.745	-0.0103709	0.207388	-0.0500072	0.960117	0.999967
ENSG00000100003	SEC14L2	180.193	-0.0881805	0.39892	-0.221048	0.825055	0.999967
ENSG00000100014	SPECC1L	2165.08	-0.12177	0.175951	-0.692067	0.488895	0.999967
ENSG00000100023	PPIL2	514.964	-0.405267	0.187589	-2.16041	0.0307413	0.999967
ENSG00000100027	YPEL1	75.0535	0.303349	0.674231	0.449918	0.652769	0.999967
ENSG00000100028	SNRPD3	1406.39	-0.022892	0.247304	-0.0925664	0.926248	0.999967
ENSG00000100029	PES1	2140.41	0.0197492	0.200052	0.0987204	0.92136	0.999967
ENSG00000100030	MAPK1	5087.23	0.163915	0.0976116	1.67926	0.0931017	0.999967
ENSG00000100031	GGT1	6.05947	-0.478114	1.10164	-0.434003	0.664286	0.999967
ENSG00000100033	PRODH	13.8567	0.0424051	0.754617	0.0561941	0.955187	0.999967
ENSG00000100034	PPM1F	2798.41	0.240446	0.35663	0.674217	0.500174	0.999967
ENSG00000100036	SLC35E4	244.859	-0.0781156	0.281897	-0.277107	0.781698	0.999967
ENSG00000100038	TOP3B	340.52	-0.208064	0.154429	-1.34732	0.177878	0.999967
ENSG00000100056	ESS2	309.499	0.09291	0.185772	0.500128	0.616985	0.999967
[truncated: 14,320 more rows]

## Sheet: Sheet 3
ENSEMBL	SYMBOL	baseMean	log2FoldChange	lfcSE	stat	pvalue	padj
ENSG00000237724	HSPA1A	318.15	-22.1276	4.24889	-5.20786	1.91033e-07	0.000196382
ENSG00000180776	ZDHHC20	1003.44	-1.43051	0.178402	-8.01847	1.0707e-15	5.50341e-12
ENSG00000100934	SEC23A	3752.69	-1.4239	0.167007	-8.52597	1.51532e-17	1.55774e-13
ENSG00000169857	AVEN	534.216	-1.39569	0.200337	-6.96667	3.24521e-12	6.67216e-09
ENSG00000172819	RARG	422.328	-1.21346	0.256461	-4.73155	2.22809e-06	0.00134535
ENSG00000172954	LCLAT1	546.382	-1.17053	0.301338	-3.88444	0.000102566	0.0329923
ENSG00000131389	SLC6A6	2064.94	-1.1012	0.199421	-5.522	3.35167e-08	4.3069e-05
ENSG00000146433	TMEM181	1622.36	-1.01048	0.174613	-5.78699	7.16604e-09	1.05238e-05
ENSG00000069869	NEDD4	1647.15	-0.963339	0.127933	-7.53002	5.07339e-14	1.73848e-10
ENSG00000178202	POGLUT3	1204.07	-0.901737	0.176223	-5.11703	3.10387e-07	0.000257674
ENSG00000091157	WDR7	760.72	-0.884464	0.221593	-3.99138	6.569e-05	0.0250109
ENSG00000100241	SBF1	2387.07	-0.850448	0.17281	-4.92128	8.59802e-07	0.000589251
ENSG00000144580	CNOT9	886.623	-0.841119	0.178701	-4.70686	2.51563e-06	0.00136109
ENSG00000105778	AVL9	1285	-0.803801	0.213715	-3.76109	0.000169173	0.0470027
ENSG00000111450	STX2	753.978	-0.77356	0.201018	-3.84822	0.00011898	0.0359739
ENSG00000021574	SPAST	616.239	-0.764059	0.120415	-6.34519	2.22146e-10	3.8061e-07
ENSG00000107566	ERLIN1	1199.79	-0.756499	0.14629	-5.17122	2.32568e-07	0.000217346
ENSG00000149091	DGKZ	670.659	-0.709199	0.146386	-4.84472	1.26788e-06	0.000814614
ENSG00000089818	NECAP1	801.011	-0.67734	0.133806	-5.06212	4.14624e-07	0.000304453
ENSG00000164466	SFXN1	904.469	-0.639791	0.150326	-4.25601	2.08107e-05	0.00855735
ENSG00000120889	TNFRSF10B	1844.92	-0.622695	0.16405	-3.79576	0.000147189	0.0420306
ENSG00000164091	WDR82	2231.77	-0.617387	0.143569	-4.30029	1.70571e-05	0.00762378
ENSG00000132912	DCTN4	2139.46	-0.339512	0.0909081	-3.73467	0.000187963	0.0495452
ENSG00000138757	G3BP2	4244.72	0.494517	0.123215	4.01344	5.98399e-05	0.0236598
ENSG00000167193	CRK	2763.23	0.59161	0.126802	4.66562	3.07695e-06	0.00150624
ENSG00000099622	CIRBP	2490.99	0.596231	0.15244	3.91124	9.18228e-05	0.0325496
ENSG00000163041	H3-3A	2544.87	0.597548	0.159175	3.75404	0.000174007	0.0470733
ENSG00000213281	NRAS	2893.69	0.658838	0.140861	4.67721	2.908e-06	0.00149471
ENSG00000006607	FARP2	814.169	0.685848	0.179295	3.82524	0.000130643	0.0383717
ENSG00000182768	NGRN	2365.24	0.690223	0.177704	3.88412	0.0001027	0.0329923
ENSG00000173726	TOMM20	4084.74	0.749238	0.102189	7.33192	2.2687e-13	5.83056e-10
ENSG00000154727	GABPA	806.572	0.758176	0.190428	3.98144	6.8499e-05	0.0251489
ENSG00000185127	C6orf120	1461.05	0.76197	0.161426	4.72024	2.35567e-06	0.00134535
ENSG00000257218	GATC	642.973	0.801062	0.187846	4.26447	2.00376e-05	0.00855735
ENSG00000128595	CALU	15264.3	0.862568	0.187416	4.60242	4.17602e-06	0.00195134
ENSG00000196396	PTPN1	824.767	0.880558	0.16345	5.38733	7.15116e-08	8.16822e-05
ENSG00000134490	TMEM241	205.488	0.897968	0.175802	5.10785	3.25852e-07	0.000257674
ENSG00000169762	TAPT1	245.216	1.0162	0.262465	3.87176	0.000108052	0.0336599
ENSG00000176974	SHMT1	189.435	2.8684	0.735779	3.89845	9.68095e-05	0.0329923
ENSG00000117020	AKT3	1323.16	0.438648	0.117972	3.71825	0.00020061	0.0515568
ENSG00000103978	TMEM87A	2269.53	-0.477304	0.129903	-3.6743	0.000238499	0.0570815
ENSG00000112078	KCTD20	2403.99	-0.675825	0.183833	-3.67629	0.000236647	0.0570815
ENSG00000138413	IDH1	2957.5	-1.62232	0.441564	-3.67402	0.000238765	0.0570815
ENSG00000139636	LMBR1L	305.494	-0.999977	0.273932	-3.65045	0.000261781	0.0611615
ENSG00000135048	CEMIP2	1064.08	0.520751	0.14306	3.64008	0.000272558	0.0622644
ENSG00000213064	SFT2D2	1248.42	-1.02746	0.283486	-3.62437	0.000289672	0.0647354
ENSG00000013375	PGM3	1870.01	-0.373106	0.103176	-3.61621	0.000298953	0.065388
ENSG00000113194	FAF2	1533.91	-0.482822	0.134463	-3.59075	0.000329725	0.0700898
ENSG00000165476	REEP3	1168.15	-0.823326	0.22951	-3.58733	0.000334085	0.0700898
ENSG00000158470	B4GALT5	1151.79	-0.550357	0.155556	-3.538	0.000403173	0.0828923
ENSG00000116497	S100PBP	710.205	-0.562672	0.160127	-3.51392	0.00044155	0.0890026
ENSG00000215301	DDX3X	6343.47	0.606203	0.175176	3.46055	0.000539082	0.106572
ENSG00000169221	TBC1D10B	426.076	-0.897263	0.259699	-3.45501	0.000550267	0.106731
ENSG00000249915	PDCD6	1226.07	0.755879	0.221942	3.40575	0.000659824	0.125611
ENSG00000012174	MBTPS2	299.212	-1.13117	0.33523	-3.37432	0.000739973	0.138308
ENSG00000130962	PRRG1	276.28	-0.779281	0.23139	-3.36782	0.000757641	0.139081
ENSG00000143324	XPR1	1416.08	-0.422458	0.125754	-3.35941	0.000781079	0.140868
ENSG00000163904	SENP2	940.012	-0.378883	0.113906	-3.32628	0.000880134	0.155996
ENSG00000178033	CALHM5	1005.77	-0.757687	0.228204	-3.32022	0.000899454	0.156718
ENSG00000160208	RRP1B	960.844	-0.575794	0.1741	-3.30727	0.000942117	0.158161
ENSG00000163900	TMEM41A	364.844	-0.501261	0.151341	-3.31213	0.000925899	0.158161
ENSG00000198252	STYX	498.548	-0.586425	0.177501	-3.30378	0.000953892	0.158161
ENSG00000064419	TNPO3	2056.64	-0.470602	0.142684	-3.29822	0.000972995	0.158706
ENSG00000174013	FBXO45	357.314	-0.692761	0.210316	-3.29391	0.000988053	0.158706
ENSG00000274070	CASTOR2	528.227	0.650989	0.198226	3.28408	0.00102317	0.161818
ENSG00000134899	ERCC5	1108.98	0.944926	0.288282	3.27779	0.00104624	0.16296
ENSG00000167674	HDGFL2	1088.92	0.370046	0.113129	3.27101	0.00107164	0.164425
ENSG00000198324	PHETA1	258.305	-0.767607	0.236559	-3.24489	0.00117498	0.177629
ENSG00000067955	CBFB	1040.55	-0.774423	0.241271	-3.20976	0.00132845	0.19792
ENSG00000047932	GOPC	1212.51	0.874495	0.275595	3.17312	0.0015081	0.217265
ENSG00000121644	DESI2	2014.5	-0.833	0.262062	-3.17863	0.00147971	0.217265
ENSG00000132326	PER2	206.454	-0.997468	0.314608	-3.17051	0.0015217	0.217265
ENSG00000141429	GALNT1	2870.06	-0.707903	0.224428	-3.15426	0.00160908	0.226594
ENSG00000109586	GALNT7	1377.17	-1.0678	0.341	-3.13139	0.0017398	0.241691
ENSG00000076321	KLHL20	611.152	-0.565961	0.181392	-3.12009	0.00180793	0.244547
ENSG00000163939	PBRM1	1989.31	-0.734944	0.235516	-3.12057	0.00180503	0.244547
ENSG00000048052	HDAC9	838.345	-0.654319	0.211017	-3.10079	0.00193006	0.251152
ENSG00000065613	SLK	2069.11	0.734126	0.236613	3.10264	0.00191805	0.251152
ENSG00000198060	MARCHF5	483.833	-0.554072	0.178431	-3.10524	0.00190123	0.251152
ENSG00000107651	SEC23IP	1093.73	-0.332807	0.107536	-3.09486	0.00196906	0.253024
ENSG00000117174	ZNHIT6	319.898	0.707929	0.23123	3.06158	0.00220174	0.278451
ENSG00000167130	DOLPP1	249.172	-0.71213	0.233079	-3.05532	0.00224819	0.278451
ENSG00000169118	CSNK1G1	1022.45	-0.638503	0.208975	-3.0554	0.00224759	0.278451
ENSG00000115170	ACVR1	1301.37	-0.434773	0.142537	-3.05024	0.00228658	0.279833
ENSG00000135002	RFK	468.393	0.644493	0.211565	3.04632	0.00231663	0.280176
ENSG00000197265	GTF2E2	781.261	-0.52179	0.172132	-3.03134	0.00243469	0.291031
ENSG00000112245	PTP4A1	1219.68	-1.1229	0.372933	-3.01101	0.00260379	0.307666
ENSG00000178904	DPY19L3	489.042	-0.756173	0.251497	-3.00669	0.00264109	0.308527
ENSG00000112305	SMAP1	519.426	0.372923	0.12439	2.99802	0.00271739	0.310386
ENSG00000143384	MCL1	5675.52	0.498368	0.166053	3.00125	0.00268872	0.310386
ENSG00000176903	PNMA1	1290.81	-0.45298	0.151859	-2.9829	0.00285527	0.322551
ENSG00000164983	TMEM65	495.931	0.755137	0.256299	2.94632	0.00321583	0.359334
ENSG00000163428	LRRC58	1378.55	0.637958	0.217198	2.93722	0.00331165	0.366061
ENSG00000134265	NAPG	908.031	-0.501178	0.170918	-2.93227	0.00336492	0.367994
ENSG00000019549	SNAI2	1349.54	-0.300956	0.103382	-2.9111	0.00360154	0.389725
ENSG00000138459	SLC35A5	908.142	-0.52228	0.180115	-2.89971	0.0037351	0.399155
ENSG00000181830	SLC35C1	201.374	-1.15669	0.399259	-2.8971	0.00376635	0.399155
ENSG00000188215	DCUN1D3	809.975	-1.00354	0.346796	-2.89375	0.00380666	0.399311
ENSG00000163348	PYGO2	430.661	0.597481	0.207839	2.87473	0.00404367	0.415689
ENSG00000164465	DCBLD1	458.323	-0.747797	0.260082	-2.87523	0.00403727	0.415689
ENSG00000151502	VPS26B	936.156	-0.641661	0.224873	-2.85344	0.00432487	0.440195
ENSG00000110536	PTPMT1	326.756	0.995097	0.349655	2.84594	0.00442801	0.441941
ENSG00000285206	PTPMT1	326.756	0.995097	0.349655	2.84594	0.00442801	0.441941
ENSG00000141179	PCTP	352.017	0.532122	0.187683	2.83522	0.00457942	0.452658
ENSG00000101972	STAG2	2476.39	0.475987	0.169584	2.8068	0.00500364	0.475407
ENSG00000148343	MIGA2	448.904	-0.442	0.157222	-2.81131	0.00493402	0.475407
ENSG00000153214	TMEM87B	518.858	-0.816741	0.290426	-2.81222	0.00492007	0.475407
ENSG00000169139	UBE2V2	724.053	-0.445102	0.158539	-2.80753	0.00499235	0.475407
ENSG00000276725	CEP170	237.273	-3.09911	1.10508	-2.80442	0.0050408	0.475407
ENSG00000113369	ARRDC3	2445.51	0.477435	0.170684	2.79718	0.00515507	0.481765
ENSG00000112249	ASCC3	4268.08	-0.344558	0.123421	-2.79173	0.00524278	0.484234
ENSG00000121578	B4GALT4	410.866	-0.455141	0.163151	-2.7897	0.0052757	0.484234
ENSG00000285372	TNKS	465.056	-0.74296	0.2669	-2.78367	0.00537478	0.488962
ENSG00000145782	ATG12	861.549	-0.582852	0.210242	-2.77229	0.00556635	0.501948
ENSG00000100744	GSKIP	548.416	-0.53714	0.19443	-2.76264	0.00573367	0.512541
ENSG00000090061	CCNK	171.255	-1.07273	0.389672	-2.7529	0.00590692	0.514603
ENSG00000110367	DDX6	6112.46	-0.420334	0.152673	-2.75317	0.00590204	0.514603
ENSG00000235655	H3P6	275.292	0.88018	0.319468	2.75515	0.0058666	0.514603
ENSG00000205356	TECPR1	558.856	-0.719607	0.261921	-2.74743	0.00600651	0.518882
ENSG00000108578	BLMH	695.741	0.360581	0.132418	2.72304	0.00646834	0.54813
ENSG00000145919	BOD1	1420.22	0.597464	0.219561	2.72117	0.00650504	0.54813
ENSG00000160360	GPSM1	532.957	0.62181	0.228264	2.72408	0.00644802	0.54813
ENSG00000113615	SEC24A	514.277	-0.774523	0.284961	-2.718	0.00656788	0.548925
ENSG00000103042	SLC38A7	370.469	-0.653868	0.241251	-2.71032	0.00672182	0.557261
ENSG00000004766	VPS50	1106.63	0.288811	0.107011	2.69889	0.00695704	0.572147
ENSG00000120063	GNA13	2063.55	-0.499554	0.185584	-2.6918	0.00710676	0.578925
ENSG00000138107	ACTR1A	3970.52	-0.510692	0.189871	-2.68968	0.00715209	0.578925
ENSG00000151239	TWF1	3206.99	-0.642664	0.239638	-2.6818	0.00732263	0.588099
ENSG00000185009	AP3M1	989.373	-0.393949	0.148017	-2.66152	0.00777898	0.615138
ENSG00000288516	PRKACA	255.578	-0.90187	0.338541	-2.66399	0.00772194	0.615138
ENSG00000112237	CCNC	1360.12	0.529947	0.199703	2.65368	0.00796195	0.624801
ENSG00000107854	TNKS2	1746.24	-0.508789	0.192759	-2.63951	0.00830269	0.646604
ENSG00000157837	SPPL3	398.277	-0.561521	0.213657	-2.62814	0.00858522	0.663579
ENSG00000142039	CCDC97	171.838	-0.569035	0.217024	-2.622	0.0087416	0.670624
ENSG00000136643	RPS6KC1	1006.62	-0.424899	0.162417	-2.6161	0.00889397	0.672962
ENSG00000189266	PNRC2	1982.36	0.494133	0.188906	2.61576	0.008903	0.672962
ENSG00000176853	FAM91A1	1211.77	-0.393006	0.151393	-2.59594	0.00943333	0.707844
ENSG00000102466	FGF14	202.098	0.673913	0.260776	2.58426	0.00975879	0.726959
ENSG00000049759	NEDD4L	1155.18	-0.496838	0.193689	-2.56513	0.0103137	0.747001
ENSG00000092931	MFSD11	551.965	-0.526191	0.204867	-2.56845	0.0102155	0.747001
ENSG00000103160	HSDL1	1024.65	0.373009	0.145022	2.57208	0.0101091	0.747001
ENSG00000198162	MAN1A2	2738.07	-0.336046	0.131014	-2.56497	0.0103185	0.747001
ENSG00000130560	UBAC1	654.347	-0.343787	0.134515	-2.55576	0.0105958	0.75642
ENSG00000174839	DENND6A	551.483	0.498664	0.19511	2.55581	0.0105942	0.75642
ENSG00000107341	UBE2R2	829.441	-0.340748	0.133532	-2.55181	0.0107165	0.759011
ENSG00000177879	AP3S1	970.945	-0.564283	0.221308	-2.54976	0.0107797	0.759011
ENSG00000164919	COX6C	2042.76	0.442074	0.173883	2.54237	0.0110105	0.769986
ENSG00000049245	VAMP3	3483.38	-0.694812	0.274751	-2.52888	0.0114428	0.78043
ENSG00000078140	UBE2K	799.539	-0.575886	0.227166	-2.53508	0.0112421	0.78043
ENSG00000088205	DDX18	1932.63	0.682754	0.270156	2.52726	0.0114958	0.78043
ENSG00000138363	ATIC	309.715	-1.04189	0.412479	-2.52592	0.0115394	0.78043
ENSG00000157613	CREB3L1	194.973	-1.08723	0.429617	-2.53069	0.0113839	0.78043
ENSG00000100441	KHNYN	806.475	0.388432	0.154346	2.51664	0.0118481	0.795475
ENSG00000261609	GAN	735.962	-0.657074	0.261303	-2.5146	0.0119166	0.795475
ENSG00000087095	NLK	237.027	0.374069	0.149211	2.50698	0.0121767	0.807592
ENSG00000124574	ABCC10	331.045	-0.808674	0.323025	-2.50344	0.0122992	0.810486
ENSG00000276340	ZNF623	529.783	-0.5338	0.214276	-2.49117	0.0127321	0.833672
ENSG00000018610	STEEP1	462.569	0.480379	0.193848	2.47812	0.0132076	0.841124
ENSG00000067221	STOML1	545.001	-0.642427	0.260046	-2.47044	0.0134948	0.841124
ENSG00000135318	NT5E	4729.09	-1.12136	0.451127	-2.48569	0.0129299	0.841124
ENSG00000149260	CAPN5	184.146	-1.09715	0.442032	-2.48207	0.0130623	0.841124
ENSG00000174099	MSRB3	1702.36	0.550358	0.222338	2.47533	0.0133114	0.841124
ENSG00000175066	GK5	294.329	0.543028	0.218911	2.48059	0.0131165	0.841124
ENSG00000196715	VKORC1L1	728.193	-0.609397	0.246691	-2.47029	0.0135005	0.841124
ENSG00000198876	DCAF12	546.14	-0.584251	0.236247	-2.47305	0.0133964	0.841124
ENSG00000168395	ING5	356.915	0.621863	0.25311	2.45689	0.0140147	0.867901
ENSG00000105647	PIK3R2	512.288	-0.865669	0.352689	-2.45448	0.0141089	0.8685
ENSG00000100201	DDX17	8872.72	0.364177	0.148752	2.44823	0.0143562	0.878461
ENSG00000101849	TBL1X	337.466	-0.780647	0.321627	-2.42718	0.0152167	0.904206
ENSG00000131943	C19orf12	802.833	-0.426834	0.175296	-2.43494	0.0148942	0.904206
ENSG00000166579	NDEL1	631.261	-0.42377	0.174343	-2.43066	0.0150712	0.904206
ENSG00000166592	RRAD	227.464	-1.54491	0.635943	-2.42933	0.0151268	0.904206
ENSG00000175414	ARL10	223.77	-1.16028	0.477816	-2.4283	0.0151699	0.904206
ENSG00000071537	SEL1L	3743.51	0.425911	0.175866	2.42179	0.0154441	0.906396
ENSG00000080546	SESN1	954.246	0.432103	0.178813	2.41651	0.0156702	0.906396
ENSG00000135074	ADAM19	1908.66	-1.20566	0.499525	-2.41362	0.0157949	0.906396
ENSG00000154359	LONRF1	299.2	-0.673208	0.27773	-2.42396	0.0153523	0.906396
ENSG00000163818	LZTFL1	316.127	0.817726	0.338643	2.41472	0.0157475	0.906396
ENSG00000184182	UBE2F	764.565	-0.498617	0.206631	-2.41308	0.0158185	0.906396
ENSG00000198818	SFT2D1	421.079	0.399648	0.1657	2.41187	0.0158708	0.906396
ENSG00000196459	TRAPPC2	231.898	0.718034	0.298059	2.40903	0.015995	0.908443
ENSG00000196961	AP2A1	1580.63	-0.683738	0.284857	-2.40028	0.0163824	0.925337
ENSG00000144959	NCEH1	942.629	-0.688126	0.287424	-2.39411	0.0166606	0.930822
ENSG00000184203	PPP1R2	835.683	-0.459809	0.191954	-2.39542	0.0166013	0.930822
ENSG00000166135	HIF1AN	1260.59	-0.502689	0.210277	-2.39061	0.0168205	0.934676
ENSG00000081014	AP4E1	560.096	-0.482995	0.203509	-2.37333	0.0176285	0.954947
ENSG00000115762	PLEKHB2	5172.45	-0.245051	0.103173	-2.37516	0.0175416	0.954947
ENSG00000139324	TMTC3	1728.99	0.391549	0.164776	2.37625	0.0174896	0.954947
ENSG00000159658	EFCAB14	1524.58	-0.383193	0.161496	-2.37277	0.0176552	0.954947
ENSG00000160613	PCSK7	784.185	0.473657	0.19921	2.37767	0.0174222	0.954947
ENSG00000168092	PAFAH1B2	4470.96	-0.476669	0.201046	-2.37094	0.0177427	0.954947
ENSG00000007047	MARK4	229.694	-0.456037	0.193584	-2.35576	0.0184848	0.966781
ENSG00000057663	ATG5	923.542	-0.306946	0.129941	-2.3622	0.0181669	0.966781
ENSG00000124813	RUNX2	188.001	-1.02872	0.43711	-2.35346	0.0185998	0.966781
ENSG00000150961	SEC24D	1320.8	-0.424541	0.180236	-2.35547	0.0184992	0.966781
ENSG00000152601	MBNL1	2424.58	-0.470089	0.199307	-2.35862	0.0183429	0.966781
ENSG00000170846	NA	237.694	0.44572	0.189423	2.35303	0.0186209	0.966781
ENSG00000277222	BTBD7	884.154	-0.35391	0.149919	-2.36068	0.0182415	0.966781
ENSG00000131503	ANKHD1	717.536	-0.679267	0.289241	-2.34845	0.0188519	0.973857
ENSG00000101407	TTI1	444.479	-0.431288	0.18416	-2.34192	0.0191847	0.986095
ENSG00000095261	PSMD5	990.718	-0.32956	0.140952	-2.3381	0.0193819	0.991271
ENSG00000000003	TSPAN6	1184.38	-0.0072786	0.247864	-0.0293653	0.976573	0.999916
ENSG00000000419	DPM1	1040.55	0.319365	0.189376	1.6864	0.091718	0.999916
ENSG00000000457	SCYL3	254.751	0.120677	0.26501	0.455368	0.648844	0.999916
ENSG00000000460	C1orf112	201.764	0.0446494	0.399721	0.111701	0.91106	0.999916
ENSG00000000971	CFH	2558.45	0.526601	0.753172	0.699178	0.484441	0.999916
ENSG00000001036	FUCA2	3328.08	-0.0670115	0.328963	-0.203706	0.838583	0.999916
ENSG00000001084	GCLC	467.121	-0.0348556	0.135589	-0.257069	0.797126	0.999916
ENSG00000001167	NFYA	498.388	-0.112892	0.40202	-0.280812	0.778855	0.999916
ENSG00000001461	NIPAL3	598.206	-0.176657	0.500663	-0.352845	0.724204	0.999916
ENSG00000001497	LAS1L	576.987	-0.0719818	0.150947	-0.476867	0.633457	0.999916
ENSG00000001561	ENPP4	417.508	-0.0674042	0.37954	-0.177594	0.859042	0.999916
ENSG00000001629	ANKIB1	1971.46	-0.0723956	0.121628	-0.595223	0.551694	0.999916
ENSG00000001630	CYP51A1	8610.51	-0.14675	0.44522	-0.329612	0.741694	0.999916
ENSG00000001631	KRIT1	662.961	0.238823	0.273409	0.873501	0.38239	0.999916
ENSG00000002016	RAD52	218.951	0.457273	0.310352	1.4734	0.140644	0.999916
ENSG00000002330	BAD	884.854	0.00389857	0.406387	0.00959325	0.992346	0.999916
ENSG00000002549	LAP3	2284.99	-0.000618013	0.157096	-0.00393399	0.996861	0.999916
ENSG00000002586	CD99	4249.86	-0.449732	0.429297	-1.0476	0.294822	0.999916
ENSG00000002822	MAD1L1	717.98	-0.0652234	0.18507	-0.352426	0.724519	0.999916
ENSG00000002834	LASP1	3449.71	-0.0913544	0.390197	-0.234124	0.814889	0.999916
ENSG00000002919	SNX11	439.921	-0.0729865	0.222237	-0.328417	0.742596	0.999916
ENSG00000003056	M6PR	6830.37	-0.0687462	0.187971	-0.365729	0.714568	0.999916
ENSG00000003096	KLHL13	208.916	-0.191933	0.723948	-0.26512	0.790917	0.999916
ENSG00000003249	DBNDD1	273.867	-0.219534	0.73225	-0.299807	0.764324	0.999916
ENSG00000003393	ALS2	1731.68	0.0394899	0.253229	0.155945	0.876076	0.999916
ENSG00000003402	CFLAR	1073.57	-0.000331305	0.221307	-0.00149704	0.998806	0.999916
ENSG00000003436	TFPI	3205.87	0.0377822	0.256579	0.147254	0.882932	0.999916
ENSG00000003509	NDUFAF7	351.806	0.16431	0.311445	0.527574	0.597795	0.999916
ENSG00000003756	RBM5	1587.59	0.209524	0.255324	0.820621	0.411862	0.999916
ENSG00000004059	ARF5	1590.98	0.035146	0.274995	0.127806	0.898303	0.999916
ENSG00000004142	POLDIP2	1810.15	-0.151369	0.182633	-0.828813	0.40721	0.999916
ENSG00000004399	PLXND1	1862.09	-0.0805636	0.350947	-0.229561	0.818433	0.999916
ENSG00000004455	AK2	2646.23	-0.0309791	0.158212	-0.195807	0.844761	0.999916
ENSG00000004478	FKBP4	1337.93	-0.179375	0.292907	-0.612395	0.540276	0.999916
ENSG00000004487	KDM1A	2486.47	0.0255409	0.169409	0.150765	0.880161	0.999916
ENSG00000004534	RBM6	725.511	0.397315	0.37902	1.04827	0.294514	0.999916
ENSG00000004700	RECQL	2663.65	-0.0694781	0.19921	-0.348767	0.727264	0.999916
ENSG00000004779	NDUFAB1	1585.91	0.0298068	0.194158	0.153518	0.87799	0.999916
ENSG00000004864	SLC25A13	699.3	0.316284	0.228947	1.38147	0.167135	0.999916
ENSG00000004866	ST7	279.051	-0.203513	0.262585	-0.775038	0.438317	0.999916
ENSG00000004897	CDC27	2703.11	-0.0956812	0.197124	-0.485385	0.627403	0.999916
ENSG00000004961	HCCS	396.348	-0.157528	0.234392	-0.672071	0.501539	0.999916
ENSG00000004975	DVL2	1131.01	-0.0649474	0.163339	-0.397624	0.690908	0.999916
ENSG00000005007	UPF1	1213.47	0.0380121	0.137034	0.277392	0.781479	0.999916
ENSG00000005020	SKAP2	368.608	-0.0581262	0.329647	-0.176328	0.860036	0.999916
ENSG00000005022	SLC25A5	3320.34	-0.162994	0.250794	-0.649913	0.515749	0.999916
ENSG00000005059	MCUB	734.961	0.0552216	0.171674	0.321666	0.747706	0.999916
ENSG00000005073	HOXA11	222.61	-0.153955	0.496811	-0.309886	0.756647	0.999916
ENSG00000005075	POLR2J	582.897	-0.0178552	0.20783	-0.0859125	0.931536	0.999916
ENSG00000005100	DHX33	375.997	-0.098676	0.212844	-0.463607	0.642929	0.999916
ENSG00000005156	LIG3	675.919	-0.0596335	0.254658	-0.234171	0.814853	0.999916
ENSG00000005175	RPAP3	432.783	0.190718	0.247193	0.771533	0.440391	0.999916
ENSG00000005194	CIAPIN1	1188.63	-0.0870281	0.242637	-0.358676	0.719837	0.999916
ENSG00000005206	SPPL2B	415.686	0.0410545	0.241198	0.170211	0.864844	0.999916
ENSG00000005238	FAM214B	619.937	0.0822688	0.216755	0.379547	0.704282	0.999916
ENSG00000005243	COPZ2	1332.59	-0.130284	0.449191	-0.290042	0.771784	0.999916
ENSG00000005302	MSL3	518.683	0.0158712	0.176259	0.0900451	0.928251	0.999916
ENSG00000005339	CREBBP	581.162	-0.471931	0.362909	-1.30041	0.193459	0.999916
ENSG00000005436	GCFC2	389.666	0.258898	0.250731	1.03257	0.301805	0.999916
ENSG00000005448	WDR54	185.607	0.0296905	0.479517	0.0619175	0.950629	0.999916
ENSG00000005469	CROT	601.113	-0.015	0.259246	-0.05786	0.95386	0.999916
ENSG00000005483	KMT2E	721.057	-0.306862	0.234309	-1.30965	0.190315	0.999916
ENSG00000005486	RHBDD2	505.89	-0.360827	0.326483	-1.10519	0.269075	0.999916
ENSG00000005513	SOX8	1238.89	0.458342	1.42005	0.322765	0.746874	0.999916
ENSG00000005700	IBTK	1655.37	0.0667367	0.265215	0.251632	0.801325	0.999916
ENSG00000005801	ZNF195	460.569	0.277516	0.263607	1.05276	0.292449	0.999916
ENSG00000005810	MYCBP2	2196.83	0.0423969	0.255122	0.166183	0.868013	0.999916
ENSG00000005812	FBXL3	1298.66	0.0839054	0.174675	0.480351	0.630978	0.999916
ENSG00000005882	PDK2	395.387	-0.312554	0.189558	-1.64886	0.0991771	0.999916
ENSG00000005884	ITGA3	12161.4	0.163045	0.329109	0.495414	0.620308	0.999916
ENSG00000005889	ZFX	1998.97	-0.115908	0.259705	-0.446308	0.655375	0.999916
ENSG00000005893	LAMP2	8835.26	0.019818	0.298974	0.0662866	0.94715	0.999916
ENSG00000006007	GDE1	2452.75	-0.154972	0.218281	-0.709966	0.477725	0.999916
ENSG00000006015	REX1BD	554.063	0.122672	0.223681	0.548424	0.583401	0.999916
ENSG00000006016	CRLF1	1485.61	-0.0536297	0.486586	-0.110216	0.912238	0.999916
ENSG00000006042	TMEM98	1630.12	-0.0532225	0.30566	-0.174124	0.861768	0.999916
ENSG00000006118	TMEM132A	899.178	0.0272289	0.596975	0.0456114	0.96362	0.999916
ENSG00000006125	AP2B1	3235.04	-0.335895	0.232951	-1.44191	0.149327	0.999916
ENSG00000006194	ZNF263	694.445	0.354702	0.173508	2.04429	0.0409244	0.999916
ENSG00000006282	SPATA20	1528.76	0.203866	0.593129	0.343714	0.731062	0.999916
ENSG00000006327	TNFRSF12A	2834.52	0.0506338	0.193399	0.26181	0.793468	0.999916
ENSG00000006451	RALA	1318.44	0.00890956	0.242407	0.0367546	0.970681	0.999916
ENSG00000006459	KDM7A	379.455	0.184039	0.277271	0.66375	0.50685	0.999916
ENSG00000006468	ETV1	534.751	0.0210346	0.30265	0.0695014	0.944591	0.999916
ENSG00000006530	AGK	527.743	0.0988755	0.148282	0.666805	0.504896	0.999916
ENSG00000006534	ALDH3B1	1261.51	-0.096497	0.392367	-0.245936	0.805732	0.999916
ENSG00000006576	PHTF2	644.252	-0.729471	0.322931	-2.25891	0.023889	0.999916
ENSG00000006625	GGCT	559.101	0.375951	0.319666	1.17608	0.239565	0.999916
ENSG00000006634	DBF4	281.764	-0.181878	0.372924	-0.487709	0.625756	0.999916
ENSG00000006652	IFRD1	636.391	0.564121	0.569776	0.990077	0.322137	0.999916
ENSG00000006695	COX10	238.311	-0.0179516	0.266717	-0.0673057	0.946338	0.999916
ENSG00000006704	GTF2IRD1	306.942	-0.175571	0.211209	-0.83127	0.405821	0.999916
ENSG00000006712	PAF1	796.159	-0.0980246	0.223771	-0.438058	0.661344	0.999916
ENSG00000006715	VPS41	2512.99	-0.0341048	0.298137	-0.114393	0.908926	0.999916
ENSG00000006744	ELAC2	1707.26	0.034126	0.153062	0.222956	0.82357	0.999916
ENSG00000006756	ARSD	821.931	0.0643994	0.180728	0.356334	0.72159	0.999916
ENSG00000006757	PNPLA4	238.034	-0.194496	0.347818	-0.55919	0.576032	0.999916
ENSG00000006831	ADIPOR2	562.971	0.0460354	0.187292	0.245795	0.805841	0.999916
ENSG00000007080	CCDC124	239.549	-0.23092	0.376787	-0.612866	0.539965	0.999916
ENSG00000007168	PAFAH1B1	4472.57	0.0307988	0.114813	0.268251	0.788506	0.999916
ENSG00000007202	KIAA0100	8964.14	-0.222345	0.163403	-1.36072	0.173602	0.999916
ENSG00000007237	GAS7	375.955	0.262098	1.05137	0.249292	0.803135	0.999916
ENSG00000007255	TRAPPC6A	194.314	-0.133664	0.378971	-0.352703	0.724311	0.999916
ENSG00000007314	SCN4A	743.238	-0.227531	1.81808	-0.125149	0.900405	0.999916
ENSG00000007341	ST7L	427.031	-0.0173264	0.353911	-0.0489571	0.960953	0.999916
ENSG00000007376	RPUSD1	378.767	-0.115606	0.222759	-0.518974	0.603779	0.999916
ENSG00000007384	RHBDF1	805.512	0.243262	0.250884	0.969622	0.332235	0.999916
ENSG00000007392	LUC7L	404.653	0.456354	0.42518	1.07332	0.283128	0.999916
ENSG00000007520	TSR3	857.147	0.00738398	0.212829	0.0346945	0.972323	0.999916
ENSG00000007541	PIGQ	421.354	0.125417	0.164004	0.764721	0.444438	0.999916
ENSG00000007545	CRAMP1	250.606	0.205602	0.224245	0.916866	0.359213	0.999916
ENSG00000007866	TEAD3	266.308	0.266359	0.1982	1.34389	0.178983	0.999916
ENSG00000007923	DNAJC11	849.734	-0.0673342	0.15815	-0.425761	0.670282	0.999916
ENSG00000008018	PSMB1	4426.43	-0.19287	0.196537	-0.981341	0.326425	0.999916
ENSG00000008083	JARID2	432.04	0.345766	0.344615	1.00334	0.315697	0.999916
ENSG00000008086	CDKL5	232.29	0.240506	0.309036	0.778247	0.436423	0.999916
ENSG00000008130	NADK	907.387	-0.378231	0.168727	-2.24167	0.0249825	0.999916
ENSG00000008256	CYTH3	1878.09	0.262722	0.25599	1.0263	0.304751	0.999916
ENSG00000008282	SYPL1	932.33	-0.329488	0.213098	-1.54618	0.12206	0.999916
ENSG00000008283	CYB561	259.114	-0.338808	0.557843	-0.607354	0.543616	0.999916
ENSG00000008294	SPAG9	3097.91	-0.0188915	0.185038	-0.102095	0.918681	0.999916
ENSG00000008311	AASS	655.002	0.386919	0.340042	1.13786	0.25518	0.999916
ENSG00000008324	SS18L2	220.536	0.306916	0.208241	1.47385	0.140521	0.999916
ENSG00000008394	MGST1	884.981	-0.00910119	0.613553	-0.0148336	0.988165	0.999916
ENSG00000008405	CRY1	442.829	0.131765	0.234711	0.561392	0.57453	0.999916
ENSG00000008441	NFIX	1348.99	-0.592835	0.318078	-1.8638	0.0623493	0.999916
ENSG00000008513	ST3GAL1	585.45	-0.112853	0.516506	-0.218492	0.827045	0.999916
ENSG00000008517	IL32	547.503	-0.344361	0.945542	-0.364195	0.715713	0.999916
ENSG00000008710	PKD1	2078.29	0.256204	0.18172	1.40988	0.158575	0.999916
ENSG00000008838	MED24	644.897	0.0685573	0.163143	0.420229	0.674318	0.999916
ENSG00000008853	RHOBTB2	498.031	-0.106566	0.229228	-0.46489	0.642011	0.999916
ENSG00000008869	HEATR5B	791.583	0.278913	0.130365	2.13948	0.0323968	0.999916
ENSG00000008952	SEC62	1432.2	0.163693	0.123809	1.32215	0.186119	0.999916
ENSG00000008988	RPS20	18553	-0.0625765	0.23554	-0.265673	0.790491	0.999916
ENSG00000009307	CSDE1	24804.7	-0.0971915	0.185119	-0.525021	0.599569	0.999916
ENSG00000009335	UBE3C	3346	-0.297818	0.179837	-1.65604	0.0977128	0.999916
ENSG00000009413	REV3L	2661.84	0.193509	0.429869	0.450157	0.652597	0.999916
ENSG00000009709	PAX7	417.485	-0.47325	1.01037	-0.468393	0.639503	0.999916
ENSG00000009780	FAM76A	492.465	0.138418	0.16388	0.844627	0.398319	0.999916
ENSG00000009830	POMT2	553.096	0.0302696	0.158836	0.190572	0.848861	0.999916
ENSG00000009844	VTA1	1545.33	0.0453753	0.255936	0.177291	0.85928	0.999916
ENSG00000009954	BAZ1B	2300.76	-0.159402	0.164728	-0.967666	0.333211	0.999916
ENSG00000010017	RANBP9	994.588	-0.317487	0.164385	-1.93136	0.0534386	0.999916
ENSG00000010072	SPRTN	342.502	0.451369	0.248538	1.81609	0.0693558	0.999916
ENSG00000010165	METTL13	640.745	-0.111594	0.145488	-0.767034	0.443062	0.999916
ENSG00000010219	DYRK4	306.626	-0.0159669	0.219016	-0.072903	0.941883	0.999916
ENSG00000010244	ZNF207	2946.94	0.14286	0.176185	0.810849	0.417452	0.999916
ENSG00000010256	UQCRC1	2891.39	-0.12318	0.202813	-0.607357	0.543614	0.999916
ENSG00000010270	STARD3NL	1445.12	0.163799	0.182521	0.897424	0.369493	0.999916
ENSG00000010278	CD9	1879.06	-0.0325037	0.342735	-0.0948363	0.924445	0.999916
ENSG00000010292	NCAPD2	982.176	-0.144471	0.302418	-0.477719	0.63285	0.999916
ENSG00000010295	IFFO1	1679.09	0.251493	0.188376	1.33506	0.181858	0.999916
ENSG00000010322	NISCH	1271.17	-0.0792258	0.212929	-0.372075	0.709837	0.999916
ENSG00000010361	FUZ	205.41	-0.149355	0.269466	-0.554262	0.579399	0.999916
ENSG00000010404	IDS	1126.03	-0.407568	0.281838	-1.44611	0.148147	0.999916
ENSG00000010539	ZNF200	263.951	-0.110165	0.272403	-0.404418	0.685905	0.999916
ENSG00000010626	LRRC23	197.084	0.0184192	0.300497	0.0612957	0.951124	0.999916
ENSG00000010704	HFE	215.269	0.0777839	0.468568	0.166003	0.868154	0.999916
ENSG00000010803	SCMH1	435.237	-0.182424	0.158485	-1.15105	0.249714	0.999916
ENSG00000010810	FYN	1761.92	-0.181847	0.462331	-0.393327	0.694078	0.999916
ENSG00000010818	HIVEP2	1071.39	-0.332171	0.237231	-1.4002	0.161453	0.999916
ENSG00000011007	ELOA	1313.65	0.377944	0.247062	1.52975	0.126079	0.999916
ENSG00000011009	LYPLA2	674.495	0.0696483	0.256131	0.271925	0.78568	0.999916
ENSG00000011021	CLCN6	316.624	0.118432	0.334897	0.353636	0.723611	0.999916
ENSG00000011028	MRC2	7646.28	0.313286	0.25633	1.2222	0.221633	0.999916
ENSG00000011052	NME1-NME2	218.015	-0.300365	0.325425	-0.922991	0.356012	0.999916
ENSG00000011105	TSPAN9	2485.11	-0.218874	0.731163	-0.29935	0.764673	0.999916
ENSG00000011114	BTBD7	182.149	-0.325308	0.216597	-1.50191	0.133121	0.999916
ENSG00000011132	APBA3	183.259	-0.0851938	0.210191	-0.405316	0.685245	0.999916
ENSG00000011143	MKS1	261.504	-0.0224813	0.178905	-0.125661	0.900001	0.999916
ENSG00000011198	ABHD5	1170.58	-0.0699703	0.290919	-0.240514	0.809932	0.999916
ENSG00000011243	AKAP8L	698.949	0.109695	0.200864	0.546118	0.584985	0.999916
ENSG00000011258	MBTD1	337.922	0.27292	0.447132	0.61038	0.54161	0.999916
ENSG00000011260	UTP18	1039.94	0.21538	0.125343	1.71833	0.0857373	0.999916
ENSG00000011275	RNF216	1669.86	-0.000859548	0.156326	-0.00549841	0.995613	0.999916
ENSG00000011295	TTC19	804.829	0.094361	0.176263	0.535343	0.592413	0.999916
ENSG00000011304	PTBP1	1858.14	0.0520342	0.199567	0.260735	0.794297	0.999916
ENSG00000011376	LARS2	832.974	0.0105452	0.257404	0.0409676	0.967322	0.999916
ENSG00000011405	PIK3C2A	1666.62	0.0623324	0.214971	0.289957	0.771849	0.999916
ENSG00000011422	PLAUR	843.318	-0.172171	0.357486	-0.481615	0.63008	0.999916
ENSG00000011426	ANLN	1610.75	-0.0751139	0.709663	-0.105844	0.915706	0.999916
ENSG00000011451	WIZ	240.257	-0.0969736	0.318271	-0.304688	0.760603	0.999916
ENSG00000011454	RABGAP1	1539.15	-0.0448128	0.154591	-0.289879	0.771909	0.999916
ENSG00000011465	DCN	3381.15	-0.076247	0.650819	-0.117155	0.906737	0.999916
ENSG00000011485	PPP5C	696.277	0.07586	0.165869	0.457348	0.647421	0.999916
ENSG00000011523	CEP68	666.733	0.0136039	0.248778	0.0546831	0.956391	0.999916
ENSG00000011566	MAP4K3	796.575	0.224855	0.301584	0.745581	0.455921	0.999916
ENSG00000011638	LDAF1	631.275	-0.243168	0.364191	-0.667693	0.504329	0.999916
ENSG00000012048	BRCA1	361.703	0.245824	0.471398	0.521479	0.602033	0.999916
ENSG00000012061	ERCC1	1749.45	-0.0232931	0.239808	-0.0971325	0.922621	0.999916
ENSG00000012232	EXTL3	1778.19	-0.0391592	0.214139	-0.182868	0.854902	0.999916
ENSG00000012660	ELOVL5	1793.39	-0.268823	0.222452	-1.20846	0.226872	0.999916
ENSG00000012817	KDM5D	516.314	-0.0711322	1.67875	-0.0423722	0.966202	0.999916
ENSG00000012822	CALCOCO1	1176.41	0.172835	0.309169	0.559029	0.576142	0.999916
ENSG00000012963	UBR7	934.415	-0.0306484	0.184846	-0.165805	0.86831	0.999916
ENSG00000012983	MAP4K5	992.246	-0.0261514	0.245586	-0.106486	0.915197	0.999916
ENSG00000013016	EHD3	461.479	-0.343801	0.463581	-0.741621	0.458317	0.999916
ENSG00000013275	PSMC4	935.037	-0.133114	0.193776	-0.686951	0.492114	0.999916
ENSG00000013288	MAN2B2	1118.32	0.293703	0.295331	0.994487	0.319986	0.999916
ENSG00000013297	CLDN11	1556.68	-0.220374	0.620285	-0.355278	0.722381	0.999916
ENSG00000013306	SLC25A39	1428.45	-0.0472664	0.304571	-0.15519	0.876671	0.999916
ENSG00000013364	MVP	11391.4	-0.0855763	0.402861	-0.212422	0.831778	0.999916
ENSG00000013374	NUB1	856.411	0.186259	0.202389	0.920302	0.357415	0.999916
ENSG00000013392	RWDD2A	166.258	0.0891692	0.255034	0.349637	0.726611	0.999916
ENSG00000013441	CLK1	686.276	0.655441	0.501169	1.30783	0.190932	0.999916
ENSG00000013503	POLR3B	506.445	-0.0753749	0.257361	-0.292876	0.769617	0.999916
ENSG00000013523	ANGEL1	182.657	-0.131257	0.279094	-0.470296	0.638143	0.999916
ENSG00000013561	RNF14	2417.33	-0.0275762	0.174953	-0.15762	0.874756	0.999916
ENSG00000013563	DNASE1L1	1128.49	0.0244736	0.364409	0.0671596	0.946455	0.999916
ENSG00000013573	DDX11	496.757	0.0376897	0.497785	0.0757148	0.939646	0.999916
ENSG00000013583	HEBP1	235.969	-0.157247	0.288949	-0.544202	0.586303	0.999916
ENSG00000013810	TACC3	199.148	-0.654407	0.58423	-1.12012	0.262664	0.999916
ENSG00000014123	UFL1	1219.93	-0.00807482	0.140654	-0.0574092	0.954219	0.999916
ENSG00000014138	POLA2	262.434	-0.189708	0.4434	-0.427849	0.668761	0.999916
ENSG00000014216	CAPN1	3454.24	-0.100047	0.353564	-0.282967	0.777202	0.999916
ENSG00000014641	MDH1	3788.93	-0.00305247	0.219912	-0.0138804	0.988925	0.999916
ENSG00000014824	SLC30A9	2359.82	0.133358	0.131104	1.01719	0.309062	0.999916
ENSG00000014914	MTMR11	165.215	0.0330596	0.542767	0.0609093	0.951431	0.999916
ENSG00000014919	COX15	1191.77	-0.0258177	0.173625	-0.148698	0.881792	0.999916
ENSG00000015153	YAF2	269.199	-0.172415	0.211618	-0.814746	0.415218	0.999916
ENSG00000015171	ZMYND11	2110.04	0.140516	0.164533	0.854031	0.393088	0.999916
ENSG00000015475	BID	658.641	0.158114	0.453221	0.348867	0.72719	0.999916
ENSG00000015479	MATR3	8889.96	0.0542558	0.168839	0.321346	0.747948	0.999916
ENSG00000015532	XYLT2	965.866	0.365403	0.350223	1.04334	0.296789	0.999916
ENSG00000015568	RGPD5	298.367	0.790638	0.936468	0.844276	0.398515	0.999916
ENSG00000015676	NUDCD3	2016.49	-0.150108	0.289022	-0.519365	0.603506	0.999916
ENSG00000016402	IL20RA	202.205	0.212091	0.897102	0.236418	0.813108	0.999916
ENSG00000016864	GLT8D1	957.239	0.329793	0.236788	1.39278	0.163687	0.999916
ENSG00000017260	ATP2C1	2004.72	-0.156563	0.151719	-1.03193	0.302106	0.999916
ENSG00000017483	SLC38A5	627.535	0.000340694	0.60566	0.000562518	0.999551	0.999916
ENSG00000017797	RALBP1	2066.3	-0.0345554	0.180949	-0.190968	0.848551	0.999916
ENSG00000018189	RUFY3	855.8	0.0944592	0.17663	0.534785	0.592799	0.999916
ENSG00000018408	WWTR1	2884.12	0.297648	0.501381	0.593656	0.552742	0.999916
ENSG00000018510	AGPS	2269.25	-0.0872782	0.24694	-0.353438	0.72376	0.999916
ENSG00000018625	ATP1A2	698.298	-0.04946	1.48142	-0.0333868	0.973366	0.999916
ENSG00000018699	TTC27	784.431	-0.115176	0.128116	-0.898999	0.368653	0.999916
ENSG00000019144	PHLDB1	1542.24	0.0737523	0.308282	0.239236	0.810922	0.999916
ENSG00000019995	ZRANB1	1313.59	-0.0349755	0.176386	-0.19829	0.842818	0.999916
ENSG00000020129	NCDN	637.973	-0.239192	0.237099	-1.00883	0.313057	0.999916
ENSG00000020181	ADGRA2	503.667	0.0625004	0.385003	0.162337	0.87104	0.999916
ENSG00000020256	ZFP64	202.051	0.134438	0.260585	0.515908	0.605918	0.999916
ENSG00000020426	MNAT1	732.624	0.192261	0.285279	0.673941	0.500349	0.999916
ENSG00000020577	SAMD4A	1608.23	-0.235702	0.484488	-0.486496	0.626615	0.999916
ENSG00000020922	MRE11	420.008	-0.0718293	0.182825	-0.392886	0.694404	0.999916
ENSG00000021355	SERPINB1	505.209	-0.069738	0.308978	-0.225706	0.82143	0.999916
ENSG00000021762	OSBPL5	378.93	0.0884147	0.350857	0.251996	0.801044	0.999916
ENSG00000021776	AQR	2092.11	-0.135543	0.137946	-0.982584	0.325812	0.999916
ENSG00000021826	CPS1	609.354	-0.331056	0.207727	-1.59371	0.111002	0.999916
ENSG00000022267	FHL1	2694.68	-0.0339483	0.69915	-0.0485566	0.961273	0.999916
ENSG00000022277	RTF2	3260.6	0.059898	0.140604	0.426003	0.670105	0.999916
ENSG00000022840	RNF10	1868.78	-0.122191	0.193253	-0.632284	0.527201	0.999916
ENSG00000022976	ZNF839	407.738	0.000753648	0.366831	0.00205448	0.998361	0.999916
ENSG00000023041	ZDHHC6	720.404	0.187039	0.17787	1.05155	0.293004	0.999916
ENSG00000023171	GRAMD1B	306.154	-0.054172	0.213749	-0.253437	0.79993	0.999916
ENSG00000023191	RNH1	3470.96	-0.0286604	0.283514	-0.10109	0.919479	0.999916
ENSG00000023228	NDUFS1	1718.16	0.0944639	0.147092	0.642211	0.520736	0.999916
ENSG00000023287	RB1CC1	1839.38	0.212171	0.244292	0.868514	0.385113	0.999916
ENSG00000023318	ERP44	595.672	-0.0501564	0.183377	-0.273516	0.784457	0.999916
ENSG00000023330	ALAS1	1601.74	-9.87935e-05	0.170652	-0.000578917	0.999538	0.999916
ENSG00000023516	AKAP11	1157.4	-0.357478	0.275439	-1.29785	0.194339	0.999916
ENSG00000023572	GLRX2	812.743	-0.0185607	0.25291	-0.0733883	0.941497	0.999916
ENSG00000023608	SNAPC1	507.977	0.173437	0.346591	0.500408	0.616788	0.999916
ENSG00000023697	DERA	1364.94	-0.0589407	0.177922	-0.331272	0.740439	0.999916
ENSG00000023734	STRAP	3287.75	-0.142694	0.290101	-0.491875	0.622808	0.999916
ENSG00000023902	PLEKHO1	2239.84	-0.0501409	0.149574	-0.335225	0.737455	0.999916
ENSG00000023909	GCLM	951.755	0.0773032	0.275033	0.281069	0.778658	0.999916
ENSG00000024048	UBR2	1762.94	-0.0180779	0.127239	-0.142078	0.887018	0.999916
ENSG00000024422	EHD2	885.534	-0.809479	0.360077	-2.24807	0.0245716	0.999916
ENSG00000024526	DEPDC1	404.308	0.560247	0.765778	0.731605	0.46441	0.999916
ENSG00000024862	CCDC28A	186.879	0.460671	0.207099	2.2244	0.0261212	0.999916
ENSG00000025039	RRAGD	672.672	0.0752443	0.467101	0.161088	0.872024	0.999916
ENSG00000025156	HSF2	505.705	0.275157	0.171227	1.60697	0.10806	0.999916
ENSG00000025293	PHF20	1117.53	-0.217803	0.217303	-1.0023	0.316199	0.999916
ENSG00000025770	NCAPH2	846.095	-0.134711	0.158031	-0.85243	0.393976	0.999916
ENSG00000025772	TOMM34	832.704	0.0935403	0.34489	0.271218	0.786223	0.999916
ENSG00000025796	SEC63	667.328	0.0255783	0.400628	0.0638454	0.949093	0.999916
ENSG00000025800	KPNA6	2555.73	-0.30727	0.157882	-1.9462	0.0516304	0.999916
ENSG00000026025	VIM	68889.8	-0.491968	0.475775	-1.03404	0.301119	0.999916
ENSG00000026103	FAS	848.24	0.106247	0.419087	0.25352	0.799866	0.999916
ENSG00000026297	RNASET2	305.935	-0.0231332	0.547259	-0.042271	0.966283	0.999916
ENSG00000026508	CD44	6515.63	-0.435509	0.43855	-0.993065	0.320678	0.999916
ENSG00000026652	AGPAT4	320.383	0.247291	0.184679	1.33903	0.18056	0.999916
ENSG00000026950	BTN3A1	420.529	0.100738	0.321718	0.313126	0.754185	0.999916
ENSG00000027001	MIPEP	793.411	-0.0370913	0.203574	-0.1822	0.855426	0.999916
ENSG00000027697	IFNGR1	1062.02	0.259436	0.171602	1.51185	0.130572	0.999916
ENSG00000027847	B4GALT7	603.509	0.0342247	0.198902	0.172068	0.863384	0.999916
ENSG00000028116	VRK2	347.605	0.0975175	0.315125	0.309457	0.756974	0.999916
ENSG00000028137	TNFRSF1B	211.813	-0.101435	0.420458	-0.241249	0.809362	0.999916
ENSG00000028203	VEZT	1482.5	-0.290048	0.297915	-0.973593	0.330259	0.999916
ENSG00000028310	BRD9	573.463	0.252951	0.188154	1.34439	0.178824	0.999916
ENSG00000028528	SNX1	1222.31	0.00729758	0.321242	0.0227168	0.981876	0.999916
ENSG00000028839	TBPL1	243.099	-0.370397	0.233023	-1.58953	0.11194	0.999916
ENSG00000029153	ARNTL2	1109.15	0.0380609	0.295285	0.128895	0.89744	0.999916
ENSG00000029363	BCLAF1	3886.75	0.196713	0.193902	1.0145	0.310346	0.999916
ENSG00000029364	SLC39A9	2921.03	0.381855	0.225301	1.69487	0.090101	0.999916
ENSG00000029534	ANK1	591.41	0.273661	0.876913	0.312073	0.754985	0.999916
ENSG00000029639	TFB1M	268.314	-0.0404339	0.31341	-0.129013	0.897347	0.999916
ENSG00000029725	RABEP1	2267.4	0.0401541	0.304555	0.131845	0.895107	0.999916
ENSG00000029993	HMGB3	630.464	0.0504701	0.20081	0.251333	0.801557	0.999916
ENSG00000030066	NUP160	1333.26	-0.1383	0.208047	-0.664753	0.506208	0.999916
ENSG00000030110	BAK1	485.673	-0.216791	0.203221	-1.06677	0.286074	0.999916
ENSG00000030304	MUSK	1441.6	-0.235517	0.625608	-0.37646	0.706575	0.999916
ENSG00000030419	IKZF2	171.18	-0.143899	0.215981	-0.666256	0.505247	0.999916
ENSG00000030582	GRN	9081.37	0.0671922	0.385056	0.1745	0.861473	0.999916
ENSG00000031003	FAM13B	1646.53	-0.0326076	0.245084	-0.133047	0.894156	0.999916
ENSG00000031081	ARHGAP31	466.817	-0.323493	0.404006	-0.800713	0.423298	0.999916
ENSG00000031698	SARS1	5223.16	-0.0372372	0.265704	-0.140145	0.888545	0.999916
ENSG00000031823	RANBP3	624.698	9.26525e-05	0.25006	0.000370521	0.999704	0.999916
ENSG00000032219	ARID4A	197.463	0.0349455	0.32015	0.109153	0.913081	0.999916
ENSG00000032389	EIPR1	663.765	-0.0911566	0.187485	-0.486208	0.62682	0.999916
ENSG00000032444	PNPLA6	1569.12	0.0861967	0.324515	0.265617	0.790534	0.999916
ENSG00000032742	IFT88	401.709	0.236796	0.214012	1.10646	0.268526	0.999916
ENSG00000033011	ALG1	895.433	-0.0920218	0.286901	-0.320744	0.748404	0.999916
ENSG00000033030	ZCCHC8	291.313	0.195196	0.317682	0.614436	0.538927	0.999916
ENSG00000033050	ABCF2	1905.97	0.0335416	0.246315	0.136174	0.891684	0.999916
ENSG00000033100	CHPF2	2341.48	0.0787263	0.25937	0.303529	0.761486	0.999916
ENSG00000033170	FUT8	1241.98	-0.0778513	0.159666	-0.48759	0.62584	0.999916
ENSG00000033178	UBA6	3016.41	0.291685	0.227306	1.28322	0.199414	0.999916
ENSG00000033327	GAB2	621.363	0.043073	0.472117	0.0912338	0.927307	0.999916
ENSG00000033627	ATP6V0A1	600.103	-0.384428	0.228141	-1.68504	0.0919802	0.999916
ENSG00000033800	PIAS1	381.964	-0.182171	0.188912	-0.964319	0.334886	0.999916
ENSG00000033867	SLC4A7	3554.31	-0.0812354	0.388844	-0.208915	0.834515	0.999916
ENSG00000034152	MAP2K3	428.924	-0.397982	0.344673	-1.15467	0.248227	0.999916
ENSG00000034510	TMSB10	28067.1	0.0317552	0.296954	0.106936	0.914839	0.999916
ENSG00000034533	ASTE1	256.468	0.0109638	0.176144	0.0622435	0.950369	0.999916
ENSG00000034677	RNF19A	947.198	0.216389	0.217567	0.994586	0.319938	0.999916
ENSG00000034693	PEX3	436.65	0.0523181	0.133384	0.392235	0.694884	0.999916
ENSG00000034713	GABARAPL2	1032.87	0.152617	0.194277	0.785563	0.432123	0.999916
ENSG00000035115	SH3YL1	377.606	0.12354	0.205927	0.599923	0.548558	0.999916
ENSG00000035141	FAM136A	798.96	-0.126616	0.276956	-0.457171	0.647548	0.999916
ENSG00000035403	VCL	8773.18	-0.225176	0.165471	-1.36082	0.173569	0.999916
ENSG00000035681	NSMAF	1721.64	-0.205441	0.122759	-1.67354	0.0942217	0.999916
ENSG00000035687	ADSS2	875.054	0.140453	0.119963	1.17081	0.241676	0.999916
ENSG00000035862	TIMP2	9269.34	0.082407	0.228147	0.361202	0.717949	0.999916
ENSG00000035928	RFC1	1341.67	0.340824	0.272139	1.25239	0.210428	0.999916
ENSG00000036054	TBC1D23	1644.35	0.0863322	0.224959	0.38377	0.701149	0.999916
ENSG00000036257	CUL3	1718.88	-0.0456359	0.222927	-0.204712	0.837797	0.999916
ENSG00000036549	ZZZ3	2498.02	0.0859026	0.14289	0.601182	0.547719	0.999916
ENSG00000037241	RPL26L1	783.829	-0.0105107	0.191613	-0.0548539	0.956255	0.999916
ENSG00000037474	NSUN2	1301.09	0.0694959	0.268663	0.258673	0.795888	0.999916
ENSG00000037637	FBXO42	486.871	-0.145173	0.154418	-0.940129	0.347151	0.999916
ENSG00000037749	MFAP3	1505.53	0.0779247	0.233441	0.333809	0.738523	0.999916
ENSG00000037757	MRI1	235.301	0.161752	0.378923	0.426872	0.669473	0.999916
ENSG00000038002	AGA	613.534	0.00965554	0.38416	0.0251342	0.979948	0.999916
ENSG00000038210	PI4K2B	367.001	0.0215647	0.250152	0.0862063	0.931302	0.999916
ENSG00000038219	BOD1L1	930.28	0.70184	0.535776	1.30995	0.190212	0.999916
ENSG00000038274	MAT2B	1399.14	0.248576	0.177612	1.39954	0.16165	0.999916
ENSG00000038358	EDC4	2114.43	-0.014657	0.316125	-0.0463645	0.96302	0.999916
ENSG00000038382	TRIO	6943.07	-0.0178638	0.207161	-0.0862312	0.931283	0.999916
ENSG00000038427	VCAN	11043.8	-0.0901839	0.45514	-0.198145	0.842931	0.999916
ENSG00000038532	CLEC16A	394.458	-0.215346	0.254008	-0.84779	0.396555	0.999916
ENSG00000039123	MTREX	2246.03	0.0339435	0.173939	0.195146	0.845279	0.999916
ENSG00000039319	ZFYVE16	1875.9	0.160888	0.194333	0.827897	0.407729	0.999916
ENSG00000039523	RIPOR1	255.827	-0.71747	0.412888	-1.73769	0.082266	0.999916
ENSG00000039560	RAI14	1226.08	0.0193184	0.218613	0.0883677	0.929584	0.999916
ENSG00000039650	PNKP	377.096	0.160462	0.244298	0.656831	0.51129	0.999916
ENSG00000040199	PHLPP2	682.263	0.0184657	0.231955	0.0796092	0.936548	0.999916
ENSG00000040275	SPDL1	352.38	0.252923	0.31442	0.804411	0.421159	0.999916
ENSG00000040341	STAU2	1120.29	0.0444377	0.187424	0.237098	0.812581	0.999916
ENSG00000040487	SLC66A1	398.702	0.156683	0.211109	0.742187	0.457974	0.999916
ENSG00000040531	CTNS	613.938	0.0495875	0.37434	0.132466	0.894615	0.999916
ENSG00000040633	PHF23	1171.54	0.0320024	0.126635	0.252714	0.800489	0.999916
ENSG00000040933	INPP4A	540.626	-0.0889637	0.217475	-0.409076	0.682484	0.999916
ENSG00000041353	RAB27B	591.536	-0.379337	0.544453	-0.696729	0.485972	0.999916
ENSG00000041357	PSMA4	3151.95	0.263616	0.218789	1.20488	0.228248	0.999916
ENSG00000041802	LSG1	1045.99	0.115005	0.183043	0.628298	0.529809	0.999916
ENSG00000041880	PARP3	411.703	0.0333707	0.292713	0.114005	0.909234	0.999916
ENSG00000041982	TNC	2896.26	0.0655203	0.388517	0.168642	0.866078	0.999916
ENSG00000041988	THAP3	272.213	0.00708275	0.232634	0.0304459	0.975711	0.999916
ENSG00000042088	TDP1	730.13	-0.0150629	0.263261	-0.0572164	0.954373	0.999916
ENSG00000042286	AIFM2	353.705	-0.0754758	0.232716	-0.324326	0.745691	0.999916
ENSG00000042317	SPATA7	281.844	-0.160492	0.320853	-0.500205	0.616931	0.999916
ENSG00000042429	MED17	663.74	-0.0203461	0.260679	-0.0780506	0.937788	0.999916
ENSG00000042445	RETSAT	2112.86	-0.184538	0.361371	-0.510659	0.60959	0.999916
ENSG00000042493	CAPG	1062.54	-0.246543	0.883301	-0.279116	0.780156	0.999916
ENSG00000042753	AP2S1	1737.7	-0.196608	0.388275	-0.506363	0.612602	0.999916
ENSG00000043093	DCUN1D1	906.933	-0.338197	0.240441	-1.40657	0.159555	0.999916
ENSG00000043143	JADE2	452.35	-0.165684	0.522331	-0.317201	0.751091	0.999916
ENSG00000043514	TRIT1	597.25	0.295265	0.250277	1.17975	0.238099	0.999916
ENSG00000044090	CUL7	1147.88	-0.0646645	0.196605	-0.328906	0.742227	0.999916
ENSG00000044115	CTNNA1	14470.6	0.0166696	0.283367	0.058827	0.95309	0.999916
ENSG00000044446	PHKA2	248.034	-0.123522	0.302045	-0.408951	0.682576	0.999916
ENSG00000044459	CNTLN	371.359	0.180334	0.25851	0.697592	0.485433	0.999916
ENSG00000044574	HSPA5	4154.48	-0.307289	0.444611	-0.691143	0.489476	0.999916
ENSG00000046647	GEMIN8	228.162	0.0641082	0.240957	0.266057	0.790195	0.999916
ENSG00000046651	OFD1	368.429	0.185552	0.300407	0.61767	0.536793	0.999916
ENSG00000046653	GPM6B	242.243	0.28332	0.951461	0.297774	0.765876	0.999916
ENSG00000047056	WDR37	595.441	-0.0221405	0.246354	-0.0898727	0.928388	0.999916
ENSG00000047188	YTHDC2	690.552	-0.0212722	0.229236	-0.0927958	0.926066	0.999916
ENSG00000047230	CTPS2	349.027	-0.0319389	0.219186	-0.145716	0.884146	0.999916
ENSG00000047249	ATP6V1H	1865.36	-0.0520863	0.26066	-0.199824	0.841618	0.999916
ENSG00000047315	POLR2B	5607.68	0.0531849	0.192726	0.275962	0.782578	0.999916
ENSG00000047346	FAM214A	344.437	-0.202141	0.250078	-0.808314	0.41891	0.999916
ENSG00000047410	TPR	3021.05	0.616882	0.492796	1.2518	0.210642	0.999916
ENSG00000047578	KATNIP	486.998	-0.138573	0.250284	-0.553664	0.579809	0.999916
ENSG00000047617	ANO2	203.297	-0.390888	1.45479	-0.268691	0.788168	0.999916
ENSG00000047621	C12orf4	1078.89	0.133837	0.238972	0.560051	0.575445	0.999916
ENSG00000047644	WWC3	542.618	0.0115406	0.414653	0.0278319	0.977796	0.999916
ENSG00000047648	ARHGAP6	337.369	-0.161742	0.424525	-0.380995	0.703207	0.999916
ENSG00000047849	MAP4	4502.89	-0.144458	0.342227	-0.422112	0.672943	0.999916
ENSG00000048028	USP28	763.108	-0.0228356	0.147563	-0.154751	0.877017	0.999916
ENSG00000048140	TSPAN17	1495.02	0.0168466	0.270315	0.0623219	0.950306	0.999916
ENSG00000048162	NOP16	390.802	-0.107664	0.258398	-0.416661	0.676926	0.999916
ENSG00000048342	CC2D2A	656.09	-0.188433	0.308857	-0.6101	0.541796	0.999916
ENSG00000048392	RRM2B	2759.98	-0.32863	0.224729	-1.46234	0.143649	0.999916
ENSG00000048405	ZNF800	521.199	0.069358	0.243263	0.285116	0.775555	0.999916
ENSG00000048471	SNX29	534.787	-0.426813	0.408442	-1.04498	0.296033	0.999916
ENSG00000048544	MRPS10	1344.16	0.133057	0.194936	0.682566	0.494881	0.999916
ENSG00000048649	RSF1	705.232	-0.0704821	0.253303	-0.278252	0.780819	0.999916
ENSG00000048707	VPS13D	1890.43	-0.202341	0.234694	-0.862152	0.388604	0.999916
ENSG00000048740	CELF2	1832.07	-0.436992	0.51482	-0.848825	0.395979	0.999916
ENSG00000048828	FAM120A	2842.56	-0.144637	0.119405	-1.21131	0.225776	0.999916
ENSG00000049130	KITLG	1433.82	0.133293	0.355592	0.374848	0.707773	0.999916
ENSG00000049167	ERCC8	504.79	0.070415	0.225371	0.31244	0.754706	0.999916
ENSG00000049192	ADAMTS6	749.052	-0.141732	0.346406	-0.409149	0.682431	0.999916
ENSG00000049239	H6PD	1519.07	-0.503807	0.381045	-1.32217	0.186111	0.999916
ENSG00000049246	PER3	415.062	-0.230946	0.307315	-0.751496	0.452354	0.999916
ENSG00000049323	LTBP1	4607.03	0.0142424	0.545932	0.0260882	0.979187	0.999916
ENSG00000049449	RCN1	4799.33	0.11843	0.333814	0.354778	0.722756	0.999916
ENSG00000049540	ELN	4290.6	-0.00554784	1.19726	-0.00463377	0.996303	0.999916
ENSG00000049541	RFC2	450.726	0.025102	0.264163	0.0950244	0.924295	0.999916
ENSG00000049618	ARID1B	608.139	-0.307057	0.288078	-1.06588	0.286476	0.999916
ENSG00000049656	CLPTM1L	3086.18	0.129613	0.172748	0.750301	0.453073	0.999916
ENSG00000049769	PPP1R3F	182.937	0.00489489	0.276311	0.0177151	0.985866	0.999916
ENSG00000049860	HEXB	4506.98	0.0898135	0.365821	0.245512	0.80606	0.999916
ENSG00000049883	PTCD2	374.368	-0.190814	0.177066	-1.07765	0.281192	0.999916
ENSG00000050130	JKAMP	1462.27	0.376312	0.208909	1.80132	0.071652	0.999916
ENSG00000050165	DKK3	4740.2	0.127988	0.357605	0.357902	0.720416	0.999916
ENSG00000050393	MCUR1	600.543	0.0526829	0.218469	0.241146	0.809442	0.999916
ENSG00000050405	LIMA1	5390.81	0.0883382	0.224318	0.393808	0.693723	0.999916
ENSG00000050426	LETMD1	546.006	0.181157	0.180236	1.00511	0.314845	0.999916
ENSG00000050748	MAPK9	784.252	0.0345492	0.14939	0.231269	0.817106	0.999916
ENSG00000050820	BCAR1	750.969	0.169773	0.295944	0.573667	0.566193	0.999916
ENSG00000051009	FHIP1B	296.25	-0.0574081	0.181252	-0.31673	0.751448	0.999916
ENSG00000051108	HERPUD1	2313.81	0.135301	0.312915	0.432389	0.665459	0.999916
ENSG00000051128	HOMER3	1824.39	-0.119904	0.217206	-0.552029	0.580929	0.999916
ENSG00000051341	POLQ	201.707	0.118686	0.746079	0.15908	0.873606	0.999916
ENSG00000051382	PIK3CB	302.308	-0.40157	0.241383	-1.66362	0.0961881	0.999916
ENSG00000051523	CYBA	397.547	-0.213624	0.554858	-0.385007	0.700232	0.999916
ENSG00000051596	THOC3	502.835	0.0463156	0.258571	0.179121	0.857843	0.999916
ENSG00000051620	HEBP2	1252.56	-0.0165695	0.248405	-0.0667035	0.946818	0.999916
ENSG00000051825	MPHOSPH9	912.927	0.145108	0.324472	0.447213	0.654721	0.999916
ENSG00000052126	PLEKHA5	406.727	-0.169516	0.288414	-0.58775	0.5567	0.999916
ENSG00000052723	SIKE1	1160.17	-0.058809	0.157498	-0.373396	0.708854	0.999916
ENSG00000052749	RRP12	1240.34	-0.109795	0.299496	-0.3666	0.713917	0.999916
ENSG00000052795	FNIP2	1860.42	-0.230078	0.405261	-0.567729	0.570219	0.999916
ENSG00000052802	MSMO1	6290.3	0.158345	0.375239	0.421985	0.673036	0.999916
ENSG00000052841	TTC17	1313.77	0.284627	0.221944	1.28243	0.199693	0.999916
ENSG00000053254	FOXN3	1408.08	-0.0512481	0.25378	-0.201939	0.839964	0.999916
ENSG00000053371	AKR7A2	1337.15	-0.112305	0.247266	-0.454186	0.649695	0.999916
ENSG00000053372	MRTO4	905.805	-0.0392881	0.23769	-0.165292	0.868714	0.999916
ENSG00000053501	USE1	165.742	0.0781899	0.255875	0.305579	0.759925	0.999916
ENSG00000053747	LAMA3	972.076	0.362935	0.388967	0.933075	0.350781	0.999916
ENSG00000053770	AP5M1	1210.38	0.0629672	0.16556	0.380329	0.703701	0.999916
ENSG00000053900	ANAPC4	608.524	0.122576	0.193362	0.633919	0.526134	0.999916
ENSG00000054116	TRAPPC3	1564.93	-0.0482659	0.198221	-0.243496	0.807621	0.999916
ENSG00000054118	THRAP3	3366.6	0.0223199	0.158285	0.141011	0.887861	0.999916
ENSG00000054148	PHPT1	2013.34	-0.0448911	0.318927	-0.140757	0.888062	0.999916
ENSG00000054267	ARID4B	573.663	-0.003096	0.295548	-0.0104754	0.991642	0.999916
ENSG00000054277	OPN3	599.501	0.443386	0.754607	0.587571	0.55682	0.999916
ENSG00000054282	SDCCAG8	298.474	-0.00766188	0.558121	-0.013728	0.989047	0.999916
ENSG00000054392	HHAT	367.173	0.21793	0.457307	0.476551	0.633682	0.999916
ENSG00000054523	KIF1B	3904.21	-0.231908	0.461956	-0.502013	0.615658	0.999916
ENSG00000054611	TBC1D22A	603.357	0.0188779	0.258828	0.0729358	0.941857	0.999916
ENSG00000054654	SYNE2	874.512	0.622841	0.478676	1.30118	0.193198	0.999916
ENSG00000054793	ATP9A	1338.34	0.228225	0.427917	0.533338	0.5938	0.999916
ENSG00000054965	FAM168A	1136.92	-0.279021	0.189246	-1.47439	0.140378	0.999916
ENSG00000054983	GALC	591.49	0.465801	0.219485	2.12224	0.0338173	0.999916
ENSG00000055044	NOP58	947.893	0.329874	0.338648	0.974091	0.330011	0.999916
ENSG00000055070	SZRD1	2031.76	-0.0614956	0.243621	-0.252424	0.800714	0.999916
ENSG00000055130	CUL1	1321.25	-0.0157715	0.201953	-0.0780948	0.937753	0.999916
ENSG00000055147	FAM114A2	905.967	0.0670793	0.175773	0.381626	0.702739	0.999916
ENSG00000055208	TAB2	616.495	-0.210002	0.291157	-0.721267	0.470745	0.999916
ENSG00000055211	GINM1	1106.91	0.0282357	0.210103	0.13439	0.893094	0.999916
ENSG00000055332	EIF2AK2	1188.06	0.119714	0.364277	0.328636	0.742431	0.999916
ENSG00000055483	USP36	314.889	-0.243601	0.303089	-0.803726	0.421555	0.999916
ENSG00000055609	KMT2C	1420.94	-0.261366	0.320212	-0.816229	0.414369	0.999916
ENSG00000055917	PUM2	1440.4	-0.315404	0.213518	-1.47718	0.139628	0.999916
ENSG00000055950	MRPL43	918.781	-0.115129	0.205178	-0.561117	0.574717	0.999916
ENSG00000056050	HPF1	444.933	0.0250484	0.215395	0.116291	0.907422	0.999916
ENSG00000056097	ZFR	3113.47	-0.0281291	0.164486	-0.171013	0.864214	0.999916
ENSG00000056277	ZNF280C	165.088	-0.088721	0.338457	-0.262134	0.793218	0.999916
ENSG00000056586	RC3H2	2745.71	-0.00691878	0.398822	-0.017348	0.986159	0.999916
ENSG00000056972	TRAF3IP2	674.74	-0.284645	0.449934	-0.632638	0.52697	0.999916
ENSG00000056998	GYG2	201.416	0.0586646	0.670353	0.087513	0.930264	0.999916
ENSG00000057019	DCBLD2	7792.91	0.0303036	0.542391	0.0558704	0.955445	0.999916
ENSG00000057252	SOAT1	2381.02	-0.228261	0.424516	-0.537698	0.590786	0.999916
ENSG00000057608	GDI2	9746.75	0.0524533	0.157212	0.333646	0.738646	0.999916
ENSG00000057704	TMCC3	652.129	-0.169248	0.515454	-0.328347	0.742649	0.999916
ENSG00000057757	PITHD1	1011.23	0.110249	0.255292	0.431856	0.665846	0.999916
ENSG00000057935	MTA3	479.474	-0.224832	0.225447	-0.997275	0.318631	0.999916
ENSG00000058056	USP13	824.357	-0.335739	0.401579	-0.836046	0.403129	0.999916
ENSG00000058063	ATP11B	1511.07	0.239985	0.155572	1.54259	0.12293	0.999916
ENSG00000058091	CDK14	681.915	0.0189123	0.23574	0.0802255	0.936058	0.999916
ENSG00000058262	SEC61A1	9739.89	-0.17968	0.232294	-0.773501	0.439226	0.999916
ENSG00000058272	PPP1R12A	1839.17	-0.0167268	0.302381	-0.055317	0.955886	0.999916
ENSG00000058453	CROCC	181.123	0.579424	0.318957	1.81662	0.0692748	0.999916
ENSG00000058600	POLR3E	660.896	-0.169045	0.221099	-0.764569	0.444528	0.999916
ENSG00000058668	ATP2B4	4236.13	-0.40188	0.567575	-0.708065	0.478905	0.999916
ENSG00000058673	ZC3H11A	2048.79	0.147549	0.2164	0.681838	0.495341	0.999916
ENSG00000058729	RIOK2	915.973	0.216382	0.210296	1.02894	0.303509	0.999916
ENSG00000058799	YIPF1	646.523	0.144094	0.264352	0.545084	0.585696	0.999916
ENSG00000058804	NDC1	832.221	0.152908	0.320669	0.476839	0.633477	0.999916
ENSG00000059122	FLYWCH1	857.729	0.12722	0.358926	0.354445	0.723005	0.999916
ENSG00000059378	PARP12	448.267	0.1696	0.288659	0.587546	0.556837	0.999916
ENSG00000059573	ALDH18A1	2872.11	-0.0250733	0.187988	-0.133377	0.893895	0.999916
ENSG00000059588	TARBP1	718.259	0.272176	0.258369	1.05344	0.292139	0.999916
ENSG00000059691	GATB	523.138	0.119777	0.194052	0.617245	0.537073	0.999916
ENSG00000059758	CDK17	1608.43	0.0344552	0.190525	0.180844	0.85649	0.999916
ENSG00000059769	DNAJC25	262.398	0.228354	0.224862	1.01553	0.309854	0.999916
ENSG00000059804	SLC2A3	1342.96	0.218947	0.474069	0.461846	0.644192	0.999916
ENSG00000060069	CTDP1	549.173	0.056516	0.187746	0.301024	0.763396	0.999916
ENSG00000060138	YBX3	3800.16	-0.259809	0.32074	-0.81003	0.417923	0.999916
ENSG00000060237	WNK1	2521.85	-0.486648	0.432302	-1.12571	0.260287	0.999916
ENSG00000060339	CCAR1	750.594	0.312365	0.329423	0.948217	0.343019	0.999916
ENSG00000060491	OGFR	503.64	0.400322	0.25274	1.58393	0.11321	0.999916
ENSG00000060642	PIGV	299.519	0.0503942	0.249296	0.202146	0.839803	0.999916
ENSG00000060656	PTPRU	706.038	0.102231	0.478353	0.213714	0.83077	0.999916
ENSG00000060688	SNRNP40	1723.56	0.0012308	0.230213	0.00534635	0.995734	0.999916
ENSG00000060718	COL11A1	3137.63	0.265066	0.609626	0.4348	0.663707	0.999916
ENSG00000060749	QSER1	1010.12	-0.21426	0.378491	-0.566089	0.571333	0.999916
ENSG00000060762	MPC1	569.09	-0.0491612	0.225642	-0.217873	0.827528	0.999916
ENSG00000060971	ACAA1	483.322	0.0324662	0.244636	0.132712	0.894421	0.999916
ENSG00000060982	BCAT1	6612.31	0.180929	0.50106	0.361093	0.71803	0.999916
ENSG00000061273	HDAC7	706.59	0.127122	0.393054	0.323422	0.746376	0.999916
ENSG00000061337	LZTS1	434.79	-0.430311	0.791356	-0.543764	0.586604	0.999916
ENSG00000061676	NCKAP1	6581.89	-0.0497287	0.125572	-0.396019	0.692091	0.999916
ENSG00000061794	MRPS35	1331.13	0.161543	0.20647	0.782404	0.433977	0.999916
ENSG00000061936	SFSWAP	422.863	0.278794	0.297099	0.938388	0.348045	0.999916
ENSG00000061938	TNK2	552.533	-0.0118512	0.344558	-0.0343953	0.972562	0.999916
ENSG00000061987	MON2	1033.42	0.0077951	0.204857	0.0380515	0.969647	0.999916
ENSG00000062194	GPBP1	1496.83	0.280095	0.200244	1.39877	0.161883	0.999916
ENSG00000062370	ZNF112	257.693	0.0803228	0.271545	0.295799	0.767384	0.999916
ENSG00000062485	CS	1762.44	-0.442184	0.21654	-2.04204	0.0411475	0.999916
ENSG00000062582	MRPS24	808.787	-0.190271	0.269018	-0.70728	0.479392	0.999916
ENSG00000062598	ELMO2	807.047	-0.0651409	0.244072	-0.266892	0.789553	0.999916
ENSG00000062650	WAPL	2122.94	0.20424	0.200072	1.02083	0.307334	0.999916
ENSG00000062716	VMP1	2074.03	0.333688	0.203996	1.63576	0.101891	0.999916
ENSG00000062725	APPBP2	2258.73	0.26263	0.145626	1.80346	0.0713158	0.999916
ENSG00000062822	POLD1	495.38	0.209314	0.279958	0.747661	0.454664	0.999916
ENSG00000063046	EIF4B	20833.6	-0.033004	0.18071	-0.182635	0.855084	0.999916
ENSG00000063176	SPHK2	204.985	-0.0874903	0.255135	-0.342917	0.731661	0.999916
ENSG00000063177	RPL18	11399.2	-0.122944	0.224333	-0.548043	0.583662	0.999916
ENSG00000063241	ISOC2	1352.31	-0.101559	0.246335	-0.412281	0.680133	0.999916
ENSG00000063244	U2AF2	1814.54	0.0286745	0.120658	0.237651	0.812151	0.999916
ENSG00000063245	EPN1	578.353	-0.42821	0.253388	-1.68994	0.0910403	0.999916
ENSG00000063322	MED29	540.787	0.00716625	0.260182	0.0275433	0.978026	0.999916
ENSG00000063438	AHRR	1538.73	0.0477955	0.181523	0.263302	0.792318	0.999916
ENSG00000063587	ZNF275	218.196	-0.472417	0.308777	-1.52996	0.126026	0.999916
ENSG00000063601	MTMR1	501.358	0.0476993	0.129576	0.368118	0.712785	0.999916
ENSG00000063660	GPC1	13507.8	0.0801291	0.407575	0.1966	0.844141	0.999916
ENSG00000063854	HAGH	481.296	-0.0314514	0.251701	-0.124956	0.900559	0.999916
ENSG00000063978	RNF4	1228.6	0.0721709	0.135105	0.534184	0.593214	0.999916
ENSG00000064012	CASP8	318.626	-0.162503	0.221204	-0.734631	0.462564	0.999916
ENSG00000064042	LIMCH1	1195.12	-0.147791	0.414369	-0.356665	0.721343	0.999916
ENSG00000064102	INTS13	964.645	-0.134151	0.26291	-0.510253	0.609874	0.999916
ENSG00000064115	TM7SF3	1480.53	-0.182304	0.205296	-0.888004	0.374539	0.999916
ENSG00000064205	CCN5	1690.24	-0.208243	1.1193	-0.186048	0.852407	0.999916
ENSG00000064300	NGFR	1026.22	0.14855	1.52341	0.0975113	0.92232	0.999916
ENSG00000064309	CDON	1198.89	-0.200869	0.581344	-0.345524	0.7297	0.999916
ENSG00000064313	TAF2	1242.71	0.32717	0.149985	2.18135	0.0291575	0.999916
ENSG00000064393	HIPK2	1273.52	-0.698139	0.362356	-1.92667	0.0540212	0.999916
ENSG00000064490	RFXANK	682.276	0.293881	0.167731	1.7521	0.0797566	0.999916
ENSG00000064545	TMEM161A	332.468	-0.112608	0.261306	-0.430943	0.66651	0.999916
ENSG00000064601	CTSA	4919.3	0.214467	0.27161	0.789614	0.429753	0.999916
ENSG00000064607	SUGP2	1315.94	0.241305	0.352175	0.685185	0.493227	0.999916
ENSG00000064651	SLC12A2	1970.96	0.262065	0.382553	0.685043	0.493317	0.999916
ENSG00000064652	SNX24	299.802	0.122205	0.196622	0.621522	0.534256	0.999916
ENSG00000064666	CNN2	4722.76	0.100679	0.304646	0.33048	0.741037	0.999916
ENSG00000064703	DDX20	802.511	-0.0219238	0.249805	-0.0877636	0.930065	0.999916
ENSG00000064726	BTBD1	3092.97	-0.0833714	0.163188	-0.510892	0.609427	0.999916
ENSG00000064763	FAR2	409.66	0.00170508	0.515027	0.00331067	0.997358	0.999916
ENSG00000064787	BCAS1	2350.26	0.515738	1.89008	0.272865	0.784957	0.999916
ENSG00000064886	CHI3L2	270.797	0.00462443	1.40217	0.00329805	0.997369	0.999916
ENSG00000064932	SBNO2	342.672	0.773985	0.411318	1.88172	0.0598743	0.999916
ENSG00000064933	PMS1	509.551	-0.025711	0.271656	-0.0946452	0.924597	0.999916
ENSG00000064961	HMG20B	889.029	0.0412766	0.245217	0.168327	0.866326	0.999916
ENSG00000064995	TAF11	773.479	0.347455	0.311095	1.11688	0.264046	0.999916
ENSG00000064999	ANKS1A	1368.16	0.470083	0.760872	0.617822	0.536693	0.999916
ENSG00000065000	AP3D1	2442.84	0.0646516	0.150528	0.429498	0.667561	0.999916
ENSG00000065029	ZNF76	383.711	-0.0926438	0.22251	-0.416358	0.677148	0.999916
ENSG00000065054	SLC9A3R2	197.032	0.139461	0.326927	0.426581	0.669685	0.999916
ENSG00000065057	NTHL1	172.178	-0.111382	0.409908	-0.271724	0.785835	0.999916
ENSG00000065060	UHRF1BP1	581.981	-0.273848	0.47028	-0.582308	0.560359	0.999916
ENSG00000065135	GNAI3	3412.08	0.0312903	0.178549	0.175248	0.860885	0.999916
ENSG00000065150	IPO5	8880.47	-0.149211	0.138056	-1.0808	0.279785	0.999916
ENSG00000065154	OAT	4117.3	0.128079	0.323271	0.396196	0.69196	0.999916
ENSG00000065183	WDR3	1945.01	0.0305373	0.256898	0.118869	0.905379	0.999916
ENSG00000065243	PKN2	1223.19	0.0809716	0.162559	0.498104	0.618411	0.999916
ENSG00000065268	WDR18	386.868	-0.101353	0.364453	-0.278097	0.780938	0.999916
ENSG00000065308	TRAM2	3719.49	0.0496683	0.3842	0.129277	0.897138	0.999916
ENSG00000065328	MCM10	196.321	0.34083	0.776604	0.438872	0.660754	0.999916
ENSG00000065357	DGKA	270.392	-0.241129	0.434176	-0.555371	0.578641	0.999916
ENSG00000065361	ERBB3	1110.64	0.308339	1.2771	0.241436	0.809217	0.999916
ENSG00000065413	ANKRD44	481.009	0.592089	0.391461	1.51251	0.130404	0.999916
ENSG00000065427	KARS1	4889.94	-0.0590968	0.187432	-0.315298	0.752536	0.999916
ENSG00000065457	ADAT1	455.589	-0.256467	0.184854	-1.3874	0.165319	0.999916
ENSG00000065485	PDIA5	464.118	-0.106244	0.259933	-0.408735	0.682734	0.999916
ENSG00000065491	TBC1D22B	216.381	-0.0510376	0.208985	-0.244217	0.807063	0.999916
ENSG00000065518	NDUFB4	1254.51	-0.0564756	0.196805	-0.286963	0.774141	0.999916
ENSG00000065526	SPEN	629.977	-0.452488	0.379238	-1.19315	0.23281	0.999916
ENSG00000065534	MYLK	6328.34	-0.0567993	0.42097	-0.134925	0.892671	0.999916
ENSG00000065548	ZC3H15	1801.83	0.121115	0.274337	0.441482	0.658864	0.999916
ENSG00000065559	MAP2K4	840.027	0.419029	0.183505	2.28347	0.0224024	0.999916
ENSG00000065600	PACC1	261.895	0.134899	0.235627	0.572509	0.566977	0.999916
ENSG00000065615	CYB5R4	602.002	-0.0700484	0.150966	-0.464001	0.642647	0.999916
ENSG00000065802	ASB1	1506.16	0.0469192	0.480653	0.0976155	0.922238	0.999916
ENSG00000065809	FAM107B	561.356	0.116409	0.678817	0.171489	0.86384	0.999916
ENSG00000065833	ME1	649.642	-0.283741	0.250993	-1.13048	0.258276	0.999916
ENSG00000065882	TBC1D1	2238.83	-0.0855048	0.273598	-0.31252	0.754645	0.999916
ENSG00000065883	CDK13	1296.64	0.0478924	0.104271	0.459308	0.646013	0.999916
ENSG00000065911	MTHFD2	2315.33	0.396189	0.588312	0.673434	0.500671	0.999916
ENSG00000065923	SLC9A7	2426.47	-0.0512626	0.254777	-0.201206	0.840538	0.999916
ENSG00000065970	FOXJ2	179.14	-0.747063	0.391059	-1.91036	0.0560872	0.999916
ENSG00000065978	YBX1	16349.6	-0.0857708	0.278289	-0.308208	0.757924	0.999916
ENSG00000066027	PPP2R5A	466.852	0.165984	0.206584	0.803469	0.421703	0.999916
ENSG00000066044	ELAVL1	1224.24	-0.10016	0.218669	-0.458046	0.646919	0.999916
ENSG00000066084	DIP2B	1760.51	-0.368995	0.226016	-1.6326	0.102553	0.999916
ENSG00000066117	SMARCD1	528.083	-0.0298592	0.199665	-0.149547	0.881122	0.999916
ENSG00000066135	KDM4A	1511.66	-0.0476246	0.126916	-0.375247	0.707477	0.999916
ENSG00000066136	NFYC	475.112	-0.119485	0.23184	-0.515375	0.606291	0.999916
ENSG00000066230	SLC9A3	238.663	0.213714	0.386736	0.552609	0.580531	0.999916
ENSG00000066279	ASPM	490.962	0.0305262	0.68915	0.0442954	0.964669	0.999916
ENSG00000066322	ELOVL1	1392.21	-0.0144368	0.310831	-0.0464459	0.962955	0.999916
ENSG00000066422	ZBTB11	842.623	-0.00726475	0.18736	-0.0387743	0.96907	0.999916
ENSG00000066427	ATXN3	528.772	0.184291	0.182888	1.00767	0.313614	0.999916
ENSG00000066455	GOLGA5	1148.85	0.315867	0.209463	1.50799	0.131558	0.999916
ENSG00000066557	LRRC40	539.122	0.254795	0.277034	0.919726	0.357716	0.999916
ENSG00000066583	ISOC1	231.844	0.441892	0.271135	1.62979	0.103146	0.999916
ENSG00000066629	EML1	950.268	-0.295201	0.37637	-0.784337	0.432842	0.999916
ENSG00000066651	TRMT11	349.613	0.160042	0.212811	0.752037	0.452029	0.999916
ENSG00000066654	THUMPD1	1419.12	0.257904	0.145309	1.77487	0.0759195	0.999916
ENSG00000066697	MSANTD3	1365.99	0.0326499	0.273399	0.119422	0.904941	0.999916
ENSG00000066739	ATG2B	1238.18	-0.33099	0.204756	-1.61651	0.105983	0.999916
ENSG00000066777	ARFGEF1	2001.59	0.200538	0.206388	0.971658	0.331221	0.999916
ENSG00000066827	ZFAT	367.265	-0.0114023	0.175387	-0.0650124	0.948164	0.999916
ENSG00000066855	MTFR1	643.484	0.0382071	0.175631	0.217542	0.827786	0.999916
ENSG00000066926	FECH	1168.18	0.128406	0.136465	0.940949	0.346731	0.999916
ENSG00000066933	MYO9A	1845.51	0.0488101	0.178985	0.272705	0.78508	0.999916
ENSG00000067048	DDX3Y	718.086	1.77975	1.57828	1.12765	0.259466	0.999916
ENSG00000067057	PFKP	1557.08	0.0118269	0.255186	0.0463464	0.963034	0.999916
ENSG00000067064	IDI1	3798.55	0.16997	0.23053	0.737302	0.460939	0.999916
ENSG00000067066	SP100	1484	0.156816	0.367636	0.426552	0.669705	0.999916
ENSG00000067082	KLF6	1027.31	-0.254149	0.284434	-0.893524	0.371577	0.999916
ENSG00000067113	PLPP1	788.726	-0.0491212	0.223946	-0.219344	0.826382	0.999916
ENSG00000067141	NEO1	433.497	-0.292941	0.386212	-0.758499	0.448152	0.999916
ENSG00000067167	TRAM1	4898.75	0.10334	0.28005	0.369006	0.712123	0.999916
ENSG00000067177	PHKA1	249.415	-0.0443742	0.334343	-0.132721	0.894414	0.999916
ENSG00000067182	TNFRSF1A	2595.1	0.0756146	0.325259	0.232475	0.816169	0.999916
ENSG00000067191	CACNB1	578.228	-0.425249	0.915002	-0.464752	0.642109	0.999916
ENSG00000067208	EVI5	861.08	-0.0873636	0.22893	-0.381617	0.702745	0.999916
ENSG00000067225	PKM	47430.5	-0.137924	0.251299	-0.548844	0.583112	0.999916
ENSG00000067248	DHX29	1429.91	0.130084	0.234694	0.554272	0.579393	0.999916
ENSG00000067334	DNTTIP2	1355.35	0.0718306	0.203791	0.352472	0.724484	0.999916
ENSG00000067365	METTL22	260.72	-0.183795	0.278014	-0.6611	0.508548	0.999916
ENSG00000067369	TP53BP1	2949.54	-0.0286754	0.211864	-0.135348	0.892337	0.999916
ENSG00000067445	TRO	525.077	-0.223148	0.376776	-0.592256	0.553679	0.999916
ENSG00000067533	RRP15	671.621	0.102935	0.244367	0.421233	0.673585	0.999916
ENSG00000067560	RHOA	16174.7	-0.151792	0.217456	-0.698037	0.485154	0.999916
ENSG00000067596	DHX8	1486.64	-0.00876456	0.0988796	-0.0886388	0.929369	0.999916
ENSG00000067646	ZFY	436.707	-0.96169	1.56864	-0.613073	0.539828	0.999916
ENSG00000067704	IARS2	2641.83	0.105067	0.166705	0.630256	0.528527	0.999916
ENSG00000067715	SYT1	341.782	-0.0537938	0.775645	-0.0693536	0.944708	0.999916
ENSG00000067798	NAV3	2075.31	-0.0217594	0.433991	-0.0501379	0.960012	0.999916
ENSG00000067829	IDH3G	641.161	-0.0706795	0.33538	-0.210744	0.833087	0.999916
ENSG00000067836	ROGDI	244.182	0.0806529	0.201415	0.400432	0.688838	0.999916
ENSG00000067900	ROCK1	1694.68	0.339436	0.395481	0.858288	0.390733	0.999916
ENSG00000067992	PDK3	278.214	-0.429307	0.56329	-0.762142	0.445975	0.999916
ENSG00000068001	HYAL2	1265.15	0.0879134	0.289484	0.303691	0.761364	0.999916
ENSG00000068024	HDAC4	422.792	-0.214817	0.465911	-0.46107	0.644749	0.999916
ENSG00000068028	RASSF1	340.992	0.0637666	0.491222	0.129812	0.896715	0.999916
ENSG00000068079	IFI35	326.063	0.0808982	0.511729	0.158088	0.874387	0.999916
ENSG00000068097	HEATR6	667.292	-0.128496	0.136573	-0.940858	0.346778	0.999916
ENSG00000068120	COASY	492.047	-0.090151	0.222999	-0.404267	0.686017	0.999916
ENSG00000068137	PLEKHH3	255.165	0.249601	0.268392	0.929988	0.352377	0.999916
ENSG00000068305	MEF2A	2721.55	-0.0290332	0.354957	-0.0817938	0.934811	0.999916
ENSG00000068308	OTUD5	730.735	0.0408837	0.221669	0.184436	0.853671	0.999916
ENSG00000068323	TFE3	600.755	0.119323	0.290446	0.410828	0.681198	0.999916
ENSG00000068366	ACSL4	5321.46	-0.220058	0.126532	-1.73916	0.082007	0.999916
ENSG00000068383	INPP5A	438.161	-0.0282085	0.204269	-0.138095	0.890166	0.999916
ENSG00000068394	GPKOW	487.168	0.0115691	0.180399	0.0641303	0.948866	0.999916
ENSG00000068400	GRIPAP1	361.661	0.165333	0.254862	0.648716	0.516522	0.999916
ENSG00000068438	FTSJ1	1816.39	-0.0529173	0.189413	-0.279375	0.779957	0.999916
ENSG00000068615	REEP1	810.394	-0.700787	1.31257	-0.533904	0.593408	0.999916
ENSG00000068650	ATP11A	258.151	-0.00429605	0.491075	-0.00874826	0.99302	0.999916
ENSG00000068654	POLR1A	1689.06	-0.351496	0.240324	-1.4626	0.143578	0.999916
ENSG00000068697	LAPTM4A	6042.57	0.0954682	0.187606	0.508876	0.610839	0.999916
ENSG00000068724	TTC7A	296.154	0.347091	0.443785	0.782115	0.434147	0.999916
ENSG00000068745	IP6K2	715.568	-0.00179921	0.253054	-0.00710998	0.994327	0.999916
ENSG00000068784	SRBD1	931.485	0.103782	0.138842	0.747482	0.454772	0.999916
ENSG00000068796	KIF2A	1653.72	0.0443601	0.286629	0.154765	0.877007	0.999916
ENSG00000068878	PSME4	1779.78	-0.239454	0.264348	-0.905826	0.365028	0.999916
ENSG00000068885	IFT80	627.576	0.212795	0.372237	0.571665	0.567549	0.999916
ENSG00000068903	SIRT2	2057.4	-0.0193505	0.349092	-0.0554309	0.955795	0.999916
ENSG00000068912	ERLEC1	1283.02	-0.211899	0.142231	-1.48982	0.13627	0.999916
ENSG00000068971	PPP2R5B	331.539	0.0406149	0.174048	0.233355	0.815485	0.999916
ENSG00000069020	MAST4	221.198	-0.785786	0.376805	-2.08539	0.0370336	0.999916
ENSG00000069248	NUP133	2155.25	0.106038	0.130818	0.810576	0.417609	0.999916
ENSG00000069275	NUCKS1	8510.42	-0.147915	0.251315	-0.588565	0.556153	0.999916
ENSG00000069329	VPS35	4672.34	0.080673	0.144202	0.559444	0.575859	0.999916
ENSG00000069345	DNAJA2	2688.62	0.132864	0.105201	1.26296	0.206605	0.999916
ENSG00000069431	ABCC9	256.707	-0.102247	0.884029	-0.11566	0.907922	0.999916
ENSG00000069509	FUNDC1	199.537	0.053122	0.290236	0.18303	0.854774	0.999916
ENSG00000069667	RORA	404.624	-0.230883	0.308774	-0.747741	0.454617	0.999916
ENSG00000069702	TGFBR3	956.075	-0.0775206	0.612043	-0.126659	0.899211	0.999916
ENSG00000069849	ATP1B3	2636.5	0.107662	0.175868	0.612173	0.540423	0.999916
ENSG00000069943	PIGB	235.383	-0.205542	0.254879	-0.80643	0.419995	0.999916
ENSG00000069956	MAPK6	2702.45	-0.125022	0.186432	-0.670607	0.502471	0.999916
ENSG00000069966	GNB5	577.08	-0.000571264	0.361005	-0.00158242	0.998737	0.999916
ENSG00000069998	HDHD5	635.051	0.182708	0.238046	0.767532	0.442765	0.999916
ENSG00000070010	UFD1	1242.78	-0.189169	0.15465	-1.22321	0.221249	0.999916
ENSG00000070018	LRP6	614.342	-0.148368	0.190504	-0.778819	0.436086	0.999916
ENSG00000070061	ELP1	1453.68	0.0102906	0.156826	0.0656178	0.947682	0.999916
ENSG00000070081	NUCB2	1009.72	0.273853	0.312444	0.876488	0.380765	0.999916
ENSG00000070087	PFN2	2803.48	-0.282359	0.279095	-1.0117	0.311683	0.999916
ENSG00000070159	PTPN3	167.397	0.163481	0.278216	0.587603	0.556799	0.999916
ENSG00000070214	SLC44A1	2072.45	-0.111571	0.158073	-0.705816	0.480302	0.999916
ENSG00000070269	TMEM260	359.553	-0.0669523	0.244702	-0.273607	0.784386	0.999916
ENSG00000070366	SMG6	879.093	-0.304503	0.220223	-1.3827	0.166756	0.999916
ENSG00000070367	EXOC5	2680.45	0.0190137	0.172186	0.110425	0.912072	0.999916
ENSG00000070371	CLTCL1	595.989	0.131637	0.246046	0.535011	0.592642	0.999916
ENSG00000070404	FSTL3	912.104	-0.00681923	0.530055	-0.0128651	0.989735	0.999916
ENSG00000070413	DGCR2	2081.12	0.141501	0.162463	0.870974	0.383768	0.999916
ENSG00000070423	RNF126	321.519	0.0148437	0.314953	0.0471299	0.96241	0.999916
ENSG00000070476	ZXDC	444.696	-0.0615064	0.178591	-0.344398	0.730547	0.999916
ENSG00000070495	JMJD6	448.921	-0.162802	0.30773	-0.529042	0.596776	0.999916
ENSG00000070501	POLB	366.281	0.173597	0.308872	0.562037	0.574091	0.999916
ENSG00000070540	WIPI1	1016.94	0.0842611	0.4649	0.181245	0.856175	0.999916
ENSG00000070610	GBA2	578.554	0.513987	0.246418	2.08583	0.0369936	0.999916
ENSG00000070614	NDST1	3383.38	-0.259515	0.239312	-1.08442	0.278179	0.999916
ENSG00000070669	ASNS	1137.63	0.25559	0.700836	0.364693	0.715341	0.999916
ENSG00000070718	AP3M2	699.194	0.04662	0.306259	0.152224	0.87901	0.999916
ENSG00000070756	PABPC1	5503.06	-0.490134	0.417038	-1.17527	0.239885	0.999916
ENSG00000070761	CFAP20	1109.12	0.0361673	0.301731	0.119866	0.904589	0.999916
ENSG00000070770	CSNK2A2	999.536	-0.159949	0.282971	-0.565248	0.571905	0.999916
ENSG00000070778	PTPN21	944.715	0.0246804	0.360151	0.0685279	0.945365	0.999916
ENSG00000070785	EIF2B3	984.021	-0.0932492	0.160495	-0.58101	0.561234	0.999916
ENSG00000070808	CAMK2A	274.213	-0.275377	0.749984	-0.367177	0.713487	0.999916
ENSG00000070814	TCOF1	462.847	0.359356	0.291648	1.23216	0.21789	0.999916
ENSG00000070831	CDC42	4097.28	0.296896	0.201105	1.47632	0.139857	0.999916
ENSG00000070882	OSBPL3	1680.55	-0.133218	0.273065	-0.487861	0.625649	0.999916
ENSG00000070950	RAD18	315.28	0.0612848	0.391841	0.156402	0.875716	0.999916
ENSG00000070961	ATP2B1	9033.23	-0.140422	0.216382	-0.648957	0.516366	0.999916
ENSG00000071051	NCK2	937.887	-0.216614	0.276536	-0.783313	0.433443	0.999916
ENSG00000071054	MAP4K4	11606.4	-0.0776876	0.248971	-0.312035	0.755014	0.999916
ENSG00000071082	RPL31	12510	0.0216445	0.22078	0.0980367	0.921903	0.999916
ENSG00000071127	WDR1	7763.36	0.213578	0.26737	0.79881	0.424401	0.999916
ENSG00000071189	SNX13	1772.71	0.101519	0.154581	0.65674	0.511348	0.999916
ENSG00000071205	ARHGAP10	1398.94	-0.0558621	0.173212	-0.322507	0.747068	0.999916
ENSG00000071242	RPS6KA2	2645.33	-0.402983	0.409586	-0.983877	0.325176	0.999916
ENSG00000071243	ING3	344.372	0.279462	0.210606	1.32694	0.184528	0.999916
ENSG00000071246	VASH1	382.252	0.496752	0.94582	0.525208	0.599438	0.999916
ENSG00000071282	LMCD1	740.341	-0.22045	0.516461	-0.426847	0.669491	0.999916
ENSG00000071462	BUD23	1054.86	-0.138415	0.217496	-0.636399	0.524516	0.999916
ENSG00000071539	TRIP13	282.967	0.139905	0.605877	0.230913	0.817382	0.999916
ENSG00000071553	ATP6AP1	1196.48	0.0558975	0.193979	0.288163	0.773222	0.999916
ENSG00000071564	TCF3	756.64	0.271099	0.248631	1.09036	0.275553	0.999916
ENSG00000071575	TRIB2	1004.84	0.39409	0.246496	1.59877	0.109872	0.999916
ENSG00000071626	DAZAP1	1099.05	0.137007	0.130455	1.05022	0.293615	0.999916
ENSG00000071655	MBD3	2103.76	0.00283241	0.209299	0.0135328	0.989203	0.999916
ENSG00000071794	HLTF	1474.27	0.0579176	0.232964	0.248612	0.803661	0.999916
ENSG00000071859	FAM50A	1249.99	0.041003	0.185849	0.220625	0.825385	0.999916
ENSG00000071889	FAM3A	350.014	-0.112024	0.256453	-0.43682	0.662242	0.999916
ENSG00000071894	CPSF1	304.836	0.0748086	0.25174	0.297166	0.76634	0.999916
ENSG00000071967	CYBRD1	20048.6	0.094422	0.222268	0.424811	0.670975	0.999916
ENSG00000071994	PDCD2	1250.45	0.15873	0.159288	0.996494	0.31901	0.999916
ENSG00000072042	RDH11	2361.7	-0.00122149	0.161883	-0.00754547	0.99398	0.999916
ENSG00000072110	ACTN1	6097.06	-0.273526	0.239798	-1.14065	0.254015	0.999916
ENSG00000072121	ZFYVE26	1513.38	-0.169424	0.195079	-0.86849	0.385126	0.999916
ENSG00000072134	EPN2	315.8	0.0103601	0.403165	0.0256969	0.979499	0.999916
ENSG00000072135	PTPN18	165.261	-0.169452	0.269899	-0.627834	0.530113	0.999916
ENSG00000072195	SPEG	648.115	-0.211735	0.302867	-0.699102	0.484488	0.999916
ENSG00000072201	LNX1	328.094	-0.081642	0.19566	-0.417266	0.676484	0.999916
ENSG00000072210	ALDH3A2	3651.89	0.0795966	0.258492	0.307927	0.758138	0.999916
ENSG00000072274	TFRC	10079.4	0.0609398	0.286657	0.212588	0.831649	0.999916
ENSG00000072310	SREBF1	916.67	0.0738974	0.282068	0.261985	0.793333	0.999916
ENSG00000072364	AFF4	3682.78	-0.299093	0.262848	-1.13789	0.255166	0.999916
ENSG00000072401	UBE2D1	190.086	0.251983	0.260112	0.968748	0.332671	0.999916
ENSG00000072415	PALS1	1442.95	0.176798	0.0957766	1.84594	0.0649004	0.999916
ENSG00000072422	RHOBTB1	1250.74	0.102769	0.139565	0.736358	0.461513	0.999916
ENSG00000072501	SMC1A	1009.61	-0.0949911	0.243314	-0.390406	0.696236	0.999916
ENSG00000072506	HSD17B10	1185.35	0.0188455	0.257591	0.0731605	0.941678	0.999916
ENSG00000072518	MARK2	227.094	-0.236267	0.265984	-0.888273	0.374394	0.999916
ENSG00000072571	HMMR	210.192	0.496788	0.709853	0.699846	0.484023	0.999916
ENSG00000072609	CHFR	495.74	0.539515	0.262571	2.05474	0.039904	0.999916
ENSG00000072657	TRHDE	255.088	-0.123615	0.935137	-0.132189	0.894835	0.999916
ENSG00000072682	P4HA2	4461.21	-0.760825	0.366221	-2.07751	0.0377549	0.999916
ENSG00000072736	NFATC3	636.787	-0.218837	0.255465	-0.856622	0.391654	0.999916
ENSG00000072756	TRNT1	614.503	0.0685048	0.23127	0.296211	0.767069	0.999916
ENSG00000072778	ACADVL	3023.72	0.22498	0.235798	0.954121	0.340022	0.999916
ENSG00000072786	STK10	914.944	0.250633	0.310729	0.806594	0.4199	0.999916
ENSG00000072803	FBXW11	2450.13	0.0805022	0.145844	0.551976	0.580965	0.999916
ENSG00000072832	CRMP1	218.042	-0.176867	0.524015	-0.337524	0.735722	0.999916
ENSG00000072840	EVC	1597.86	0.095965	0.438567	0.218815	0.826794	0.999916
ENSG00000072849	DERL2	1329.78	0.063954	0.155712	0.410719	0.681279	0.999916
ENSG00000072954	TMEM38A	240.137	0.0650961	0.52164	0.124791	0.900689	0.999916
ENSG00000072958	AP1M1	1133.83	-0.168967	0.196877	-0.858237	0.390761	0.999916
ENSG00000073008	PVR	2414.87	0.0476917	0.696514	0.0684721	0.94541	0.999916
ENSG00000073050	XRCC1	265.489	0.236799	0.216026	1.09616	0.273009	0.999916
ENSG00000073111	MCM2	1500.35	0.0883678	0.448214	0.197155	0.843706	0.999916
ENSG00000073169	SELENOO	277.137	0.00311564	0.321155	0.00970136	0.99226	0.999916
ENSG00000073331	ALPK1	475.451	0.0194539	0.180258	0.107923	0.914057	0.999916
ENSG00000073417	PDE8A	417.463	0.00982632	0.287252	0.034208	0.972711	0.999916
ENSG00000073464	CLCN4	843.382	-0.349271	0.388997	-0.897875	0.369252	0.999916
ENSG00000073536	NLE1	457.096	0.00421286	0.263849	0.0159669	0.987261	0.999916
ENSG00000073578	SDHA	2256.79	-0.138387	0.237189	-0.583446	0.559593	0.999916
ENSG00000073584	SMARCE1	2359.66	-0.0302563	0.154789	-0.195469	0.845026	0.999916
ENSG00000073614	KDM5A	2439.68	-0.168198	0.165891	-1.01391	0.310627	0.999916
ENSG00000073711	PPP2R3A	776.505	-0.157529	0.154326	-1.02076	0.307369	0.999916
ENSG00000073712	FERMT2	3560.13	0.374152	0.214679	1.74284	0.0813611	0.999916
ENSG00000073792	IGF2BP2	464.478	-0.254049	0.29573	-0.859057	0.390309	0.999916
ENSG00000073803	MAP3K13	320.277	-0.135772	0.171323	-0.792494	0.428073	0.999916
ENSG00000073910	FRY	899.789	-0.221259	0.331529	-0.667389	0.504524	0.999916
ENSG00000073921	PICALM	3210.52	-0.198345	0.12071	-1.64316	0.10035	0.999916
ENSG00000073969	NSF	796.662	-0.160662	0.385231	-0.417053	0.67664	0.999916
ENSG00000074054	CLASP1	1233.36	-0.165378	0.215458	-0.767568	0.442744	0.999916
ENSG00000074071	MRPS34	955.429	-0.0490627	0.263971	-0.185864	0.852551	0.999916
ENSG00000074181	NOTCH3	1656.43	-0.234525	1.2934	-0.181324	0.856113	0.999916
ENSG00000074201	CLNS1A	1723.02	-0.195507	0.149799	-1.30513	0.19185	0.999916
ENSG00000074219	TEAD2	1063.97	-0.129306	0.374226	-0.345529	0.729696	0.999916
ENSG00000074266	EED	303.15	-0.175978	0.200975	-0.875622	0.381236	0.999916
ENSG00000074319	TSG101	971.275	0.13087	0.205716	0.636166	0.524668	0.999916
ENSG00000074356	NCBP3	671.515	0.189551	0.210347	0.901136	0.367516	0.999916
ENSG00000074370	ATP2A3	804.608	-0.219218	0.37503	-0.584534	0.558861	0.999916
ENSG00000074410	CA12	1509.59	0.0841818	1.06377	0.0791354	0.936925	0.999916
ENSG00000074416	MGLL	1599.25	-0.313763	0.296842	-1.057	0.290509	0.999916
ENSG00000074527	NTN4	1659.19	0.136168	0.355904	0.382597	0.702019	0.999916
ENSG00000074582	BCS1L	478.356	-0.0390975	0.169995	-0.229993	0.818097	0.999916
ENSG00000074590	NUAK1	2898.2	-0.354127	0.723268	-0.489621	0.624402	0.999916
ENSG00000074603	DPP8	1184.82	-0.115981	0.135504	-0.855921	0.392041	0.999916
ENSG00000074657	ZNF532	694.553	-0.0186448	0.332682	-0.0560439	0.955307	0.999916
ENSG00000074695	LMAN1	4998.09	0.0489224	0.104151	0.469726	0.638551	0.999916
ENSG00000074696	HACD3	3009.69	0.11582	0.217853	0.531643	0.594973	0.999916
ENSG00000074755	ZZEF1	1020.31	0.0497325	0.249194	0.199574	0.841814	0.999916
ENSG00000074800	ENO1	32238.2	-0.0591456	0.291256	-0.203071	0.83908	0.999916
ENSG00000074842	MYDGF	1421.02	-0.411783	0.309208	-1.33173	0.182948	0.999916
ENSG00000074935	TUBE1	255.051	0.439818	0.326181	1.34839	0.177534	0.999916
ENSG00000074964	ARHGEF10L	1167.44	0.144508	0.499468	0.289324	0.772334	0.999916
ENSG00000075089	ACTR6	346.305	0.390842	0.332841	1.17426	0.24029	0.999916
ENSG00000075131	TIPIN	205.044	0.156142	0.303487	0.514495	0.606906	0.999916
ENSG00000075142	SRI	1449.1	-0.0631746	0.214753	-0.294173	0.768626	0.999916
ENSG00000075151	EIF4G3	1427.71	0.123397	0.291806	0.422872	0.672389	0.999916
ENSG00000075188	NUP37	615.589	0.0438865	0.218708	0.200662	0.840963	0.999916
ENSG00000075223	SEMA3C	14932.2	0.169681	0.191239	0.887276	0.374931	0.999916
ENSG00000075234	TTC38	510.657	-0.126876	0.252377	-0.502722	0.61516	0.999916
ENSG00000075239	ACAT1	2181.59	0.140113	0.174127	0.804658	0.421017	0.999916
ENSG00000075240	GRAMD4	461.207	0.232652	0.263629	0.882497	0.377508	0.999916
ENSG00000075292	ZNF638	2585.56	0.319199	0.280031	1.13987	0.254341	0.999916
ENSG00000075303	SLC25A40	179.855	-0.330044	0.289853	-1.13866	0.254846	0.999916
ENSG00000075336	TIMM21	435.485	-0.0141809	0.274143	-0.0517283	0.958745	0.999916
ENSG00000075391	RASAL2	1177.3	-0.45249	0.20507	-2.20651	0.0273483	0.999916
ENSG00000075399	VPS9D1	218.697	0.132771	0.292313	0.454209	0.649678	0.999916
ENSG00000075407	ZNF37A	527.922	0.118176	0.374307	0.315719	0.752216	0.999916
ENSG00000075413	MARK3	1514.65	0.111709	0.211953	0.527045	0.598162	0.999916
ENSG00000075415	SLC25A3	14545.7	-0.121639	0.24066	-0.505441	0.613249	0.999916
ENSG00000075420	FNDC3B	3731.64	-0.202535	0.144152	-1.40501	0.160019	0.999916
ENSG00000075426	FOSL2	3160.06	-0.406145	0.178972	-2.26932	0.0232491	0.999916
ENSG00000075539	FRYL	2045.35	-0.0359054	0.15073	-0.23821	0.811718	0.999916
ENSG00000075568	TMEM131	799.811	-0.385155	0.353498	-1.08955	0.275909	0.999916
ENSG00000075618	FSCN1	1439.27	0.353735	0.244946	1.44413	0.148702	0.999916
ENSG00000075624	ACTB	81652.4	-0.153636	0.345929	-0.444124	0.656953	0.999916
ENSG00000075643	MOCOS	1243.14	-0.0397577	0.468893	-0.0847907	0.932428	0.999916
ENSG00000075651	PLD1	343.147	-0.12185	0.314496	-0.387445	0.698427	0.999916
ENSG00000075711	DLG1	4203.42	-0.192481	0.144953	-1.32789	0.184215	0.999916
ENSG00000075785	RAB7A	847.446	-0.382311	0.239089	-1.59903	0.109814	0.999916
ENSG00000075790	BCAP29	637.234	-0.380744	0.218394	-1.74338	0.0812666	0.999916
ENSG00000075856	SART3	1216.84	0.191066	0.110424	1.7303	0.0835768	0.999916
ENSG00000075914	EXOSC7	821.775	0.101017	0.210078	0.480854	0.63062	0.999916
ENSG00000075945	KIFAP3	1187.52	-0.0563936	0.221981	-0.254047	0.799459	0.999916
ENSG00000075975	MKRN2	925.002	0.017998	0.140226	0.12835	0.897872	0.999916
ENSG00000076003	MCM6	1038.24	-0.0891406	0.230703	-0.386386	0.699211	0.999916
ENSG00000076043	REXO2	1576.22	0.00594548	0.281412	0.0211273	0.983144	0.999916
ENSG00000076053	RBM7	547.363	0.0958773	0.202507	0.473453	0.63589	0.999916
ENSG00000076067	RBMS2	503.401	-0.481404	0.344444	-1.39763	0.162225	0.999916
ENSG00000076108	BAZ2A	381.368	-0.0943918	0.362065	-0.260704	0.794321	0.999916
ENSG00000076201	PTPN23	285.339	-0.663818	0.322274	-2.0598	0.0394179	0.999916
ENSG00000076242	MLH1	1370.78	0.0528445	0.144151	0.366592	0.713923	0.999916
ENSG00000076248	UNG	1001.45	0.19023	0.246893	0.770498	0.441005	0.999916
ENSG00000076351	SLC46A1	233.302	0.150585	0.234055	0.643373	0.519982	0.999916
ENSG00000076356	PLXNA2	274.424	-0.34174	0.332546	-1.02765	0.304116	0.999916
ENSG00000076382	SPAG5	437.437	0.0185493	0.595785	0.0311342	0.975162	0.999916
ENSG00000076513	ANKRD13A	3377.23	-0.175225	0.245551	-0.713598	0.475476	0.999916
ENSG00000076555	ACACB	206.945	-0.366099	0.362019	-1.01127	0.311887	0.999916
ENSG00000076604	TRAF4	1814.2	-0.10819	0.507325	-0.213255	0.831128	0.999916
ENSG00000076641	PAG1	1841.12	-0.2558	0.315056	-0.811919	0.416838	0.999916
ENSG00000076650	GPATCH1	184.189	-0.0963356	0.272482	-0.353548	0.723677	0.999916
ENSG00000076662	ICAM3	165.355	-0.281367	0.231428	-1.21578	0.224067	0.999916
ENSG00000076685	NT5C2	1308.44	0.267598	0.296191	0.903463	0.36628	0.999916
ENSG00000076706	MCAM	831.206	0.150721	0.743814	0.202633	0.839422	0.999916
ENSG00000076770	MBNL3	231.233	-0.166149	0.390271	-0.425726	0.670307	0.999916
ENSG00000076924	XAB2	380.438	0.141395	0.325733	0.434083	0.664228	0.999916
ENSG00000076928	ARHGEF1	746	0.225056	0.173928	1.29396	0.195681	0.999916
ENSG00000076984	MAP2K7	214.642	-0.0392573	0.183376	-0.214081	0.830484	0.999916
ENSG00000077097	TOP2B	3656.14	0.0995218	0.264543	0.376203	0.706766	0.999916
ENSG00000077147	TM9SF3	4729.49	-0.131114	0.121189	-1.08189	0.2793	0.999916
ENSG00000077150	NFKB2	263.455	-0.129661	0.277739	-0.466844	0.640611	0.999916
ENSG00000077152	UBE2T	336.489	0.229765	0.492089	0.466919	0.640558	0.999916
ENSG00000077157	PPP1R12B	456.314	0.117599	0.546224	0.215295	0.829537	0.999916
ENSG00000077232	DNAJC10	4026.09	0.120852	0.16417	0.736136	0.461648	0.999916
ENSG00000077235	GTF3C1	3020.25	-0.166473	0.13072	-1.27351	0.202838	0.999916
ENSG00000077238	IL4R	764.449	0.175435	0.198542	0.883618	0.376902	0.999916
ENSG00000077254	USP33	2183.66	0.0432803	0.230115	0.188081	0.850813	0.999916
ENSG00000077312	SNRPA	664.192	-0.0486807	0.198158	-0.245665	0.805941	0.999916
ENSG00000077348	EXOSC5	257.857	-0.0725047	0.480129	-0.151011	0.879967	0.999916
ENSG00000077380	DYNC1I2	3359.69	0.146745	0.15499	0.946802	0.34374	0.999916
ENSG00000077454	LRCH4	165.208	0.142177	0.252162	0.563832	0.572868	0.999916
ENSG00000077463	SIRT6	182.747	-0.0310034	0.267649	-0.115836	0.907783	0.999916
ENSG00000077514	POLD3	454.051	0.335648	0.167414	2.0049	0.0449742	0.999916
ENSG00000077522	ACTN2	3146.01	0.111166	2.05121	0.0541955	0.956779	0.999916
ENSG00000077549	CAPZB	2414.77	-0.091581	0.224009	-0.408828	0.682666	0.999916
ENSG00000077585	GPR137B	258.55	0.186932	0.430336	0.434385	0.664009	0.999916
ENSG00000077684	JADE1	821.725	-0.0506307	0.162515	-0.311546	0.755386	0.999916
ENSG00000077713	SLC25A43	420.427	-0.347445	0.35917	-0.967355	0.333366	0.999916
ENSG00000077721	UBE2A	879.649	0.142491	0.145012	0.982616	0.325797	0.999916
ENSG00000077782	FGFR1	1651.11	-0.0788429	0.558118	-0.141266	0.88766	0.999916
ENSG00000077942	FBLN1	423.714	-0.100968	0.634738	-0.15907	0.873614	0.999916
ENSG00000078043	PIAS2	843.632	-0.0797287	0.205648	-0.387695	0.698242	0.999916
ENSG00000078061	ARAF	479.631	-0.0461698	0.22937	-0.20129	0.840472	0.999916
ENSG00000078070	MCCC1	779.215	-0.0737605	0.184027	-0.400813	0.688558	0.999916
ENSG00000078098	FAP	8075.72	0.305068	0.319533	0.95473	0.339714	0.999916
ENSG00000078124	ACER3	388.642	-0.230422	0.214278	-1.07534	0.282222	0.999916
ENSG00000078142	PIK3C3	1155.74	0.0921235	0.189548	0.486018	0.626955	0.999916
ENSG00000078177	N4BP2	414.079	-0.169454	0.312753	-0.541813	0.587947	0.999916
ENSG00000078237	TIGAR	334.441	-0.0929197	0.212541	-0.437186	0.661977	0.999916
ENSG00000078246	TULP3	640.497	0.231581	0.151173	1.5319	0.125548	0.999916
ENSG00000078269	SYNJ2	2222.83	0.0280976	0.21926	0.128148	0.898032	0.999916
ENSG00000078304	PPP2R5C	2710.65	0.00672924	0.183755	0.0366207	0.970787	0.999916
ENSG00000078319	PMS2P1	218.797	-0.0919316	0.201907	-0.455317	0.648881	0.999916
ENSG00000078328	RBFOX1	405.531	-0.102362	1.45309	-0.0704446	0.94384	0.999916
ENSG00000078369	GNB1	4840.95	-0.147711	0.137691	-1.07277	0.283374	0.999916
ENSG00000078403	MLLT10	352.889	0.0948938	0.236856	0.40064	0.688685	0.999916
ENSG00000078618	NRDC	2696.05	-0.239139	0.190052	-1.25828	0.20829	0.999916
ENSG00000078668	VDAC3	3001.62	-0.0376429	0.22075	-0.170523	0.864599	0.999916
ENSG00000078674	PCM1	3943.44	0.170478	0.34035	0.50089	0.616448	0.999916
ENSG00000078687	TNRC6C	285.621	-0.130028	0.210038	-0.619068	0.535872	0.999916
ENSG00000078699	CBFA2T2	226.002	-0.20206	0.271437	-0.744408	0.45663	0.999916
ENSG00000078747	ITCH	1766.93	-0.0511105	0.150216	-0.340245	0.733672	0.999916
ENSG00000078804	TP53INP2	165.217	-0.485787	0.699548	-0.69443	0.487413	0.999916
ENSG00000078808	SDF4	2983.8	0.103275	0.270492	0.381804	0.702607	0.999916
ENSG00000078902	TOLLIP	1027.98	-0.120033	0.204594	-0.586689	0.557413	0.999916
ENSG00000078967	UBE2D4	371.024	-0.476921	0.307135	-1.55281	0.12047	0.999916
ENSG00000079134	THOC1	444.525	0.271332	0.264634	1.02531	0.305217	0.999916
ENSG00000079150	FKBP7	402.631	0.0930466	0.171286	0.543225	0.586975	0.999916
ENSG00000079156	OSBPL6	395.183	0.0852895	0.479396	0.17791	0.858793	0.999916
ENSG00000079215	SLC1A3	1290.97	-0.12655	0.34104	-0.37107	0.710586	0.999916
ENSG00000079246	XRCC5	15454.8	-0.0416801	0.154326	-0.270078	0.7871	0.999916
ENSG00000079277	MKNK1	261.853	-0.0867155	0.244885	-0.354106	0.723259	0.999916
ENSG00000079308	TNS1	2571.41	-0.614605	0.512953	-1.19817	0.230851	0.999916
ENSG00000079332	SAR1A	5317.77	0.157145	0.131535	1.1947	0.232202	0.999916
ENSG00000079387	SENP1	379.119	0.0102187	0.23474	0.0435318	0.965278	0.999916
ENSG00000079393	DUSP13	502.294	-0.0315961	1.26134	-0.0250497	0.980015	0.999916
ENSG00000079432	CIC	612.766	-0.0688462	0.346041	-0.198954	0.842299	0.999916
ENSG00000079459	FDFT1	338.815	-0.00323476	0.254657	-0.0127024	0.989865	0.999916
ENSG00000079462	PAFAH1B3	240.714	0.110766	0.413384	0.26795	0.788738	0.999916
ENSG00000079482	OPHN1	502.394	0.0167588	0.2154	0.0778031	0.937985	0.999916
ENSG00000079616	KIF22	463.927	0.124497	0.376684	0.330509	0.741015	0.999916
ENSG00000079691	CARMIL1	585.872	0.146987	0.223525	0.657585	0.510805	0.999916
ENSG00000079739	PGM1	2194.76	-0.14396	0.343648	-0.418917	0.675277	0.999916
ENSG00000079785	DDX1	2208.72	0.00679024	0.15944	0.042588	0.96603	0.999916
ENSG00000079805	DNM2	1700.6	-0.122825	0.141721	-0.866664	0.386126	0.999916
ENSG00000079819	EPB41L2	656.104	0.0629338	0.270313	0.232818	0.815903	0.999916
ENSG00000079841	RIMS1	1136.71	-0.154762	0.824992	-0.187592	0.851196	0.999916
ENSG00000079931	MOXD1	1407.9	-0.0909892	0.691872	-0.131512	0.895371	0.999916
ENSG00000079950	STX7	1261.64	-0.320685	0.259956	-1.23361	0.217347	0.999916
ENSG00000079999	KEAP1	1827.7	-0.0766117	0.178642	-0.428855	0.668029	0.999916
ENSG00000080189	SLC35C2	610.992	-0.100274	0.262237	-0.38238	0.702179	0.999916
ENSG00000080200	CRYBG3	1289.78	0.0139489	0.186582	0.0747602	0.940406	0.999916
ENSG00000080298	RFX3	170.217	-0.593938	0.481428	-1.2337	0.217314	0.999916
ENSG00000080345	RIF1	1904.35	0.391096	0.315282	1.24046	0.214804	0.999916
ENSG00000080371	RAB21	1395.96	0.164883	0.168009	0.981393	0.326399	0.999916
ENSG00000080493	SLC4A4	1499.49	0.0646704	0.592502	0.109148	0.913085	0.999916
ENSG00000080503	SMARCA2	1935.87	-0.0272171	0.325904	-0.0835124	0.933444	0.999916
ENSG00000080573	COL5A3	2666.57	0.408328	1.25544	0.325247	0.744994	0.999916
ENSG00000080603	SRCAP	240.564	-0.394174	0.645361	-0.61078	0.541345	0.999916
ENSG00000080608	PUM3	1162.99	0.153596	0.276987	0.554525	0.579219	0.999916
ENSG00000080802	CNOT4	194.821	-0.294628	0.326043	-0.903649	0.366182	0.999916
ENSG00000080815	PSEN1	1736.45	0.00552888	0.206577	0.0267643	0.978648	0.999916
ENSG00000080819	CPOX	309.539	0.0478493	0.27516	0.173896	0.861947	0.999916
ENSG00000080822	CLDND1	534.253	-0.145569	0.265062	-0.549188	0.582877	0.999916
ENSG00000080823	MOK	290.186	0.0226893	0.644382	0.0352109	0.971912	0.999916
ENSG00000080824	HSP90AA1	4769.93	0.0425318	0.302384	0.140655	0.888142	0.999916
ENSG00000080839	RBL1	394.019	-0.0471733	0.398352	-0.118421	0.905734	0.999916
ENSG00000080845	DLGAP4	241.383	-0.34991	0.372162	-0.940209	0.34711	0.999916
ENSG00000080986	NDC80	274.461	0.256292	0.595285	0.430536	0.666806	0.999916
ENSG00000081019	RSBN1	479.158	-0.116099	0.292417	-0.397032	0.691344	0.999916
ENSG00000081026	MAGI3	315.77	0.130894	0.250659	0.522201	0.60153	0.999916
ENSG00000081087	OSTM1	1554.36	-0.341004	0.232348	-1.46764	0.142202	0.999916
ENSG00000081154	PCNP	1379.86	0.0529725	0.165411	0.320248	0.74878	0.999916
ENSG00000081177	EXD2	484.616	-0.0411541	0.260298	-0.158104	0.874375	0.999916
ENSG00000081189	MEF2C	10618.5	0.048217	1.23258	0.0391188	0.968796	0.999916
ENSG00000081248	CACNA1S	978.067	-0.153141	1.84747	-0.0828926	0.933937	0.999916
[truncated: 15,127 more rows]

## Sheet: Sheet 4
ENSEMBL	SYMBOL	baseMean	log2FoldChange	lfcSE	stat	pvalue	padj
[truncated: 16,319 more rows]

[truncated: 6 more sheets: Sheet 5, Sheet 6, Sheet 7, Sheet 8, Sheet 9, Sheet 10]
